# Supplementary material for: DNA methylation repels binding of hypoxia-inducible transcription factors to maintain tumor immunotolerance
Source: Genome Biol. 2020 Jul 27;21:182. doi: 10.1186/s13059-020-02087-z (PMC7384226; doi:10.1186/s13059-020-02087-z)
Supplement: Supplementary file 2 — Additional file 2: Table S1. HIF1β binding peaks detected using MACS at P < 10− 15 in MCF7 cell line. [file 13059_2020_2087_MOESM2_ESM.xlsx]

## Sheet: Sheet1
Peak	chr	start	end	length	fold_enrichment	number of RCGTG inside the peak	% methylation inside the peak (40x coverage)
peak1	chr1	762719	763199	481	18.6229	0	2.05709
peak2	chr1	839784	840532	749	12.6564	0	3.90879
peak3	chr1	875496	876525	1030	12.2577	0	0.57971
peak4	chr1	876622	877689	1068	9.3784	0	0.986547
peak5	chr1	933820	937019	3200	12.4539	0	7.30437
peak6	chr1	954690	956735	2046	10.9452	0	0.083647
peak7	chr1	998954	1000169	1216	16.3386	0	3.51796
peak8	chr1	1003890	1006247	2358	15.828	18	5.27755
peak9	chr1	1008025	1010037	2013	23.1915	6	10.6491
peak10	chr1	1014655	1016184	1530	37.0581	12	0.251572
peak11	chr1	1226512	1227638	1127	18.0021	8	10.0823
peak12	chr1	1299687	1300081	395	9.3784	1	no coverage
peak13	chr1	1310505	1311029	525	9.4848	1	0.328084
peak14	chr1	1342526	1343238	713	9.48557	4	0.179166
peak15	chr1	1406770	1407196	427	9.11727	5	0.114921
peak16	chr1	1440100	1440690	591	9.4848	6	1.74216
peak17	chr1	1549332	1550270	939	16.7193	7	25.7027
peak18	chr1	1690218	1690936	719	11.0084	6	32.5694
peak19	chr1	1821622	1822767	1146	10.1896	9	0.269854
peak20	chr1	1976213	1976866	654	11.2468	9	11.8952
peak21	chr1	2064495	2065319	825	19.352	1	1.73633
peak22	chr1	2120919	2121359	441	14.2873	3	4.46686
peak23	chr1	2139243	2140265	1023	12.6564	8	18.5685
peak24	chr1	2477323	2479875	2553	56.0018	11	0.899654
peak25	chr1	2523978	2524698	721	31.1867	1	0
peak26	chr1	2782465	2783690	1226	29.2831	5	23.6038
peak27	chr1	3503511	3504465	955	17.8614	3	7.29077
peak28	chr1	3585179	3585861	683	24.9905	2	0.678426
peak29	chr1	3712465	3713595	1131	17.1	5	0.519931
peak30	chr1	3816243	3818162	1920	15.5771	16	0.504071
peak31	chr1	6217704	6218718	1015	11.2063	4	0.496278
peak32	chr1	6259110	6259980	871	13.6735	7	0.917431
peak33	chr1	6761392	6762146	755	10.3481	10	0.283578
peak34	chr1	6844262	6845522	1261	15.9578	10	0.0734484
peak35	chr1	7020390	7020933	544	9.86629	2	0
peak36	chr1	7530977	7531441	465	11.0084	2	no coverage
peak37	chr1	7843618	7844687	1070	9.86629	8	0.396825
peak38	chr1	8021216	8022200	985	16.1678	11	0.239852
peak39	chr1	8257518	8258327	810	11.3892	5	no coverage
peak40	chr1	8261993	8263199	1207	30.4252	4	8.64799
peak41	chr1	8271959	8272592	634	16.7193	4	43.5051
peak42	chr1	8763137	8763861	725	15.9578	2	0.152555
peak43	chr1	8937808	8939705	1898	124.72	19	0.406631
peak44	chr1	8950056	8950446	391	11.0084	0	no coverage
peak45	chr1	9172953	9173651	699	41.8469	2	8.06452
peak46	chr1	9241623	9242728	1106	10.1729	5	0.942285
peak47	chr1	9294359	9295300	942	12.512	7	1.07643
peak48	chr1	9488731	9489414	684	13.2928	2	0.758978
peak49	chr1	9882946	9884347	1402	10.6277	5	0.346821
peak50	chr1	9885056	9886024	969	11.7699	1	0.850547
peak51	chr1	9970261	9971015	755	9.48557	3	0.248344
peak52	chr1	10002788	10003672	885	29.2831	5	0.270741
peak53	chr1	10458453	10459716	1264	26.618	7	0.440321
peak54	chr1	10615555	10616193	639	14.8157	1	64.0212
peak55	chr1	10825974	10826522	549	10.6277	5	no coverage
peak56	chr1	10853688	10854555	868	24.2628	6	0.375763
peak57	chr1	10959884	10960867	984	9.48557	4	no coverage
peak58	chr1	10961010	10961912	903	17.4807	9	0.268456
peak59	chr1	11740986	11741779	794	10.6277	4	0.307456
peak60	chr1	11767639	11768384	746	12.1506	2	11.1579
peak61	chr1	11865305	11866387	1083	15.1233	6	2.00279
peak62	chr1	11918943	11919806	864	32.407	4	2.00984
peak63	chr1	11968470	11969333	864	21.2879	3	0.115607
peak64	chr1	11989575	11990331	757	46.487	4	12.3939
peak65	chr1	11994223	11995068	846	9.8372	3	1.64474
peak66	chr1	12538037	12539022	986	11.0084	3	0.499465
peak67	chr1	12546311	12546860	550	9.48557	3	0.852273
peak68	chr1	12588072	12588919	848	21.8189	3	2.6087
peak69	chr1	12653546	12654048	503	9.11727	2	79.2651
peak70	chr1	12655594	12656363	770	29.0727	3	1.42928
peak71	chr1	14133527	14134178	652	9.48557	0	44.1176
peak72	chr1	14219112	14219819	708	11.3892	2	no coverage
peak73	chr1	15852894	15853619	726	14.4349	5	0.310302
peak74	chr1	15943491	15944704	1214	10.8964	6	0.257152
peak75	chr1	16160796	16161944	1149	11.3892	10	0.376648
peak76	chr1	16162221	16162793	573	10.1679	1	no coverage
peak77	chr1	16265543	16266117	575	12.5313	1	41.1765
peak78	chr1	16403131	16403907	777	14.4349	4	1.8711
peak79	chr1	16538935	16539413	479	10.6277	1	8.04954
peak80	chr1	16562547	16563141	595	10.6277	2	0.746269
peak81	chr1	16678284	16679625	1342	27.7992	3	3.54666
peak82	chr1	16693429	16694275	847	10.6576	2	0.19347
peak83	chr1	16766828	16767413	586	9.90066	3	2.21222
peak84	chr1	16950075	16951037	963	12.9351	5	no coverage
peak85	chr1	17338082	17338993	912	26.4001	4	0.632547
peak86	chr1	17445378	17446187	810	9.3784	4	1.38072
peak87	chr1	17488947	17489983	1037	23.5722	1	no coverage
peak88	chr1	17539216	17539643	428	10.6277	1	no coverage
peak89	chr1	17603027	17603485	459	10.8861	2	no coverage
peak90	chr1	17880387	17880879	493	12.1506	1	no coverage
peak91	chr1	18790647	18791634	988	14.601	4	no coverage
peak92	chr1	19258831	19259405	575	12.1506	1	no coverage
peak93	chr1	19638048	19639172	1125	9.86629	2	0.644382
peak94	chr1	19811744	19812857	1114	10.1618	3	0.2456
peak95	chr1	20901462	20902135	674	12.5313	1	no coverage
peak96	chr1	20940009	20940758	750	13.0342	4	no coverage
peak97	chr1	21022725	21023813	1089	10.8944	3	0.651466
peak98	chr1	21564753	21565504	752	32.6189	1	no coverage
peak99	chr1	21671645	21672788	1144	11.1892	6	0.259585
peak100	chr1	21960197	21961513	1317	10.247	1	no coverage
peak101	chr1	21965182	21966185	1004	34.9939	6	no coverage
peak102	chr1	21977775	21978487	713	28.9023	9	26.7857
peak103	chr1	21985683	21986542	860	67.631	2	0.678887
peak104	chr1	22109104	22110433	1330	12.6564	5	0.29301
peak105	chr1	22263637	22264500	864	17.9424	9	15.203
peak106	chr1	22778106	22778967	862	9.3784	7	0.179791
peak107	chr1	23345273	23346247	975	15.6455	4	0.366384
peak108	chr1	23670221	23671479	1259	11.7955	5	0.197416
peak109	chr1	23750643	23751808	1166	16.3386	9	1.1396
peak110	chr1	23778259	23778902	644	15.1232	1	no coverage
peak111	chr1	23919677	23920537	861	13.2953	3	no coverage
peak112	chr1	24151560	24152221	662	34.9939	1	2.01913
peak113	chr1	24165008	24165439	432	11.7699	6	0.214133
peak114	chr1	24285498	24286771	1274	9.48557	1	0.45221
peak115	chr1	24528574	24529075	502	6.64767	2	20.332
peak116	chr1	24894245	24895059	815	9.86629	0	no coverage
peak117	chr1	24969047	24969968	922	17.8614	5	0.291196
peak118	chr1	25756357	25757757	1401	22.5236	8	0.226615
peak119	chr1	26092891	26093664	774	22.0494	1	no coverage
peak120	chr1	26146153	26147449	1297	26.0907	2	0.653258
peak121	chr1	26201564	26202551	988	15.9578	4	17.4875
peak122	chr1	26232592	26233368	777	11.7699	7	0.28363
peak123	chr1	26324508	26325185	678	14.1746	2	0.667071
peak124	chr1	26361849	26362726	878	9.86629	3	no coverage
peak125	chr1	26437837	26439110	1274	9.86629	4	0.444692
peak126	chr1	26560354	26561145	792	15.5771	5	0.140746
peak127	chr1	26606095	26607062	968	9.90066	4	0.152788
peak128	chr1	26662609	26663745	1137	20.7616	9	28.6207
peak129	chr1	26798249	26799942	1694	13.2928	5	0.0898634
peak130	chr1	26826720	26827923	1204	27.9998	6	0.26465
peak131	chr1	26946772	26948201	1430	10.7163	7	0.390952
peak132	chr1	27854344	27855344	1001	38.7341	4	4.13625
peak133	chr1	27866438	27867355	918	14.9031	1	no coverage
peak134	chr1	27868348	27869577	1230	38.0367	6	no coverage
peak135	chr1	28156866	28157817	952	21.2879	6	0.231839
peak136	chr1	28562424	28563282	859	17.8614	5	1.09228
peak137	chr1	28623159	28623563	405	11.0084	4	22.9075
peak138	chr1	28695845	28697061	1217	31.9481	2	0.0710985
peak139	chr1	28879270	28880246	977	17.59	2	0.315457
peak140	chr1	29203529	29204068	540	14.066	2	no coverage
peak141	chr1	29507778	29508839	1062	48.9538	3	0.50811
peak142	chr1	29562702	29565285	2584	20.5265	23	5.87628
peak143	chr1	31190896	31192336	1441	13.5565	9	0.625
peak144	chr1	31628151	31628615	465	10.247	4	0
peak145	chr1	31654882	31655653	772	42.6083	2	17.0455
peak146	chr1	32402886	32404649	1764	17.4807	11	3.97323
peak147	chr1	32478889	32479638	750	15.3844	7	0.131464
peak148	chr1	32537968	32539249	1282	14.601	5	0.890347
peak149	chr1	32645013	32645955	943	8.08388	9	2.80467
peak150	chr1	33219331	33220641	1311	11.3892	7	0.258816
peak151	chr1	33224866	33225465	600	14.9031	0	no coverage
peak152	chr1	33282628	33283777	1150	9.4848	4	1.6
peak153	chr1	33366404	33367348	945	10.542	0	0.466744
peak154	chr1	33501532	33502935	1404	52.507	9	0.493218
peak155	chr1	33722308	33722810	503	10.247	3	0.195695
peak156	chr1	33807720	33808400	681	17.1	0	no coverage
peak157	chr1	33814778	33816387	1610	10.6277	5	0.312415
peak158	chr1	33936038	33936559	522	13.2928	1	no coverage
peak159	chr1	34925858	34926304	447	9.48557	2	no coverage
peak160	chr1	36273302	36275162	1861	10.247	5	2.33569
peak161	chr1	36554149	36554970	822	38.4204	3	0.930542
peak162	chr1	36614751	36615562	812	12.304	3	0.243375
peak163	chr1	36771457	36773451	1995	44.892	4	3.88479
peak164	chr1	36789094	36789636	543	14.0542	2	1.68919
peak165	chr1	36851013	36852834	1822	12.1506	5	0.495458
peak166	chr1	36863246	36863838	593	10.2305	2	0.450845
peak167	chr1	37499391	37500689	1299	11.0084	6	7.35467
peak168	chr1	37939718	37940467	750	15.1384	2	0.244111
peak169	chr1	39324588	39325829	1242	14.8157	4	0.356113
peak170	chr1	39570631	39571880	1250	8.86356	4	8.82353
peak171	chr1	40041226	40041834	609	9.37058	4	0.76087
peak172	chr1	40042112	40042779	668	11.0827	4	0.100705
peak173	chr1	40348918	40349662	745	30.8914	3	17.7879
peak174	chr1	40420233	40421057	825	18.6229	4	28.2503
peak175	chr1	40626609	40627847	1239	88.7751	2	4.38498
peak176	chr1	40839625	40840601	977	24.0091	9	0.593912
peak177	chr1	40915419	40916154	736	12.512	5	0.375094
peak178	chr1	41157105	41158281	1177	13.2953	2	0.327304
peak179	chr1	41819324	41820003	680	11.7286	3	no coverage
peak180	chr1	41888766	41889823	1058	16.4479	2	0.907853
peak181	chr1	41898293	41898942	650	10.247	1	25.614
peak182	chr1	41961013	41962491	1479	42.0196	5	24.6555
peak183	chr1	41965881	41967913	2033	82.584	9	21.9095
peak184	chr1	42255284	42255976	693	11.0084	2	no coverage
peak185	chr1	42327998	42328996	999	9.86629	0	no coverage
peak186	chr1	42631156	42632103	948	18.1217	1	0.663717
peak187	chr1	42799897	42800595	699	10.684	6	0.0905797
peak188	chr1	42800734	42801471	738	16.6452	1	0.17236
peak189	chr1	42846071	42847108	1038	45.4143	2	5.48223
peak190	chr1	42921177	42922848	1672	11.823	10	13.0621
peak191	chr1	43123484	43124688	1205	27.9112	8	0.220649
peak192	chr1	43422820	43425520	2701	36.5433	7	16.1389
peak193	chr1	43426849	43429065	2217	111.159	3	48.5437
peak194	chr1	43432660	43433208	549	14.5235	0	no coverage
peak195	chr1	43814101	43815531	1431	21.6686	7	6.70895
peak196	chr1	43833269	43834259	991	18.2948	6	0.391349
peak197	chr1	43958196	43959013	818	12.7731	2	6.97674
peak198	chr1	43996173	43998287	2115	18.7791	5	0.735895
peak199	chr1	44001876	44003089	1214	17.1	4	no coverage
peak200	chr1	44015615	44016347	733	16.8852	0	0.239808
peak201	chr1	44287158	44287588	431	9.86629	1	no coverage
peak202	chr1	44398645	44399721	1077	12.512	2	32.6338
peak203	chr1	44411771	44412679	909	35.3247	4	0.396579
peak204	chr1	44440033	44441309	1277	7.99313	8	0.234055
peak205	chr1	44456598	44457917	1320	23.9333	8	0.489853
peak206	chr1	44870562	44871385	824	10.583	5	40.0346
peak207	chr1	45205061	45206059	999	9.14824	3	0.311791
peak208	chr1	45240818	45241754	937	12.5231	5	0.384843
peak209	chr1	45265235	45266358	1124	15.1964	3	0.572963
peak210	chr1	45280341	45281070	730	23.4868	2	no coverage
peak211	chr1	45452019	45452541	523	10.8944	4	0.150188
peak212	chr1	45671111	45672623	1513	36.9721	4	0.218966
peak213	chr1	45965405	45966245	841	35.5625	6	0.293508
peak214	chr1	46016075	46016868	794	10.1679	6	2.59104
peak215	chr1	46034062	46034529	468	13.2928	3	no coverage
peak216	chr1	46049375	46050724	1350	11.7286	4	0.380791
peak217	chr1	46151558	46153184	1627	26.7525	4	0.352351
peak218	chr1	46598103	46599390	1288	14.601	5	0.360761
peak219	chr1	46637081	46638110	1030	11.2468	1	no coverage
peak220	chr1	46859708	46860247	540	13.8176	2	1.63866
peak221	chr1	46867693	46868242	550	11.3892	2	no coverage
peak222	chr1	46987935	46988637	703	9.4848	4	no coverage
peak223	chr1	47799072	47800490	1419	17.2514	9	0.394206
peak224	chr1	47902079	47902676	598	9.86629	2	no coverage
peak225	chr1	51425608	51426356	749	9.63953	5	0.300259
peak226	chr1	51434079	51436178	2100	21.9126	8	0.338806
peak227	chr1	51795006	51796958	1953	11.2063	5	0.568541
peak228	chr1	52520670	52521505	836	11.2063	2	0.203355
peak229	chr1	52608079	52608655	577	8.72986	3	0.63659
peak230	chr1	53168565	53169324	760	16.8852	6	0.306513
peak231	chr1	53308131	53309709	1579	10.542	8	0.185989
peak232	chr1	53392711	53393141	431	10.8944	2	3.35612
peak233	chr1	53573108	53573918	811	9.48557	1	no coverage
peak234	chr1	54303004	54304514	1511	49.3312	7	0.286533
peak235	chr1	54411250	54412525	1276	12.0593	9	0
peak236	chr1	54481626	54482571	946	51.773	2	1.7301
peak237	chr1	54953308	54954369	1062	25.8566	1	13.1537
peak238	chr1	55007589	55008627	1039	11.0084	3	1.37145
peak239	chr1	55352044	55353452	1409	19.3137	3	0.197987
peak240	chr1	55680698	55681514	817	11.8236	2	0.241838
peak241	chr1	57110384	57111683	1300	36.8975	4	9.06525
peak242	chr1	59011754	59012794	1041	13.2928	5	0.365455
peak243	chr1	59041558	59043295	1738	13.0072	12	0.176012
peak244	chr1	59248989	59251117	2129	25.8566	10	0.473133
peak245	chr1	59369062	59370117	1056	20.3458	4	4.52067
peak246	chr1	59408322	59409055	734	19.8236	1	no coverage
peak247	chr1	59762045	59762922	878	34.6131	5	0.228484
peak248	chr1	60280054	60281069	1016	9.8372	5	0.524246
peak249	chr1	61542430	61543238	809	11.7286	4	0.418612
peak250	chr1	62207675	62209131	1457	29.0727	7	0.347567
peak251	chr1	62901625	62902803	1179	25.0951	3	0.25729
peak252	chr1	63153557	63154542	986	22.9571	2	0.25641
peak253	chr1	63249260	63250226	967	11.0084	2	0.178522
peak254	chr1	63988738	63989251	514	10.7122	0	0.235787
peak255	chr1	64058817	64060213	1397	82.1531	4	0.311203
peak256	chr1	64166875	64167277	403	11.7699	2	no coverage
peak257	chr1	65532166	65534002	1837	31.3133	16	0.289067
peak258	chr1	65612836	65615221	2386	51.1665	17	3.0581
peak259	chr1	65719505	65720480	976	14.0542	4	0.402091
peak260	chr1	67395521	67396406	886	12.9121	1	0.828372
peak261	chr1	67895967	67896907	941	19.0036	4	0.122085
peak262	chr1	67965908	67966509	602	43.8475	1	0.296384
peak263	chr1	68215079	68215565	487	11.7699	2	no coverage
peak264	chr1	70671040	70671645	606	9.86629	1	0.324549
peak265	chr1	71339731	71340173	443	12.4062	1	no coverage
peak266	chr1	72748915	72749684	770	14.8157	4	0.713953
peak267	chr1	74663602	74664217	616	11.3892	4	0.376135
peak268	chr1	77550023	77550547	525	10.5321	1	no coverage
peak269	chr1	78147963	78149662	1700	16.4358	15	0.576056
peak270	chr1	78245082	78245940	859	10.247	5	0.429992
peak271	chr1	78443828	78445392	1565	15.828	8	0.226918
peak272	chr1	81059447	81060177	731	12.9351	1	1.63934
peak273	chr1	84158330	84159178	849	12.1506	2	7.23327
peak274	chr1	85086265	85087079	815	14.0542	6	0.900129
peak275	chr1	85666000	85667838	1839	11.1892	9	0.310024
peak276	chr1	85724925	85725748	824	22.1632	6	4.22721
peak277	chr1	85741579	85742766	1188	14.0787	2	1.77346
peak278	chr1	85930152	85930901	750	10.583	5	0.243441
peak279	chr1	87170008	87170959	952	16.7193	2	0.179131
peak280	chr1	87258431	87259040	610	10.6277	1	no coverage
peak281	chr1	88928137	88928651	515	11.3892	2	4.96704
peak282	chr1	90460308	90461164	857	15.1964	3	0.347766
peak283	chr1	93297249	93298043	795	11.3892	5	0.651702
peak284	chr1	93544456	93544969	514	11.0084	3	0.204858
peak285	chr1	94050459	94051153	695	18.6229	2	no coverage
peak286	chr1	94063147	94064146	1000	43.7505	4	no coverage
peak287	chr1	94080025	94080564	540	10.6277	0	4.87805
peak288	chr1	94245169	94245832	664	19.0036	1	1.05079
peak289	chr1	94374818	94375453	636	11.0084	3	0.659644
peak290	chr1	95538117	95538942	826	14.8157	2	0.459632
peak291	chr1	95582177	95583311	1135	14.4349	4	0.447384
peak292	chr1	95699283	95700125	843	15.9578	3	0.707339
peak293	chr1	100435262	100436268	1007	11.7955	4	0.438404
peak294	chr1	107598962	107600565	1604	13.2565	12	8.99303
peak295	chr1	109102324	109102836	513	22.0494	2	0.544323
peak296	chr1	109203225	109204281	1057	7.47087	6	0.362234
peak297	chr1	109372972	109373573	602	18.8138	2	17.1247
peak298	chr1	109419006	109420122	1117	13.8072	7	9.55616
peak299	chr1	109505587	109506225	639	14.0787	5	0.36092
peak300	chr1	109583526	109584983	1458	9.01848	4	0.34797
peak301	chr1	109632929	109633768	840	14.5345	4	0.400954
peak302	chr1	109642440	109643666	1227	17.1	10	0.232243
peak303	chr1	109656232	109657204	973	13.0757	8	5.55804
peak304	chr1	109805914	109806581	668	18.5179	3	45.2381
peak305	chr1	109817121	109818572	1452	22.7528	1	no coverage
peak306	chr1	109825220	109826308	1089	15.3752	7	1.56024
peak307	chr1	109841078	109841902	825	17.4807	2	no coverage
peak308	chr1	109940419	109941201	783	9.67369	1	3.12238
peak309	chr1	110026005	110027068	1064	10.4303	5	0.264784
peak310	chr1	110051676	110052753	1078	9.3784	6	0.303979
peak311	chr1	110088845	110089669	825	54.4106	1	no coverage
peak312	chr1	110090627	110091841	1215	11.9516	6	0.400068
peak313	chr1	110282234	110283153	920	12.1941	6	14.2915
peak314	chr1	110527037	110527979	943	13.1474	6	0.490454
peak315	chr1	110655993	110656564	572	14.4349	3	13
peak316	chr1	110880299	110881582	1284	21.8265	6	0.343053
peak317	chr1	110881896	110882822	927	14.0465	2	no coverage
peak318	chr1	110949845	110950674	830	22.148	4	0.294985
peak319	chr1	111682092	111683432	1341	10.9452	4	0.291174
peak320	chr1	112162166	112163153	988	15.1964	4	0.466893
peak321	chr1	112281191	112282558	1368	10.542	3	0.208594
peak322	chr1	112297742	112298797	1056	10.4229	3	0
peak323	chr1	112531138	112533835	2698	6.1391	15	28.2902
peak324	chr1	113008449	113009192	744	34.8577	3	22.0535
peak325	chr1	113216672	113218445	1774	9.48557	9	4.36602
peak326	chr1	113498508	113499318	811	10.684	11	0.245549
peak327	chr1	114354171	114355721	1551	63.3526	3	15.9454
peak328	chr1	114447033	114448496	1464	12.0008	9	0.846905
peak329	chr1	114471682	114473371	1690	8.08388	5	0.308052
peak330	chr1	114888531	114889832	1302	21.9596	3	1.928
peak331	chr1	115052712	115054469	1758	23.7748	8	0.275097
peak332	chr1	115212233	115213419	1187	8.70608	6	0.521163
peak333	chr1	115258941	115259830	890	18.3433	3	0.593732
peak334	chr1	115299854	115300991	1138	16.7513	3	0.628276
peak335	chr1	115322864	115323613	750	19.3038	2	0.249009
peak336	chr1	116257240	116257951	712	11.4532	0	no coverage
peak337	chr1	116653923	116654780	858	31.1867	5	22.7201
peak338	chr1	116681370	116682099	730	9.48557	3	2.58993
peak339	chr1	116914935	116916082	1148	10.9452	8	1.18246
peak340	chr1	116960668	116961616	949	11.7955	0	0.393115
peak341	chr1	117209233	117210941	1709	19.352	4	3.78007
peak342	chr1	117452305	117453741	1437	16.5595	2	5.5571
peak343	chr1	117601965	117603473	1509	10.8908	9	0.30365
peak344	chr1	117753214	117754047	834	17.1	1	12.1451
peak345	chr1	117909184	117910258	1075	9.3784	5	0.367755
peak346	chr1	120254526	120255615	1090	9.48557	2	0.4455
peak347	chr1	120612051	120612405	355	9.48557	0	0.406366
peak348	chr1	143743917	143744609	693	11.0084	4	0.790068
peak349	chr1	144931069	144932993	1925	33.3198	3	0.239933
peak350	chr1	145039514	145040219	706	8.24279	2	2.2288
peak351	chr1	145399137	145399910	774	10.2074	3	0.406213
peak352	chr1	145438049	145438609	561	12.8761	2	0.599129
peak353	chr1	145470129	145470830	702	8.75256	1	0.419803
peak354	chr1	145472001	145473375	1375	9.24132	5	26.9791
peak355	chr1	145507384	145508399	1016	29.928	5	0.71347
peak356	chr1	145515327	145517059	1733	14.3399	9	0.444579
peak357	chr1	145574984	145576679	1696	26.3518	2	0.242945
peak358	chr1	145588977	145589682	706	10.736	2	no coverage
peak359	chr1	146643245	146645133	1889	14.4278	7	0.344548
peak360	chr1	146713906	146715267	1362	12.7731	6	0.363039
peak361	chr1	147084127	147084645	519	10.3417	0	no coverage
peak362	chr1	147141809	147143058	1250	19.1233	2	0.69869
peak363	chr1	147806186	147807453	1268	29.2242	6	0.320651
peak364	chr1	149870909	149871785	877	10.8711	9	0.652205
peak365	chr1	149982335	149983116	782	14.2203	1	0.325998
peak366	chr1	150038958	150040015	1058	32.8884	6	0.2339
peak367	chr1	150121488	150122550	1063	9.55991	8	1.10645
peak368	chr1	150206996	150209070	2075	31.9107	8	8.45571
peak369	chr1	150241133	150241683	551	9.9768	1	0.0501002
peak370	chr1	150253786	150255543	1758	67.2646	16	0.682885
peak371	chr1	150293662	150294295	634	17.6455	4	1.37996
peak372	chr1	150335066	150335788	723	10.2226	4	48.6548
peak373	chr1	150335972	150337324	1353	9.95992	7	0.317788
peak374	chr1	150848554	150849473	920	9.43454	0	0.320039
peak375	chr1	150898544	150899304	761	10.4853	5	0.337154
peak376	chr1	150980596	150981580	985	16.7415	5	0.352113
peak377	chr1	151020106	151021328	1223	10.2799	0	0.4111
peak378	chr1	151031020	151032508	1489	9.73399	5	no coverage
peak379	chr1	151042790	151043766	977	9.63924	2	0.268617
peak380	chr1	151138267	151138820	554	10.9452	2	0.354579
peak381	chr1	151253552	151255346	1795	13.0072	6	0.189394
peak382	chr1	151344627	151345518	892	10.4229	1	15.6999
peak383	chr1	151430895	151432485	1591	13.5385	4	22.9105
peak384	chr1	151445548	151446215	668	10.2799	4	1.1655
peak385	chr1	151483512	151484577	1066	7.61608	3	0.347172
peak386	chr1	151511843	151513261	1419	22.876	2	0.253609
peak387	chr1	151804954	151805781	828	13.6141	3	58.5753
peak388	chr1	151809060	151809881	822	10.4229	1	0.392157
peak389	chr1	151881603	151882558	956	11.6489	4	1.00525
peak390	chr1	151964745	151966980	2236	64.5432	12	0.429394
peak391	chr1	152008841	152009838	998	14.8686	3	4.23251
peak392	chr1	152019972	152021276	1305	11.2063	1	0.374933
peak393	chr1	153517453	153518447	995	24.6381	5	43.4667
peak394	chr1	153580610	153582250	1641	12.512	3	0.534045
peak395	chr1	153630804	153631625	822	36.9721	2	7.93788
peak396	chr1	153699984	153700933	950	14.0709	5	0.436427
peak397	chr1	153747549	153748925	1377	23.7405	5	no coverage
peak398	chr1	153917811	153919569	1759	21.92	8	1.32424
peak399	chr1	153930539	153931416	878	9.3784	2	0.297103
peak400	chr1	153935589	153936869	1281	19.4599	2	0.266134
peak401	chr1	153939553	153941272	1720	17.2514	7	0.250379
peak402	chr1	153958335	153959043	709	10.7236	0	0.355872
peak403	chr1	154192823	154194066	1244	22.9571	12	0.25
peak404	chr1	154244681	154245279	599	11.3892	3	0.296736
peak405	chr1	154300481	154301482	1002	18.2421	4	1.95794
peak406	chr1	154390481	154391229	749	11.5992	5	no coverage
peak407	chr1	154530578	154532343	1766	27.9186	11	0.365682
peak408	chr1	154599689	154600669	981	45.6541	7	0.375505
peak409	chr1	154908847	154909961	1115	10.1645	8	0.603713
peak410	chr1	154945692	154948262	2571	9.71562	15	0.377146
peak411	chr1	154971642	154977066	5425	22.0494	17	5.38441
peak412	chr1	154989556	154990458	903	14.4184	2	no coverage
peak413	chr1	155015192	155016222	1031	30.8059	5	no coverage
peak414	chr1	155052866	155053859	994	13.8176	11	4.37731
peak415	chr1	155054896	155056235	1340	10.0516	3	16.4286
peak416	chr1	155056524	155059216	2693	30.1493	12	1.62698
peak417	chr1	155097893	155101144	3252	21.4664	24	0.425158
peak418	chr1	155107468	155108543	1076	10.9452	7	1.34698
peak419	chr1	155112501	155113221	721	11.4136	4	0.15532
peak420	chr1	155162341	155165401	3061	44.7478	14	6.39593
peak421	chr1	155231764	155232486	723	10.1447	5	1.08956
peak422	chr1	155242649	155243672	1024	45.6754	5	0.433276
peak423	chr1	155532067	155533165	1099	26.2511	4	0.182315
peak424	chr1	155657999	155658975	977	20.607	5	0.0630517
peak425	chr1	156073788	156074278	491	18.2421	2	0.392157
peak426	chr1	156075943	156077242	1300	36.5168	6	1.59292
peak427	chr1	156083790	156084762	973	12.4017	4	1.67742
peak428	chr1	156252123	156253059	937	10.9452	4	0.394564
peak429	chr1	156426982	156427678	697	14.4184	3	0.588235
peak430	chr1	156470306	156471661	1356	13.0416	6	0.245873
peak431	chr1	156561192	156562180	989	11.7699	4	2.39289
peak432	chr1	156629686	156630429	744	16.5328	7	20.8219
peak433	chr1	156674612	156676354	1743	21.114	6	15.0442
peak434	chr1	156697956	156698858	903	11.7699	6	0.117612
peak435	chr1	156710575	156711473	899	10.247	3	3.02175
peak436	chr1	156720718	156722329	1612	27.7602	8	0.458431
peak437	chr1	157108125	157108803	679	15.4005	3	5.65918
peak438	chr1	159750223	159751407	1185	14.0787	7	9.47754
peak439	chr1	159823892	159825046	1155	10.6277	5	3.94737
peak440	chr1	159851552	159852267	716	27.3794	1	75
peak441	chr1	159869816	159870884	1069	9.86629	3	0.341191
peak442	chr1	159894051	159895785	1735	13.2928	7	2.09941
peak443	chr1	159915261	159916251	991	17.8614	4	0.321716
peak444	chr1	160000965	160002151	1187	12.1506	4	0.168161
peak445	chr1	160053603	160054277	675	13.9541	5	43.8326
peak446	chr1	160070781	160071292	512	12.1506	1	5.89744
peak447	chr1	160231997	160232554	558	9.48557	1	0.109649
peak448	chr1	161053091	161053704	614	15.6455	0	1.26582
peak449	chr1	161058698	161059654	957	19.0036	4	5.03388
peak450	chr1	161062025	161062920	896	57.0216	2	no coverage
peak451	chr1	161135475	161136553	1079	11.7699	3	0.284669
peak452	chr1	161228154	161229105	952	9.38582	1	12.4305
peak453	chr1	161369049	161369862	814	9.90066	2	0.223377
peak454	chr1	161397737	161398319	583	14.6677	2	0.201279
peak455	chr1	161695542	161697223	1682	9.28439	7	7.93434
peak456	chr1	161705916	161706532	617	9.86629	1	no coverage
peak457	chr1	161719226	161719795	570	7.47087	1	3.328
peak458	chr1	162530974	162532010	1037	16.3386	7	0.43944
peak459	chr1	162851958	162852442	485	11.7699	1	no coverage
peak460	chr1	163291371	163292049	679	16.4289	2	0.207111
peak461	chr1	165567174	165567946	773	9.86629	6	0.228368
peak462	chr1	165599543	165601669	2127	13.2928	8	0.989382
peak463	chr1	165796556	165798447	1892	10.1447	6	0.234242
peak464	chr1	166135791	166136645	855	12.9121	4	1.32117
peak465	chr1	166808302	166809488	1187	12.0986	6	0.618449
peak466	chr1	167189014	167190269	1256	71.7883	6	0.179775
peak467	chr1	167522356	167523250	895	11.2338	6	0.681711
peak468	chr1	167772583	167773190	608	11.7699	3	19.7861
peak469	chr1	168147794	168148775	982	14.0465	2	0.27808
peak470	chr1	168721363	168721984	622	13.6229	3	no coverage
peak471	chr1	169074750	169076356	1607	12.2508	5	0.702202
peak472	chr1	169454385	169455749	1365	12.0986	4	0.335594
peak473	chr1	171710485	171712038	1554	14.3399	8	0.297619
peak474	chr1	171749925	171751398	1474	18.3488	8	0.195751
peak475	chr1	172400742	172401310	569	11.9897	1	2.17391
peak476	chr1	172468758	172469387	630	11.3892	0	no coverage
peak477	chr1	172501427	172503361	1935	5.73743	8	0.185623
peak478	chr1	173445792	173447053	1262	15.1233	7	0.249851
peak479	chr1	173793340	173794728	1389	9.76362	7	0.285171
peak480	chr1	173836456	173838154	1699	38.166	7	0.290295
peak481	chr1	173990743	173991940	1198	8.94945	2	0.261852
peak482	chr1	174128206	174129331	1126	14.0861	7	0.35467
peak483	chr1	174768731	174769138	408	8.75256	1	16.1074
peak484	chr1	174968219	174969772	1554	20.3458	6	0.210704
peak485	chr1	174992245	174993006	762	9.18604	0	0.3282
peak486	chr1	175160900	175162684	1785	17.9424	5	1.02184
peak487	chr1	176176165	176177073	909	15.3844	4	0.351438
peak488	chr1	177150878	177151370	493	10.6277	3	0.286807
peak489	chr1	177882219	177882656	438	10.1447	1	no coverage
peak490	chr1	178062595	178063115	521	10.4257	1	0.286451
peak491	chr1	178625088	178625574	487	15.0446	1	no coverage
peak492	chr1	178986040	178986559	520	11.2063	0	0.695825
peak493	chr1	179262569	179263354	786	9.73523	3	0.409457
peak494	chr1	179783607	179785120	1514	13.311	8	no coverage
peak495	chr1	179851177	179852429	1253	9.1284	1	0.378041
peak496	chr1	179923245	179924608	1364	36.9397	3	0.274583
peak497	chr1	180123583	180124510	928	18.767	5	0.431779
peak498	chr1	180136025	180138674	2650	58.8263	3	20.7428
peak499	chr1	180471057	180472344	1288	49.4668	9	0.20706
peak500	chr1	180600711	180601345	635	28.1644	1	0.23706
peak501	chr1	180991025	180992416	1392	16.69	5	0.263768
peak502	chr1	181057356	181058578	1223	9.03765	2	1.264
peak503	chr1	181073680	181075247	1568	12.7731	5	11.7866
peak504	chr1	181086573	181087508	936	20.1869	1	no coverage
peak505	chr1	182572964	182573989	1026	17.1	9	6.3373
peak506	chr1	182758347	182759162	816	7.64496	7	0.516972
peak507	chr1	182808179	182809196	1018	14.9701	2	0.271575
peak508	chr1	182991493	182993731	2239	12.7413	7	4.48319
peak509	chr1	183439276	183439637	362	9.01848	2	0.985222
peak510	chr1	183440211	183442420	2210	10.2848	8	0.188466
peak511	chr1	184355200	184356635	1436	33.9225	4	33.8229
peak512	chr1	185014116	185015134	1019	33.471	4	0.706931
peak513	chr1	185125432	185126801	1370	17.5546	2	0.419267
peak514	chr1	185285176	185287769	2594	12.512	14	0.792835
peak515	chr1	186344342	186345193	852	54.2309	1	0.241796
peak516	chr1	192777562	192778444	883	12.2508	2	0.928769
peak517	chr1	193027848	193029379	1532	16.7963	2	0.67948
peak518	chr1	193090531	193091832	1302	29.6271	6	0.566974
peak519	chr1	197169941	197170908	968	19.352	4	0.323939
peak520	chr1	197871337	197872390	1054	12.6935	4	0.555593
peak521	chr1	198125722	198126993	1272	19.9653	2	0.359497
peak522	chr1	198904461	198905156	696	43.9885	1	no coverage
peak523	chr1	200338888	200339343	456	9.11727	1	no coverage
peak524	chr1	200638286	200639859	1574	13.5639	9	0.460971
peak525	chr1	201021351	201022592	1242	22.82	3	no coverage
peak526	chr1	201122766	201124123	1358	10.2562	4	14.2173
peak527	chr1	201244276	201244863	588	9.8372	0	2.7972
peak528	chr1	201276416	201278038	1623	25.7185	2	no coverage
peak529	chr1	201278405	201279085	681	10.1729	3	3.84615
peak530	chr1	201350183	201350716	534	11.2338	0	no coverage
peak531	chr1	201404859	201405448	590	9.24132	3	32.5455
peak532	chr1	201437413	201439161	1749	10.583	4	40.3284
peak533	chr1	201449363	201450391	1029	10.1618	1	1.40252
peak534	chr1	201475503	201476814	1312	14.0787	8	27.9848
peak535	chr1	201528704	201529248	545	10.1618	3	29.3673
peak536	chr1	201566440	201568236	1797	80.6699	2	19.7183
peak537	chr1	201617324	201619890	2567	14.4278	5	2.50152
peak538	chr1	201924077	201924932	856	22.8108	4	0.154242
peak539	chr1	201986953	201988634	1682	58.1162	4	14.8936
peak540	chr1	201991828	201992661	834	75.1998	1	no coverage
peak541	chr1	202015238	202016650	1413	27.3963	0	no coverage
peak542	chr1	202025826	202026643	818	26.6153	3	no coverage
peak543	chr1	202053777	202056655	2879	71.9829	9	35.8974
peak544	chr1	202074692	202077944	3253	22.876	4	3.44575
peak545	chr1	202081862	202082820	959	11.4674	1	2.5974
peak546	chr1	202317533	202318236	704	14.5102	1	0.30854
peak547	chr1	202569253	202569683	431	9.86629	2	4.10023
peak548	chr1	202776229	202777857	1629	9.78101	3	0.37292
peak549	chr1	202779617	202782049	2433	20.3533	10	28.2537
peak550	chr1	202895847	202896719	873	10.4013	6	0.327273
peak551	chr1	202995292	202996310	1019	26.2085	5	24.4435
peak552	chr1	203058182	203058929	748	10.684	1	0.829875
peak553	chr1	203241847	203242906	1060	10.1618	2	8.686
peak554	chr1	203275609	203276286	678	10.727	1	no coverage
peak555	chr1	203296053	203297425	1373	14.7825	5	1.6739
peak556	chr1	203444661	203445187	527	22.1969	1	2.02247
peak557	chr1	203764378	203765252	875	9.90066	3	0.373663
peak558	chr1	203830097	203831207	1111	31.5744	4	0.853392
peak559	chr1	204176171	204176595	425	9.37648	1	no coverage
peak560	chr1	204183011	204183852	842	8.74334	3	1.52638
peak561	chr1	204332438	204333181	744	9.52734	3	1.52782
peak562	chr1	204349430	204350000	571	29.2193	3	0.302801
peak563	chr1	204380488	204381396	909	14.4278	3	0.182565
peak564	chr1	204412318	204412768	451	9.37058	2	no coverage
peak565	chr1	204462754	204464313	1560	12.1712	6	0.242606
peak566	chr1	204732570	204733294	725	10.247	1	0
peak567	chr1	205090738	205091664	927	10.4675	0	0.284679
peak568	chr1	205180355	205181138	784	7.99313	1	0.796041
peak569	chr1	205457119	205457601	483	14.3119	1	19.1489
peak570	chr1	205512166	205513390	1225	54.0315	6	0.932091
peak571	chr1	205600105	205601475	1371	8.53549	6	0.175937
peak572	chr1	205633324	205633850	527	6.57156	0	16.4179
peak573	chr1	205648812	205649925	1114	8.68948	5	1.09546
peak574	chr1	205718238	205719776	1539	10.9452	4	0.229954
peak575	chr1	205781645	205783106	1462	30.791	10	3.52613
peak576	chr1	205916061	205916721	661	11.9516	3	no coverage
peak577	chr1	206227821	206228434	614	25.6037	3	no coverage
peak578	chr1	206785535	206786197	663	11.7955	1	0.418799
peak579	chr1	207038181	207038725	545	14.0787	2	0.824553
peak580	chr1	207494143	207495550	1408	12.4945	6	0.651153
peak581	chr1	208038310	208039147	838	16.3386	4	0.584795
peak582	chr1	209979139	209979756	618	9.48557	4	0.44293
peak583	chr1	210501993	210502878	886	11.0084	4	0.263653
peak584	chr1	211499611	211501202	1592	11.3892	8	12.8168
peak585	chr1	211688736	211689305	570	14.4349	2	1.42643
peak586	chr1	211751026	211753294	2269	9.48557	16	0.224719
peak587	chr1	212640060	212640795	736	20.0847	1	no coverage
peak588	chr1	212781360	212782378	1019	8.34501	4	0.18315
peak589	chr1	214453919	214455371	1453	36.6197	11	0.250447
peak590	chr1	215125799	215126427	629	25.172	2	no coverage
peak591	chr1	215713154	215713826	673	12.0324	1	no coverage
peak592	chr1	215740360	215741311	952	8.99784	5	0.278415
peak593	chr1	218337339	218337836	498	11.7286	3	0.53509
peak594	chr1	218457837	218458914	1078	28.9622	4	0.433222
peak595	chr1	218518641	218519752	1112	18.1306	7	0.61049
peak596	chr1	219346954	219347601	648	24.2628	4	0.493473
peak597	chr1	220219397	220220206	810	21.0953	5	0.183367
peak598	chr1	220267150	220268392	1243	28.4665	4	1.11633
peak599	chr1	220445425	220446194	770	11.7699	4	0.415391
peak600	chr1	222638535	222639426	892	21.6686	8	0.399408
peak601	chr1	222790706	222791525	820	9.86629	2	0.814212
peak602	chr1	223431934	223432512	579	16.7193	2	no coverage
peak603	chr1	223536568	223538166	1599	14.066	6	0.280584
peak604	chr1	224392473	224393607	1135	27.4573	5	no coverage
peak605	chr1	224544338	224545383	1046	11.2063	4	0.320513
peak606	chr1	224621959	224623098	1140	12.0008	6	0.26178
peak607	chr1	225662653	225663226	574	16.9483	2	0.374813
peak608	chr1	225964967	225965863	897	34.6131	2	0.234705
peak609	chr1	226014023	226014656	634	16.3386	3	no coverage
peak610	chr1	226186687	226187478	792	10.247	1	0.443001
peak611	chr1	226890860	226891562	703	9.48557	4	0.138889
peak612	chr1	227950080	227950649	570	9.86629	4	2.04082
peak613	chr1	227975412	227976777	1366	15.5771	12	9.74026
peak614	chr1	228200911	228201332	422	10.8944	3	no coverage
peak615	chr1	228327511	228328811	1301	54.5922	4	0.463986
peak616	chr1	228352908	228354588	1681	66.213	15	3.18427
peak617	chr1	228645764	228647376	1613	12.1506	9	0.15771
peak618	chr1	228651309	228651746	438	11.0084	4	1.58557
peak619	chr1	228674008	228675712	1705	34.2324	13	0.256118
peak620	chr1	229356941	229357604	664	11.3892	0	no coverage
peak621	chr1	229406467	229407412	946	11.0827	5	41.8246
peak622	chr1	229477782	229479232	1451	18.2948	7	1.12782
peak623	chr1	229694247	229695192	946	13.0342	8	0.127714
peak624	chr1	230202379	230203184	806	23.9333	5	0.347551
peak625	chr1	230321812	230322237	426	9.48557	1	0
peak626	chr1	231556674	231558583	1910	59.5153	5	0.466853
peak627	chr1	231663977	231664652	676	25.6953	2	0.042328
peak628	chr1	231762213	231763293	1081	11.0084	7	0.298112
peak629	chr1	234492376	234492949	574	22.1713	2	42.3975
peak630	chr1	234735305	234736270	966	20.0568	6	0.380325
peak631	chr1	234743818	234745523	1706	10.6277	7	13.8085
peak632	chr1	234745661	234747428	1768	19.3013	11	0.163156
peak633	chr1	234748249	234748965	717	25.8296	1	0.434311
peak634	chr1	234859356	234861324	1969	19.0036	4	no coverage
peak635	chr1	235291688	235292687	1000	28.5216	9	5.15498
peak636	chr1	235491424	235492536	1113	10.1447	2	0.286041
peak637	chr1	235667482	235668566	1085	14.1746	8	0.242542
peak638	chr1	236304830	236306348	1519	10.6277	7	1.58421
peak639	chr1	236567150	236567656	507	12.7048	2	no coverage
peak640	chr1	236686851	236688127	1277	28.9906	4	0.181241
peak641	chr1	236958173	236959350	1178	23.953	12	0.155015
peak642	chr1	238027529	238028072	544	23.5722	8	1.63522
peak643	chr1	242402779	242403512	734	11.0084	1	no coverage
peak644	chr1	244997952	244999252	1301	70.4502	12	0.16899
peak645	chr1	245026165	245027087	923	17.4807	6	0.241546
peak646	chr1	245027350	245028260	911	10.247	3	0.482643
peak647	chr1	246669952	246670899	948	27.3794	6	3.62922
peak648	chr1	246729559	246730142	584	10.247	1	0.317316
peak649	chr1	246887368	246888150	783	9.86629	6	1.13049
peak650	chr1	247095009	247095979	971	17.1	4	0.368633
peak651	chr1	249152061	249153579	1519	11.3892	4	0.202265
peak652	chr10	375229	375827	599	15.4215	0	6.69955
peak653	chr10	658743	659891	1149	36.3938	0	9.92366
peak654	chr10	977377	978274	898	34.6486	0	0.295967
peak655	chr10	1033633	1034717	1085	14.6677	7	0.487643
peak656	chr10	1096426	1096962	537	10.583	3	no coverage
peak657	chr10	3109453	3111749	2297	42.803	11	3.0782
peak658	chr10	3133042	3133916	875	28.6276	2	65.3992
peak659	chr10	3168891	3169619	729	17.8614	4	44.8959
peak660	chr10	3214841	3215910	1070	24.3337	5	3.86207
peak661	chr10	3332026	3332438	413	12.4062	0	no coverage
peak662	chr10	3509435	3510122	688	11.7286	4	1.11111
peak663	chr10	3710399	3711239	841	13.6735	1	5.25751
peak664	chr10	3825579	3826418	840	11.3892	3	0.134138
peak665	chr10	3826715	3828502	1788	9.86629	8	0.213302
peak666	chr10	5508084	5509021	938	14.3399	4	17.1233
peak667	chr10	5707908	5708963	1056	21.6686	6	0.780372
peak668	chr10	5854827	5856299	1473	8.75256	7	0.410272
peak669	chr10	5931509	5932135	627	8.54642	7	0.108069
peak670	chr10	6018583	6020182	1600	9.56728	6	2.8964
peak671	chr10	6205373	6206064	692	17.2514	7	0.196893
peak672	chr10	6242361	6245693	3333	96.6663	13	0.80888
peak673	chr10	7450348	7451949	1602	10.6277	7	0.469572
peak674	chr10	7452734	7453845	1112	19.5624	7	2.85773
peak675	chr10	8100464	8100942	479	9.86629	1	7.19424
peak676	chr10	9080234	9080681	448	9.4848	2	no coverage
peak677	chr10	9110848	9111674	827	17.4734	2	30
peak678	chr10	11652768	11654174	1407	39.5625	7	0.578035
peak679	chr10	11757626	11758622	997	11.3892	1	35.2941
peak680	chr10	12237476	12238418	943	9.8372	5	0.19074
peak681	chr10	12390762	12391882	1121	9.4848	5	0.85244
peak682	chr10	12391994	12392854	861	15.828	11	0.171821
peak683	chr10	12431073	12431855	783	20.5265	6	71.0145
peak684	chr10	12647472	12648290	819	9.39085	1	1.36897
peak685	chr10	12732658	12733153	496	9.97125	3	no coverage
peak686	chr10	13344066	13344615	550	14.8266	1	0.327439
peak687	chr10	13389654	13392430	2777	7.47087	8	0.616649
peak688	chr10	13628645	13629318	674	13.3612	3	0.325973
peak689	chr10	13721650	13722089	440	13.2928	2	no coverage
peak690	chr10	13742397	13742999	603	14.0542	2	no coverage
peak691	chr10	14116128	14116796	669	12.9121	3	1.60643
peak692	chr10	14614033	14614550	518	12.5313	3	no coverage
peak693	chr10	14879841	14880970	1130	10.2799	5	0.593246
peak694	chr10	14920078	14920968	891	15.7359	3	0.348837
peak695	chr10	14995382	14996511	1130	9.63953	3	0.825521
peak696	chr10	15138887	15139929	1043	11.0597	6	0.255198
peak697	chr10	16478607	16479584	978	11.9516	7	0.992457
peak698	chr10	16858947	16860033	1087	13.6735	12	0.319217
peak699	chr10	17271275	17272899	1625	20.0568	7	19.2653
peak700	chr10	17487289	17488275	987	33.4097	1	no coverage
peak701	chr10	17658498	17660062	1565	13.2953	8	0.405579
peak702	chr10	17660157	17660812	656	12.5074	5	34.6939
peak703	chr10	18940259	18940860	602	11.4532	8	0.428535
peak704	chr10	18947703	18948857	1155	13.2928	7	0.209283
peak705	chr10	21462249	21463797	1549	64.815	5	0.2149
peak706	chr10	21784493	21786586	2094	9.59	7	0.299071
peak707	chr10	21814204	21816491	2288	20.6984	13	0.49904
peak708	chr10	21822415	21824048	1634	12.8761	9	0.754148
peak709	chr10	22609646	22610685	1040	33.8517	6	0.085034
peak710	chr10	23384123	23384819	697	14.0542	1	0.173461
peak711	chr10	24526986	24527796	811	22.1713	1	0
peak712	chr10	24782988	24783557	570	11.0084	0	no coverage
peak713	chr10	25305175	25306175	1001	25.8306	7	0.152091
peak714	chr10	26986053	26987068	1016	9.97125	6	0.29163
peak715	chr10	27149654	27150308	655	9.90066	0	0.216739
peak716	chr10	27388925	27389468	544	12.1506	3	0.142167
peak717	chr10	27529022	27530130	1109	9.38582	3	0.821857
peak718	chr10	27530688	27531459	772	20.1458	2	0.285816
peak719	chr10	28785306	28785984	679	9.8372	1	no coverage
peak720	chr10	28792065	28792486	422	16.9292	1	no coverage
peak721	chr10	29011063	29011848	786	12.1506	8	0.460048
peak722	chr10	29228110	29229176	1067	10.6277	3	0.472212
peak723	chr10	29311321	29311902	582	9.8372	4	0.564972
peak724	chr10	29413824	29414483	660	14.6084	3	no coverage
peak725	chr10	29438872	29439357	486	12.1506	1	no coverage
peak726	chr10	30101012	30101487	476	10.5216	3	2.97767
peak727	chr10	30722089	30723861	1773	37.0159	11	0.599212
peak728	chr10	31320457	31321560	1104	10.6277	9	0.335946
peak729	chr10	32216654	32218101	1448	15.1297	14	0.26087
peak730	chr10	32635023	32636737	1715	40.5416	10	0.282167
peak731	chr10	32734610	32735896	1287	9.63953	3	0.420168
peak732	chr10	33294316	33294969	654	19.5624	1	0.284024
peak733	chr10	33562155	33562801	647	12.5313	2	6.72269
peak734	chr10	35220058	35220783	726	42.2402	3	no coverage
peak735	chr10	35415310	35416342	1033	9.81622	6	0.337756
peak736	chr10	35675598	35676424	827	14.0787	1	no coverage
peak737	chr10	35736847	35737389	543	11.0084	0	no coverage
peak738	chr10	37177817	37178331	515	15.5771	3	no coverage
peak739	chr10	38146108	38147178	1071	22.0494	7	0.119
peak740	chr10	38264939	38265966	1028	13.2928	4	0.789513
peak741	chr10	38299359	38300608	1250	41.8469	8	0.302899
peak742	chr10	38382953	38383875	923	27.3794	1	0.608872
peak743	chr10	38691200	38691920	721	13.7136	3	0.355527
peak744	chr10	42970935	42971631	697	9.48557	5	19.83
peak745	chr10	43133343	43134417	1075	20.3446	4	0.331725
peak746	chr10	43843957	43844416	460	9.86629	0	no coverage
peak747	chr10	43845545	43846609	1065	9.48557	6	50.9266
peak748	chr10	43891177	43893126	1950	15.1232	9	1.8951
peak749	chr10	43903718	43905148	1431	11.5992	6	0.230415
peak750	chr10	46167815	46168749	935	10.6277	4	0.726716
peak751	chr10	46983389	46984340	952	50.475	1	no coverage
peak752	chr10	46990522	46991677	1156	15.476	3	no coverage
peak753	chr10	49514281	49514999	719	11.3892	6	0.200631
peak754	chr10	50970039	50970684	646	9.48557	2	3.38767
peak755	chr10	54073109	54074921	1813	9.86629	5	0.330978
peak756	chr10	61468430	61470067	1638	19.0036	5	0.701531
peak757	chr10	62703910	62704816	907	15.1232	2	0.577653
peak758	chr10	63662806	63663401	596	10.9452	3	1.1242
peak759	chr10	64028273	64028923	651	13.0088	2	0.239651
peak760	chr10	65389210	65390838	1629	17.8614	5	0.210231
peak761	chr10	65471847	65472450	604	16.3386	0	0.501253
peak762	chr10	69523149	69524485	1337	15.9578	3	2.04877
peak763	chr10	69834427	69835343	917	9.90066	6	0.879188
peak764	chr10	69990836	69991549	714	16.6398	5	no coverage
peak765	chr10	70091228	70092785	1558	13.6141	3	0.318584
peak766	chr10	70359887	70360593	707	26.4001	1	0.453721
peak767	chr10	70660431	70661532	1102	50.6034	4	0.373519
peak768	chr10	70715330	70715946	617	12.304	3	0.151083
peak769	chr10	70883378	70884252	875	11.8834	5	0.477816
peak770	chr10	71077298	71078879	1582	67.7359	8	0.234314
peak771	chr10	71144258	71145682	1425	42.2276	7	no coverage
peak772	chr10	71267327	71267999	673	50.2227	4	no coverage
peak773	chr10	71332964	71333623	660	9.48557	5	15.3298
peak774	chr10	71487934	71488898	965	22.0494	1	91.6667
peak775	chr10	71560826	71562532	1707	26.3518	2	0.503018
peak776	chr10	71813180	71813892	713	10.542	1	26.0248
peak777	chr10	71892052	71892805	754	9.63953	4	4.76057
peak778	chr10	71905281	71906767	1487	17.1	11	0.329218
peak779	chr10	71929942	71930689	748	11.4674	3	0.229406
peak780	chr10	73078643	73079807	1165	13.6735	5	3.23124
peak781	chr10	73099277	73100277	1001	9.48557	1	no coverage
peak782	chr10	73975291	73976339	1049	30.8059	5	1.35582
peak783	chr10	74019460	74021577	2118	97.5852	4	4.66372
peak784	chr10	74032131	74034335	2205	90.5791	6	0.291611
peak785	chr10	74057403	74058360	958	11.8231	3	2.63459
peak786	chr10	74079030	74080105	1076	76.4925	5	28.0684
peak787	chr10	74087633	74088659	1027	15.9066	2	no coverage
peak788	chr10	74090777	74092365	1589	22.9571	2	0.119904
peak789	chr10	74114176	74114930	755	9.3784	1	0.2457
peak790	chr10	74855225	74857118	1894	71.9731	6	0.333243
peak791	chr10	75012113	75012763	651	10.5321	3	0.274677
peak792	chr10	75255026	75256014	989	10.5216	4	0.222438
peak793	chr10	75503629	75504523	895	19.3013	5	0.325969
peak794	chr10	75531456	75533491	2036	76.9642	7	20.4149
peak795	chr10	75936137	75937148	1012	10.684	8	0.252568
peak796	chr10	76584762	76587098	2337	60.6518	5	0.352715
peak797	chr10	76951702	76952351	650	24.9373	1	no coverage
peak798	chr10	76969540	76971545	2006	54.228	13	0.464716
peak799	chr10	76993579	76996022	2444	21.7932	12	0.734951
peak800	chr10	77272168	77272598	431	12.9121	0	no coverage
peak801	chr10	79264615	79265230	616	17.1	1	no coverage
peak802	chr10	79291015	79291714	700	18.2421	4	no coverage
peak803	chr10	79616889	79617454	566	17.1	1	no coverage
peak804	chr10	79648987	79649597	611	9.86629	0	no coverage
peak805	chr10	80686883	80687702	820	11.4674	1	no coverage
peak806	chr10	80732713	80734269	1557	11.8236	6	0.941781
peak807	chr10	80826136	80828990	2855	15.9578	17	0.599623
peak808	chr10	81001718	81004061	2344	23.5722	10	0.8166
peak809	chr10	81010909	81011766	858	12.7048	2	no coverage
peak810	chr10	81024567	81025198	632	15.1964	2	no coverage
peak811	chr10	81205016	81205781	766	9.86629	1	0.27088
peak812	chr10	81741195	81742449	1255	45.4143	6	0.326584
peak813	chr10	81744563	81745077	515	21.6686	2	9.58904
peak814	chr10	82295366	82296607	1242	63.3242	5	12.3177
peak815	chr10	88515391	88516661	1271	10.247	7	0.187585
peak816	chr10	88730777	88731691	915	18.2421	13	43.881
peak817	chr10	89419013	89420172	1160	12.5313	5	7.25173
peak818	chr10	89621225	89623586	2362	11.3008	12	0.396862
peak819	chr10	90639632	90640810	1179	13.7136	4	0.159236
peak820	chr10	91174272	91175366	1095	9.8372	6	0.8329
peak821	chr10	91403748	91405599	1852	10.4229	8	0.437678
peak822	chr10	92923299	92924136	838	23.2285	6	0.450266
peak823	chr10	92979927	92980675	749	16.3386	4	1.06153
peak824	chr10	93169089	93170772	1684	13.2953	4	0.284091
peak825	chr10	93392481	93393511	1031	109.615	5	4.67693
peak826	chr10	93557840	93558762	923	10.2799	6	0.158919
peak827	chr10	93668043	93669067	1025	11.0827	8	0.345274
peak828	chr10	93683116	93684024	909	24.0017	3	0.23856
peak829	chr10	94050056	94051162	1107	11.1458	2	0.417149
peak830	chr10	94333518	94334487	970	11.6249	7	0.29057
peak831	chr10	94352622	94353257	636	10.583	4	0.174043
peak832	chr10	94831160	94832430	1271	30.8059	5	5
peak833	chr10	95196895	95197481	587	12.1506	1	17.0167
peak834	chr10	95198470	95199116	647	9.39085	3	27.1845
peak835	chr10	95225365	95226667	1303	13.2928	5	0.209644
peak836	chr10	96122464	96123126	663	14.6568	4	0.945347
peak837	chr10	97050191	97051058	868	20.5265	2	0.33195
peak838	chr10	97415993	97416832	840	21.1919	7	0.272817
peak839	chr10	97989231	97989692	462	9.11727	2	4.57516
peak840	chr10	98346424	98347109	686	9.3784	4	0.267539
peak841	chr10	98591602	98593231	1630	13.0416	9	0.351519
peak842	chr10	99051797	99052553	757	14.0465	1	0.217912
peak843	chr10	99092441	99093075	635	9.81622	1	no coverage
peak844	chr10	99093286	99095122	1837	13.2953	13	0.340909
peak845	chr10	99185198	99186612	1415	97.8128	9	4.04367
peak846	chr10	99257420	99259262	1843	21.114	7	0.135993
peak847	chr10	99446582	99447726	1145	40.8485	7	0.662252
peak848	chr10	99473246	99474818	1573	16.3386	7	0.273973
peak849	chr10	99478407	99479061	655	10.6277	4	1.70871
peak850	chr10	99608811	99609505	695	9.48557	2	0.208986
peak851	chr10	99628857	99629815	959	34.6131	1	19.6591
peak852	chr10	99894026	99895085	1060	35.2302	3	8.92212
peak853	chr10	100206414	100207061	648	14.8157	5	4.20507
peak854	chr10	101088685	101090112	1428	33.1412	13	1.04688
peak855	chr10	101418619	101419423	805	16.3386	2	0.842178
peak856	chr10	101491673	101492818	1146	16.9512	4	0.608261
peak857	chr10	101945067	101946271	1205	11.6489	3	0.243902
peak858	chr10	102045691	102046747	1057	14.4349	0	1.06762
peak859	chr10	102105730	102107328	1599	45.9365	8	1.72936
peak860	chr10	102132821	102134109	1289	24.2857	2	0.511311
peak861	chr10	102289247	102290132	886	15.6455	3	31.8111
peak862	chr10	102756261	102758351	2091	13.676	12	1.06257
peak863	chr10	102758698	102759779	1082	15.4788	7	1.19048
peak864	chr10	102772467	102773336	870	9.8372	3	4.66926
peak865	chr10	102791840	102793273	1434	26.2373	6	5.64769
peak866	chr10	102825838	102826812	975	14.4349	6	0.15163
peak867	chr10	102826909	102827882	974	9.86629	2	0.4158
peak868	chr10	103347644	103348529	886	34.9691	1	0.300571
peak869	chr10	103589804	103591127	1324	54.0299	24	39.9932
peak870	chr10	103815193	103816276	1084	21.4789	4	4.17366
peak871	chr10	103824730	103825347	618	15.1233	3	0.13224
peak872	chr10	103873967	103875021	1055	9.86629	2	0.517598
peak873	chr10	103879430	103880642	1213	17.6706	8	0.249446
peak874	chr10	103989471	103990666	1196	25.8566	7	0
peak875	chr10	104153634	104155376	1743	12.9121	5	0.258309
peak876	chr10	104158977	104159954	978	92.102	6	11.1674
peak877	chr10	104180347	104181442	1096	24.2628	5	0
peak878	chr10	104209672	104210809	1138	15.1233	9	0
peak879	chr10	104261469	104262886	1418	9.97125	3	0.449714
peak880	chr10	104394382	104394884	503	12.1506	0	no coverage
peak881	chr10	104401853	104402455	603	9.48557	3	0.143678
peak882	chr10	104402806	104406650	3845	19.6385	12	2.68146
peak883	chr10	104473894	104474833	940	14.0709	8	0.392413
peak884	chr10	104677208	104679227	2020	22.51	13	0.200803
peak885	chr10	104829224	104829693	470	10.6277	1	2.49406
peak886	chr10	105314477	105315539	1063	9.11727	8	6.74061
peak887	chr10	105451915	105453494	1580	12.4017	7	8.83401
peak888	chr10	105548908	105549903	996	14.8157	2	no coverage
peak889	chr10	105649851	105650489	639	13.2928	1	no coverage
peak890	chr10	105881197	105882276	1080	15.1964	3	0.323699
peak891	chr10	105991674	105992304	631	10.6277	1	0.13537
peak892	chr10	106065594	106065998	405	9.11727	2	no coverage
peak893	chr10	111682804	111683705	902	25.8566	7	6.46507
peak894	chr10	111967121	111971296	4176	75.3503	24	0.279012
peak895	chr10	111985494	111987471	1978	16.3534	50	0.335744
peak896	chr10	112257078	112258439	1362	15.1232	9	0.816853
peak897	chr10	115438616	115439875	1260	14.2908	4	0.232054
peak898	chr10	116286291	116286938	648	16.5328	4	0.703761
peak899	chr10	118764045	118765504	1460	15.1232	9	0.264317
peak900	chr10	119021687	119022380	694	9.86629	5	no coverage
peak901	chr10	119805839	119806736	898	14.4349	5	0.372671
peak902	chr10	120513990	120515248	1259	14.0542	7	0.517936
peak903	chr10	120839615	120841097	1483	9.73399	9	0.519169
peak904	chr10	120966516	120967926	1411	10.1618	8	0.238344
peak905	chr10	121356175	121357209	1035	23.156	6	0.704622
peak906	chr10	121410373	121411775	1403	19.352	5	1.05344
peak907	chr10	121417672	121418193	522	11.0084	1	5.32544
peak908	chr10	121631844	121632801	958	14.6469	6	0.202703
peak909	chr10	121651742	121652677	936	20.3458	8	0.341734
peak910	chr10	123848489	123849515	1027	15.5771	3	no coverage
peak911	chr10	124133856	124135118	1263	11.5992	6	0.31498
peak912	chr10	124639215	124639841	627	12.5313	4	0.449438
peak913	chr10	124739666	124740404	739	10.1896	2	0.159872
peak914	chr10	126150215	126151123	909	27.6326	4	1.10472
peak915	chr10	126480157	126480965	809	10.9452	4	0.282768
peak916	chr10	126490093	126490744	652	9.90066	2	1.7753
peak917	chr10	126812101	126812848	748	27.7602	1	37.3576
peak918	chr10	127273452	127274123	672	11.7699	1	no coverage
peak919	chr10	127313147	127313843	697	17.4807	2	no coverage
peak920	chr10	127407589	127408539	951	9.67369	3	0.441708
peak921	chr10	127511498	127512199	702	11.0084	6	0.368649
peak922	chr10	127524967	127525774	808	40.1437	1	no coverage
peak923	chr10	127584369	127585541	1173	19.8387	3	5.56405
peak924	chr10	129045204	129045635	432	9.86629	3	23.1405
peak925	chr10	129948068	129948740	673	9.9768	2	17.4793
peak926	chr10	131908259	131909927	1669	17.2514	12	0.237893
peak927	chr10	133344252	133345113	862	14.0542	3	no coverage
peak928	chr10	133795100	133796256	1157	94.5446	10	15.0653
peak929	chr10	133849491	133850547	1057	24.7378	9	16.8213
peak930	chr10	133978234	133979354	1121	15.5771	3	1.03973
peak931	chr10	133999886	134000790	905	9.86629	6	5.53191
peak932	chr10	134144888	134146017	1130	50.9445	7	0.542231
peak933	chr10	134201020	134201820	801	54.0299	3	no coverage
peak934	chr10	134209424	134212095	2672	10.0821	11	3.97899
peak935	chr10	134221236	134222737	1502	14.8686	3	20.5565
peak936	chr10	134231995	134232778	784	18.8627	3	no coverage
peak937	chr10	134280909	134282170	1262	34.2324	3	30.6338
peak938	chr10	134388406	134389824	1419	12.5313	3	31.2343
peak939	chr10	134775328	134776244	917	9.4848	5	1.47059
peak940	chr10	134778062	134778662	601	12.0986	3	34.3191
peak941	chr10	134937882	134938682	801	19.3843	4	5.44554
peak942	chr10	135074740	135075843	1104	25.0951	6	2.16648
peak943	chr10	135121914	135123715	1802	64.4311	13	7.8268
peak944	chr10	135185904	135187474	1571	16.9512	4	8.36616
peak945	chr11	207059	208035	977	12.304	0	0.107411
peak946	chr11	393909	394982	1074	10.684	0	0.265487
peak947	chr11	447972	448712	741	9.86629	0	1.04478
peak948	chr11	505973	507813	1841	19.0036	0	3.63186
peak949	chr11	536836	537711	876	12.1506	0	1.15343
peak950	chr11	567862	569297	1436	54.0315	0	14.498
peak951	chr11	575384	576671	1288	15.1964	0	0.162707
peak952	chr11	707619	708067	449	9.86629	0	no coverage
peak953	chr11	809179	810080	902	9.4848	0	0.281237
peak954	chr11	986601	987097	497	10.6277	0	no coverage
peak955	chr11	1228530	1229393	864	31.9481	6	6.89655
peak956	chr11	1240851	1241626	776	11.5992	2	8.37438
peak957	chr11	1243873	1244556	684	20.9072	4	2.1256
peak958	chr11	1404234	1404989	756	16.6452	4	1.92024
peak959	chr11	1595298	1596197	900	10.247	3	0.481348
peak960	chr11	1817473	1818331	859	15.1232	4	no coverage
peak961	chr11	1967978	1968786	809	11.0084	6	4.64231
peak962	chr11	2011120	2011615	496	14.4349	3	17.1277
peak963	chr11	2018755	2019824	1070	11.0084	3	0.334728
peak964	chr11	2189560	2191274	1715	36.8975	7	31.8234
peak965	chr11	2211955	2212777	823	19.765	5	2.29062
peak966	chr11	2214435	2215337	903	20.1458	2	no coverage
peak967	chr11	2223328	2224099	772	35.7553	7	no coverage
peak968	chr11	2277911	2278979	1069	9.86629	9	5
peak969	chr11	2291083	2293010	1928	9.90066	17	36.7297
peak970	chr11	2431245	2431812	568	20.5265	1	11.1852
peak971	chr11	2909520	2909998	479	13.2953	2	4.93151
peak972	chr11	2933606	2934320	715	24.223	1	1.23457
peak973	chr11	6704217	6704962	746	36.136	3	0.378276
peak974	chr11	7593249	7594084	836	19.3843	2	no coverage
peak975	chr11	7692529	7693127	599	15.5771	1	no coverage
peak976	chr11	9634783	9635990	1208	11.0084	9	0.78125
peak977	chr11	10328970	10330102	1133	93.6249	11	2.35145
peak978	chr11	10772342	10773239	898	17.8614	3	0.174978
peak979	chr11	11641576	11643944	2369	12.7413	17	0.401405
peak980	chr11	13689571	13690339	769	10.1896	6	0.313939
peak981	chr11	14541565	14542412	848	33.9246	1	0.190114
peak982	chr11	17229303	17230193	891	13.16	5	0.366748
peak983	chr11	17297782	17298571	790	10.1618	2	0.22695
peak984	chr11	18034033	18035548	1516	47.1769	4	0.53264
peak985	chr11	18415266	18416751	1486	96.0236	11	2.01738
peak986	chr11	18417402	18418136	735	11.0084	3	0.329083
peak987	chr11	18655780	18656581	802	20.0026	6	0.262735
peak988	chr11	18719862	18720325	464	15.4756	3	0.541914
peak989	chr11	19092799	19093302	504	18.6229	2	no coverage
peak990	chr11	19940808	19941227	420	12.0293	3	1.57866
peak991	chr11	20057184	20058192	1009	11.3892	3	1.10375
peak992	chr11	27384158	27385076	919	19.0036	6	0.207469
peak993	chr11	33278491	33279288	798	10.6277	0	0.10352
peak994	chr11	33279450	33280356	907	29.7465	7	0.391171
peak995	chr11	34126791	34127714	924	65.4515	9	0.270201
peak996	chr11	34296155	34296735	581	12.9121	1	0.408163
peak997	chr11	35639527	35641617	2091	13.7136	16	16.9261
peak998	chr11	35965264	35966175	912	13.3612	4	0.521124
peak999	chr11	45000158	45001990	1833	16.3386	6	2.05128
peak1000	chr11	45868597	45869504	908	14.2203	4	0.358804
peak1001	chr11	46140803	46144044	3242	10.1618	7	0.371941
peak1002	chr11	46368613	46369469	857	20.7616	4	0.829187
peak1003	chr11	46963722	46964187	466	14.1996	3	no coverage
peak1004	chr11	47164792	47165384	593	14.9882	0	1.45914
peak1005	chr11	47234441	47234906	466	16.6452	3	no coverage
peak1006	chr11	47255540	47257111	1572	42.9629	3	11.2136
peak1007	chr11	47270096	47270899	804	7.64496	4	0.340948
peak1008	chr11	47290661	47292549	1889	10.017	11	0.318031
peak1009	chr11	47376358	47377512	1155	12.5646	6	9.87749
peak1010	chr11	47429470	47431017	1548	27.0131	8	4.68811
peak1011	chr11	47447578	47448359	782	8.52242	2	0.275482
peak1012	chr11	47573835	47575344	1510	11.9897	4	8.58645
peak1013	chr11	47599968	47601091	1124	22.1555	4	0.311778
peak1014	chr11	47663632	47664437	806	35.1506	6	0.330251
peak1015	chr11	48001696	48003891	2196	10.4229	7	7.26496
peak1016	chr11	48077395	48077843	449	9.69075	2	0
peak1017	chr11	57103099	57103545	447	10.1896	1	0.213675
peak1018	chr11	57424853	57425335	483	17.1	4	0.206398
peak1019	chr11	57434449	57435872	1424	16.8852	8	0.15121
peak1020	chr11	57671184	57671716	533	16.3386	2	no coverage
peak1021	chr11	59435735	59437057	1323	33.0903	5	0.0679348
peak1022	chr11	60609116	60609857	742	29.9241	2	15.235
peak1023	chr11	60709554	60710171	618	7.81904	2	no coverage
peak1024	chr11	60897212	60897825	614	11.0084	2	1.11669
peak1025	chr11	60928291	60929468	1178	12.512	5	0.144788
peak1026	chr11	61061229	61062563	1335	14.4349	13	0.700414
peak1027	chr11	61100287	61101023	737	9.86629	4	1.1757
peak1028	chr11	61334719	61335388	670	16.8852	3	1.21294
peak1029	chr11	61559594	61560876	1283	15.1964	7	0.15748
peak1030	chr11	61657968	61659542	1575	9.9768	9	0.707457
peak1031	chr11	61739158	61739762	605	21.2879	0	1.3245
peak1032	chr11	62009446	62010017	572	11.7699	2	0.819672
peak1033	chr11	62267032	62268542	1511	48.6998	4	no coverage
peak1034	chr11	62309519	62310925	1407	10.7163	6	12.1107
peak1035	chr11	62312629	62313788	1160	11.4924	3	0.465116
peak1036	chr11	62381636	62382196	561	12.4539	0	71.6418
peak1037	chr11	62389011	62389775	765	16.5933	7	0.291932
peak1038	chr11	62413530	62414513	984	21.1781	5	1.47181
peak1039	chr11	62432289	62433870	1582	13.4461	3	0.355939
peak1040	chr11	62494248	62496485	2238	37.451	5	0.225829
peak1041	chr11	62553976	62555292	1317	34.8318	3	0.397483
peak1042	chr11	62558885	62560115	1231	12.3453	4	3.18878
peak1043	chr11	62598802	62599946	1145	13.7136	4	0.631787
peak1044	chr11	62647995	62649532	1538	14.4184	1	2.3005
peak1045	chr11	62688764	62689963	1200	19.0402	9	2.25847
peak1046	chr11	62690194	62691918	1725	11.7699	14	20.3817
peak1047	chr11	63684290	63686061	1772	41.7585	5	8.83392
peak1048	chr11	63705526	63706773	1248	12.6564	10	0.361433
peak1049	chr11	63741721	63742607	887	9.39085	2	0.507757
peak1050	chr11	63746212	63746789	578	11.3892	3	no coverage
peak1051	chr11	63891511	63892021	511	10.9452	3	no coverage
peak1052	chr11	63932720	63934278	1559	21.1292	13	0.291391
peak1053	chr11	63952742	63954230	1489	14.2985	3	0.381194
peak1054	chr11	63992897	63994284	1388	27.483	6	0.696594
peak1055	chr11	63997597	63998563	967	10.4229	4	4.06435
peak1056	chr11	64001532	64003339	1808	19.831	3	4.78769
peak1057	chr11	64013076	64014026	951	20.9847	3	0.458365
peak1058	chr11	64037272	64038549	1278	11.7699	4	1.32563
peak1059	chr11	64071799	64073145	1347	12.7831	4	0.878924
peak1060	chr11	64126139	64127039	901	39.7913	2	0.800413
peak1061	chr11	64611602	64612457	856	15.1233	2	0.248363
peak1062	chr11	64645625	64646626	1002	14.7708	3	0.0977517
peak1063	chr11	64691371	64692525	1155	32.0967	0	0.491642
peak1064	chr11	64808317	64809252	936	12.6564	4	0.482625
peak1065	chr11	64851187	64851932	746	9.11727	3	0.201939
peak1066	chr11	64863390	64864237	848	9.63953	2	1.60151
peak1067	chr11	64883868	64885566	1699	12.1941	8	3.42659
peak1068	chr11	64889157	64889967	811	9.9768	5	0.145391
peak1069	chr11	64900612	64902619	2008	11.823	6	0.723968
peak1070	chr11	65029002	65030030	1029	11.3892	8	0.335417
peak1071	chr11	65149139	65150559	1421	12.5646	7	0.634737
peak1072	chr11	65153650	65154406	757	11.1267	7	6.53331
peak1073	chr11	65185892	65186920	1029	11.4674	4	no coverage
peak1074	chr11	65188569	65190692	2124	63.0498	8	2.18533
peak1075	chr11	65222293	65223118	826	35.135	3	7.04809
peak1076	chr11	65244193	65245680	1488	17.8808	7	7.74322
peak1077	chr11	65259096	65259641	546	12.6564	1	no coverage
peak1078	chr11	65264347	65265529	1183	52.507	2	1.37732
peak1079	chr11	65307142	65308666	1525	15.9215	15	3.31389
peak1080	chr11	65313595	65314407	813	10.8944	3	3.71681
peak1081	chr11	65337135	65338543	1409	23.3779	11	0.932287
peak1082	chr11	65382576	65383225	650	13.0342	3	0.310131
peak1083	chr11	65429993	65431388	1396	27.3963	5	0.24003
peak1084	chr11	65479201	65480302	1102	11.4327	10	0.605616
peak1085	chr11	65553631	65555412	1782	15.1964	7	13.8442
peak1086	chr11	65585230	65586112	883	44.8345	4	10.6938
peak1087	chr11	65640748	65641599	852	16.5234	10	0.444247
peak1088	chr11	65678951	65680068	1118	12.9121	2	26.1702
peak1089	chr11	65685861	65687612	1752	11.7955	6	6.2387
peak1090	chr11	65728737	65729903	1167	17.4734	5	0.241546
peak1091	chr11	65769339	65771074	1736	16.3386	8	3.51803
peak1092	chr11	65780206	65780764	559	13.9139	2	no coverage
peak1093	chr11	65819284	65820261	978	31.5674	1	0.336746
peak1094	chr11	65837429	65838702	1274	10.542	6	0.33557
peak1095	chr11	66056109	66057520	1412	7.64496	8	0.803154
peak1096	chr11	66114438	66116082	1645	30.0445	9	0.29427
peak1097	chr11	66138528	66140350	1823	13.805	6	0.790622
peak1098	chr11	66247249	66248249	1001	10.6277	3	0.37111
peak1099	chr11	66405566	66406783	1218	9.86629	5	0.324285
peak1100	chr11	66444821	66446262	1442	17.6317	7	0.226831
peak1101	chr11	66516439	66517317	879	9.63953	1	no coverage
peak1102	chr11	66623321	66624787	1467	19.3843	12	0.462459
peak1103	chr11	66659550	66660160	611	11.2063	2	51.4563
peak1104	chr11	66725282	66726545	1264	17.8614	8	3.08118
peak1105	chr11	66789750	66791666	1917	9.28439	11	6.60559
peak1106	chr11	66795015	66795617	603	12.1506	4	no coverage
peak1107	chr11	66822301	66824444	2144	16.7244	10	11.9331
peak1108	chr11	66886207	66887420	1214	27.7388	3	0.439883
peak1109	chr11	67034006	67034570	565	19.352	2	0.181159
peak1110	chr11	67080041	67080655	615	10.542	2	no coverage
peak1111	chr11	67113450	67113974	525	9.37058	0	no coverage
peak1112	chr11	67120377	67121513	1137	12.4754	3	0.208189
peak1113	chr11	67168953	67169732	780	18.4639	2	0.39019
peak1114	chr11	67195250	67196179	930	13.7172	3	1.23869
peak1115	chr11	67232050	67232564	515	17.7437	4	14.591
peak1116	chr11	67235563	67237176	1614	18.1608	7	1.02465
peak1117	chr11	67274744	67276552	1809	21.4789	6	1.27197
peak1118	chr11	67396699	67398207	1509	9.38582	7	0.276243
peak1119	chr11	67441752	67442611	860	19.9741	3	0.945627
peak1120	chr11	67770501	67772046	1546	16.4641	10	7.88582
peak1121	chr11	67784029	67784927	899	34.5053	3	no coverage
peak1122	chr11	67804741	67805330	590	9.48557	0	92.3208
peak1123	chr11	67888567	67889509	943	10.3876	3	0.529838
peak1124	chr11	68038617	68040076	1460	22.876	8	0.349825
peak1125	chr11	68121710	68122291	582	11.7699	5	50.8772
peak1126	chr11	68147703	68148357	655	21.6515	4	11.345
peak1127	chr11	68530455	68531110	656	11.7955	1	no coverage
peak1128	chr11	68606563	68607297	735	12.9121	2	2.98469
peak1129	chr11	68671043	68671595	553	9.63953	3	0.229984
peak1130	chr11	68811436	68812123	688	12.6564	5	20
peak1131	chr11	68873316	68874348	1033	9.01848	2	no coverage
peak1132	chr11	68881533	68883640	2108	80.2516	4	10.737
peak1133	chr11	68889599	68891235	1637	34.5725	5	0.877193
peak1134	chr11	69069024	69069854	831	10.1447	0	7.24638
peak1135	chr11	69329992	69330637	646	11.2063	1	14.5833
peak1136	chr11	69468744	69470276	1533	22.4349	11	1.49835
peak1137	chr11	69706249	69706839	591	9.86629	2	0.29889
peak1138	chr11	69894615	69895488	874	14.0542	2	0.133333
peak1139	chr11	70116042	70117572	1531	27.8985	6	0.333873
peak1140	chr11	70994938	70995522	585	14.3056	1	0
peak1141	chr11	71009791	71010871	1081	39.9305	7	2.91429
peak1142	chr11	71136590	71137545	956	12.5313	3	no coverage
peak1143	chr11	71158858	71160194	1337	9.11727	9	0.298758
peak1144	chr11	71162884	71164838	1955	13.9541	7	1.8185
peak1145	chr11	71191678	71193059	1382	12.2508	11	no coverage
peak1146	chr11	71639217	71640486	1270	20.5703	3	0.230051
peak1147	chr11	71751324	71753250	1927	23.953	5	4.85513
peak1148	chr11	71813823	71814977	1155	11.0084	4	7.50898
peak1149	chr11	71873897	71874601	705	12.304	1	52.0788
peak1150	chr11	72145002	72145983	982	43.5864	3	1.24187
peak1151	chr11	72492810	72494143	1334	17.2451	5	0.982318
peak1152	chr11	72497268	72498038	771	18.6425	0	no coverage
peak1153	chr11	72523926	72526602	2677	16.69	3	0.997398
peak1154	chr11	72532716	72534001	1286	18.5179	7	10.1109
peak1155	chr11	72852212	72854374	2163	10.9526	11	7.96261
peak1156	chr11	72896259	72896882	624	13.3055	2	no coverage
peak1157	chr11	72904646	72907056	2411	64.8608	3	no coverage
peak1158	chr11	72928605	72929936	1332	7.47087	8	7.38641
peak1159	chr11	72938728	72939410	683	27.3794	3	0.561798
peak1160	chr11	72982886	72985081	2196	14.0861	3	11.3836
peak1161	chr11	73018352	73020012	1661	9.03765	10	0.756026
peak1162	chr11	73086894	73088725	1832	76.1117	9	11.9136
peak1163	chr11	73308813	73310032	1220	21.5321	1	0.33026
peak1164	chr11	73371767	73372838	1072	14.5389	6	1.03599
peak1165	chr11	73471369	73472715	1347	28.7094	9	0.271693
peak1166	chr11	73490331	73491126	796	10.2799	2	0.374672
peak1167	chr11	73498833	73499679	847	11.4674	3	0.295268
peak1168	chr11	73587470	73588312	843	30.8639	4	0.37078
peak1169	chr11	73693436	73694994	1559	15.1233	12	4.33143
peak1170	chr11	73881560	73882937	1378	50.6662	4	0.332733
peak1171	chr11	74109285	74110188	904	14.601	3	0.406354
peak1172	chr11	74203626	74205147	1522	32.0967	9	0.322556
peak1173	chr11	74303429	74304377	949	10.4229	2	0.418605
peak1174	chr11	74659799	74660542	744	20.1792	3	0.25103
peak1175	chr11	74952027	74953319	1293	12.4228	9	31.9984
peak1176	chr11	75036820	75037839	1020	16.73	3	21.7391
peak1177	chr11	75061850	75063218	1369	16.6452	15	11.0355
peak1178	chr11	75140762	75141870	1109	21.9126	12	21.9919
peak1179	chr11	75236536	75237317	782	8.3089	2	0.764088
peak1180	chr11	75272956	75274053	1098	21.5333	5	0.244618
peak1181	chr11	75862765	75863788	1024	13.2953	3	27.3078
peak1182	chr11	76091467	76092743	1277	10.1618	9	0.280315
peak1183	chr11	76155266	76157101	1836	48.0207	8	0.292126
peak1184	chr11	76480335	76481138	804	11.0084	0	no coverage
peak1185	chr11	76483582	76484208	627	14.7708	1	0
peak1186	chr11	76493748	76495644	1897	14.7427	11	0.441646
peak1187	chr11	76499264	76500327	1064	43.6845	0	no coverage
peak1188	chr11	76746482	76746997	516	10.8876	0	no coverage
peak1189	chr11	76756969	76757589	621	12.7731	4	2.37292
peak1190	chr11	76777581	76778658	1078	13.2928	3	0.21322
peak1191	chr11	76799458	76800189	732	11.5526	0	no coverage
peak1192	chr11	76902399	76903535	1137	10.1896	6	0.482121
peak1193	chr11	76906751	76907256	506	11.9971	2	no coverage
peak1194	chr11	77184698	77185603	906	12.5074	3	5.27164
peak1195	chr11	77348392	77349161	770	19.8523	2	0.545703
peak1196	chr11	77790562	77791262	701	24.3348	2	0.254669
peak1197	chr11	77850220	77850943	724	18.501	1	2.25498
peak1198	chr11	77899086	77900172	1087	10.9452	4	0.16535
peak1199	chr11	78770917	78771525	609	9.86629	0	0.210084
peak1200	chr11	79151596	79152348	753	9.4848	6	5.78127
peak1201	chr11	82611280	82611908	629	9.67369	0	0.572618
peak1202	chr11	82782198	82783497	1300	19.8523	4	0.195886
peak1203	chr11	82803798	82804211	414	10.3876	0	0.816327
peak1204	chr11	82866914	82869473	2560	33.8661	8	0.277778
peak1205	chr11	84148430	84149243	814	9.86629	1	0.819672
peak1206	chr11	85374855	85376361	1507	12.8675	4	0.329644
peak1207	chr11	85521920	85522439	520	13.4804	1	0.604839
peak1208	chr11	85779772	85780702	931	47.3104	5	0.106952
peak1209	chr11	85955284	85956944	1661	41.4973	6	0.265147
peak1210	chr11	92930477	92931346	870	10.6277	5	0.199203
peak1211	chr11	93719827	93720605	779	18.2421	1	no coverage
peak1212	chr11	93861831	93862853	1023	14.4349	7	0.414847
peak1213	chr11	101980598	101982682	2085	15.9578	6	0.199601
peak1214	chr11	102139125	102140306	1182	14.8157	3	0.296883
peak1215	chr11	102158742	102159248	507	29.2831	2	no coverage
peak1216	chr11	102323239	102323944	706	11.3892	6	0.113636
peak1217	chr11	102347387	102347952	566	30.4252	1	no coverage
peak1218	chr11	105948201	105948681	481	10.247	2	0.295858
peak1219	chr11	107798808	107799620	813	18.2421	6	2.81158
peak1220	chr11	108093003	108094207	1205	10.247	4	0.364773
peak1221	chr11	111205314	111205904	591	11.0084	0	no coverage
peak1222	chr11	111741695	111742392	698	15.9578	2	0.321802
peak1223	chr11	111807378	111808471	1094	20.5265	7	2.62055
peak1224	chr11	111895701	111896318	618	16.3386	4	0
peak1225	chr11	112160500	112161206	707	10.1896	9	0.551673
peak1226	chr11	113745945	113746818	874	45.2733	7	0.318895
peak1227	chr11	114186544	114187007	464	13.2928	1	0
peak1228	chr11	115374950	115375948	999	12.5313	3	0.230681
peak1229	chr11	116643555	116644046	492	10.6277	1	0.250522
peak1230	chr11	117049187	117049758	572	15.5771	2	0.270636
peak1231	chr11	117588376	117589252	877	14.8157	3	no coverage
peak1232	chr11	117666453	117667019	567	13.2928	4	6.7658
peak1233	chr11	117704068	117704615	548	11.3892	0	no coverage
peak1234	chr11	117777883	117778474	592	12.1506	4	1.14679
peak1235	chr11	117799953	117800686	734	18.2948	1	10.6239
peak1236	chr11	117856534	117857306	773	14.8621	3	3.45369
peak1237	chr11	117914895	117915385	491	16.2693	2	no coverage
peak1238	chr11	118015986	118016988	1003	43.622	3	2.9991
peak1239	chr11	118134500	118135388	889	17.4734	2	1.9156
peak1240	chr11	118185573	118186412	840	15.9578	4	no coverage
peak1241	chr11	118305479	118307446	1968	20.3458	5	0.301484
peak1242	chr11	118661071	118662500	1430	9.46462	1	0.172302
peak1243	chr11	118777588	118778604	1017	28.0965	2	no coverage
peak1244	chr11	118787302	118788098	797	57.9921	3	no coverage
peak1245	chr11	118788199	118789855	1657	18.2568	3	0
peak1246	chr11	118790042	118791254	1213	18.6472	2	4.25532
peak1247	chr11	118792666	118793604	939	10.9452	0	0.8
peak1248	chr11	118868337	118869488	1152	18.916	3	4.14031
peak1249	chr11	118888734	118889948	1215	13.5565	3	0.425532
peak1250	chr11	118900829	118901917	1089	16.3386	6	0.314106
peak1251	chr11	118938218	118938783	566	9.97125	4	0.46083
peak1252	chr11	118965593	118966618	1026	9.48557	2	0.628816
peak1253	chr11	118972146	118973443	1298	10.6277	3	0.259269
peak1254	chr11	118991838	118992565	728	9.67979	10	0.12172
peak1255	chr11	119227023	119227821	799	12.1941	3	1.58259
peak1256	chr11	119551628	119552297	670	12.5313	0	no coverage
peak1257	chr11	120206607	120207480	874	9.86629	0	0.660689
peak1258	chr11	120894525	120895052	528	11.3892	6	0.246154
peak1259	chr11	121330180	121330585	406	9.86629	2	no coverage
peak1260	chr11	121348846	121349939	1094	11.3892	24	9.04018
peak1261	chr11	124616492	124617081	590	9.48557	1	no coverage
peak1262	chr11	124632706	124633421	716	9.48557	3	0.784656
peak1263	chr11	125438900	125439920	1021	54.7914	5	0.327749
peak1264	chr11	125461590	125463177	1588	17.1	10	0.371538
peak1265	chr11	125932480	125933178	699	20.9072	6	0.452489
peak1266	chr11	125985704	125986232	529	9.48557	6	no coverage
peak1267	chr11	126173525	126174231	707	10.1618	4	0.619469
peak1268	chr11	129149204	129150406	1203	15.5771	7	13.2082
peak1269	chr11	129723700	129724671	972	35.7553	4	0.224551
peak1270	chr11	129871923	129873481	1559	16.7193	3	0.178998
peak1271	chr11	130184320	130184997	678	13.2928	5	0.526316
peak1272	chr11	131543878	131544372	495	13.2928	4	62.5133
peak1273	chr11	134230162	134230704	543	16.7193	3	6.73077
peak1274	chr12	1099531	1100972	1442	9.37058	4	0.289321
peak1275	chr12	1702641	1704306	1666	19.0701	6	0.175659
peak1276	chr12	1765869	1766500	632	18.5456	1	no coverage
peak1277	chr12	1770867	1771510	644	10.7785	2	0.669856
peak1278	chr12	1799704	1801014	1311	19.0424	4	0.437816
peak1279	chr12	1939698	1940693	996	16.3421	2	6.75241
peak1280	chr12	2144001	2144930	930	56.3542	6	2.73166
peak1281	chr12	2749600	2750357	758	15.9578	2	40.3478
peak1282	chr12	2903402	2904821	1420	18.9996	7	11.0454
peak1283	chr12	2921525	2922529	1005	37.5804	8	0.57725
peak1284	chr12	2985890	2986844	955	9.64159	6	0.257474
peak1285	chr12	2999526	3000676	1151	33.0132	4	0.640813
peak1286	chr12	3323533	3324812	1280	10.247	3	no coverage
peak1287	chr12	3424251	3424850	600	10.247	0	no coverage
peak1288	chr12	3861842	3862735	894	7.81904	4	7.23311
peak1289	chr12	4430013	4430718	706	15.9066	1	0.371322
peak1290	chr12	4713806	4714458	653	25.0951	3	5.03537
peak1291	chr12	4966951	4968091	1141	25.0951	5	0.306227
peak1292	chr12	6344451	6345203	753	15.9578	2	no coverage
peak1293	chr12	6472293	6473452	1160	12.8156	3	0.347599
peak1294	chr12	6480224	6480818	595	9.18604	2	0
peak1295	chr12	6492869	6493750	882	9.52734	3	20.0718
peak1296	chr12	6641637	6645299	3663	90.5897	14	18.55
peak1297	chr12	6722762	6723577	816	11.2606	0	no coverage
peak1298	chr12	6797829	6799122	1294	8.68948	4	0.393992
peak1299	chr12	6832732	6834177	1446	16.0998	9	0.961915
peak1300	chr12	6862092	6863003	912	18.5487	3	0.382932
peak1301	chr12	6874540	6875686	1147	13.7477	1	7.80669
peak1302	chr12	6887330	6888648	1319	68.3937	7	36.725
peak1303	chr12	6960356	6962559	2204	52.9464	8	0.278129
peak1304	chr12	6976389	6978931	2543	53.6247	5	6.03002
peak1305	chr12	7000192	7000808	617	10.1618	4	0.62383
peak1306	chr12	7023094	7024609	1516	76.4411	4	16.8327
peak1307	chr12	7046748	7047705	958	17.7798	4	14.271
peak1308	chr12	7069663	7071701	2039	22.4301	12	3.33621
peak1309	chr12	7074025	7074891	867	18.4369	6	58.5987
peak1310	chr12	7125648	7126470	823	11.5992	1	0.399133
peak1311	chr12	7282002	7283345	1344	10.8985	4	8.31843
peak1312	chr12	7341672	7342717	1046	15.1964	1	0.228624
peak1313	chr12	8122950	8123921	972	69.9604	9	0.445038
peak1314	chr12	8142653	8143097	445	11.7955	2	no coverage
peak1315	chr12	8191139	8191742	604	12.5313	3	14.653
peak1316	chr12	9950467	9951049	583	45.2733	1	no coverage
peak1317	chr12	10765922	10766639	718	34.9939	4	0.36427
peak1318	chr12	11323573	11324455	883	9.48557	0	0.153327
peak1319	chr12	12101956	12102438	483	10.6277	1	no coverage
peak1320	chr12	12419649	12420486	838	9.86629	6	0.211864
peak1321	chr12	12502789	12503483	695	11.7699	2	0.338443
peak1322	chr12	12869406	12870985	1580	15.9578	5	0.216275
peak1323	chr12	12877455	12879127	1673	44.5119	7	0.309671
peak1324	chr12	12939584	12940443	860	23.953	6	0.578406
peak1325	chr12	12941568	12942068	501	19.0036	2	no coverage
peak1326	chr12	12955949	12956569	621	28.9023	1	no coverage
peak1327	chr12	12965984	12966609	626	17.4807	3	0.767522
peak1328	chr12	13024615	13025955	1341	10.247	2	0.267738
peak1329	chr12	13043093	13044696	1604	24.1832	6	0.302419
peak1330	chr12	13197006	13198033	1028	46.8394	4	0.368822
peak1331	chr12	13253977	13255177	1201	10.247	2	0.485319
peak1332	chr12	14518412	14519016	605	9.67369	4	0.353045
peak1333	chr12	14922717	14924273	1557	28.9023	9	0.257487
peak1334	chr12	16064024	16064720	697	10.6277	2	0.138122
peak1335	chr12	19592169	19592827	659	15.1232	3	0.98661
peak1336	chr12	26267076	26267852	777	23.1915	7	1.00361
peak1337	chr12	26277665	26279769	2105	27.3794	15	0.505727
peak1338	chr12	26985581	26986614	1034	10.247	2	0.200401
peak1339	chr12	27090511	27091746	1236	19.8236	4	0.203321
peak1340	chr12	28343112	28344209	1098	14.0542	12	0.245198
peak1341	chr12	29533336	29534447	1112	9.48557	6	0.119717
peak1342	chr12	31476577	31478246	1670	12.533	9	0.266086
peak1343	chr12	31515236	31516334	1099	45.7822	2	19.0533
peak1344	chr12	32552107	32553161	1055	14.0542	2	0.276949
peak1345	chr12	32907976	32909095	1120	9.48557	3	0.735069
peak1346	chr12	33049539	33050398	860	21.1048	4	0.211768
peak1347	chr12	33097061	33097559	499	18.007	1	no coverage
peak1348	chr12	40498822	40500268	1447	14.4184	8	0.793651
peak1349	chr12	42631237	42632951	1715	10.4229	5	14.3375
peak1350	chr12	44152064	44152947	884	9.4848	6	1.54505
peak1351	chr12	44199410	44200492	1083	17.8808	4	0.245483
peak1352	chr12	45609090	45609944	855	11.0745	4	0.300942
peak1353	chr12	45626573	45627153	581	24.5239	1	6.25
peak1354	chr12	45749327	45750076	750	20.7903	4	81.0957
peak1355	chr12	46120481	46121835	1355	14.0787	3	0.235879
peak1356	chr12	46122371	46124196	1826	66.0522	5	0.305023
peak1357	chr12	46383415	46385175	1761	26.5072	7	0.314317
peak1358	chr12	46661764	46663509	1746	10.2562	12	0.357622
peak1359	chr12	46766299	46766879	581	7.64496	3	0.174764
peak1360	chr12	46776285	46778118	1834	32.7101	13	8.02609
peak1361	chr12	46887411	46888041	631	9.4539	2	no coverage
peak1362	chr12	48099128	48100064	937	12.512	3	0.927671
peak1363	chr12	48213637	48214664	1028	11.4117	6	0.298174
peak1364	chr12	48294124	48295126	1003	19.0424	2	no coverage
peak1365	chr12	48298291	48299588	1298	11.4674	4	0.387527
peak1366	chr12	48357168	48358235	1068	11.7286	7	0.519699
peak1367	chr12	49110266	49111102	837	9.3784	7	0.192215
peak1368	chr12	49208070	49210005	1936	8.3413	6	0.395257
peak1369	chr12	49211889	49213135	1247	17.2376	3	6.50936
peak1370	chr12	49454235	49455216	982	10.684	4	0.452489
peak1371	chr12	49462875	49464110	1236	16.9192	6	0.265859
peak1372	chr12	49504060	49504921	862	11.3788	1	0.578958
peak1373	chr12	49523896	49525656	1761	30.933	5	0.2954
peak1374	chr12	49581685	49583223	1539	15.828	4	0.307996
peak1375	chr12	49628065	49628630	566	12.512	3	1.25483
peak1376	chr12	49658278	49659550	1273	10.1645	4	0.258933
peak1377	chr12	49730767	49731234	468	13.0342	1	3.05733
peak1378	chr12	49740464	49741890	1427	9.3784	3	0.700771
peak1379	chr12	49760294	49761647	1354	11.6489	4	0.224623
peak1380	chr12	50016923	50017870	948	9.28378	2	2.66789
peak1381	chr12	50134860	50136327	1468	9.63953	4	0.764192
peak1382	chr12	50360862	50361734	873	9.86629	4	5.47043
peak1383	chr12	50560646	50561836	1191	9.16297	7	8.55577
peak1384	chr12	50676993	50677759	767	16.6974	6	0.417761
peak1385	chr12	51157465	51158790	1326	26.899	6	0.333333
peak1386	chr12	51419783	51420575	793	13.7172	6	2.96198
peak1387	chr12	51422158	51422773	616	10.5899	5	no coverage
peak1388	chr12	51476531	51477700	1170	15.1233	3	1.86295
peak1389	chr12	51631901	51633310	1410	10.9452	3	1.4054
peak1390	chr12	51663480	51664613	1134	10.1618	0	0.443331
peak1391	chr12	52217508	52218134	627	36.2673	2	34.3374
peak1392	chr12	52344961	52346105	1145	12.2508	8	0.766438
peak1393	chr12	52444397	52445807	1411	27.7602	4	0.568397
peak1394	chr12	52463195	52463989	795	9.90066	3	0.298742
peak1395	chr12	52537290	52538115	826	59.1256	2	no coverage
peak1396	chr12	52540885	52543110	2226	16.69	1	8.36177
peak1397	chr12	52585506	52586684	1179	18.2421	2	8.0781
peak1398	chr12	52596621	52597649	1029	12.9121	9	no coverage
peak1399	chr12	52610565	52611499	935	9.90066	3	no coverage
peak1400	chr12	52629586	52630633	1048	29.7445	2	no coverage
peak1401	chr12	52637197	52638395	1199	17.1	0	2.06897
peak1402	chr12	53267605	53268793	1189	10.1618	1	1.11127
peak1403	chr12	53270144	53270675	532	17.7345	3	63.9175
peak1404	chr12	53288979	53290315	1337	10.4303	2	no coverage
peak1405	chr12	53298813	53299488	676	9.67369	0	7.53348
peak1406	chr12	53342420	53343124	705	21.9126	3	0.645161
peak1407	chr12	53363720	53364554	835	28.4303	1	10.6985
peak1408	chr12	53365325	53366167	843	13.0342	1	no coverage
peak1409	chr12	53368427	53370931	2505	51.3445	4	17.2107
peak1410	chr12	53374063	53374908	846	10.614	1	no coverage
peak1411	chr12	53399664	53401123	1460	18.2538	15	0.291254
peak1412	chr12	53440030	53441818	1789	18.2568	6	2.45232
peak1413	chr12	53442060	53443170	1111	10.7236	0	26.6216
peak1414	chr12	53447322	53448559	1238	35.8524	3	0.749953
peak1415	chr12	53459577	53460616	1040	30.1021	3	no coverage
peak1416	chr12	53472678	53473680	1003	15.7359	4	0.500188
peak1417	chr12	53573665	53575337	1673	12.5194	9	0.325483
peak1418	chr12	53624230	53624864	635	16.3386	2	no coverage
peak1419	chr12	53625019	53627105	2087	12.4017	5	1.21581
peak1420	chr12	53661824	53663054	1231	8.60614	5	0.677845
peak1421	chr12	53714941	53715779	839	30.5299	1	0.301875
peak1422	chr12	53773074	53774692	1619	11.2338	5	0.380711
peak1423	chr12	53845450	53846741	1292	10.1618	5	0.314001
peak1424	chr12	53894351	53895586	1236	7.43106	7	0.481406
peak1425	chr12	54121103	54121805	703	23.6788	4	0.779397
peak1426	chr12	54150709	54151244	536	23.9019	1	0
peak1427	chr12	54198069	54198821	753	12.1506	1	no coverage
peak1428	chr12	54366761	54368063	1303	19.7044	3	34.4326
peak1429	chr12	54377229	54379166	1938	28.4303	1	0.613208
peak1430	chr12	54567065	54567645	581	12.5313	5	1.10992
peak1431	chr12	54591411	54591928	518	13.2928	2	no coverage
peak1432	chr12	54752736	54753783	1048	20.8888	2	6.45756
peak1433	chr12	54825921	54826766	846	44.3246	4	no coverage
peak1434	chr12	54942731	54944145	1415	15.015	10	17.2004
peak1435	chr12	56109652	56110580	929	20.8888	5	0.452403
peak1436	chr12	56473215	56474193	979	18.2948	4	0.100175
peak1437	chr12	56511589	56512820	1232	33.8517	6	0.472987
peak1438	chr12	56521613	56522524	912	17.2376	7	0.199492
peak1439	chr12	56545565	56546755	1191	36.1504	3	1.21279
peak1440	chr12	56551113	56552381	1269	19.7044	4	1.40875
peak1441	chr12	56617638	56618429	792	11.7286	3	0.519106
peak1442	chr12	56709193	56710477	1285	24.6871	9	2.11921
peak1443	chr12	56842646	56843384	739	12.1492	3	0.37111
peak1444	chr12	56862086	56862928	843	17.6553	4	0.323387
peak1445	chr12	57023164	57024406	1243	11.2338	2	1.17188
peak1446	chr12	57028319	57029444	1126	10.358	3	0
peak1447	chr12	57081093	57082740	1648	28.7094	7	0.346635
peak1448	chr12	57118487	57119484	998	13.4942	4	0.375303
peak1449	chr12	57480833	57484037	3205	27.6575	24	0.288071
peak1450	chr12	57505433	57506656	1224	13.2953	5	4.54201
peak1451	chr12	57520840	57522454	1615	41.6365	4	1.30586
peak1452	chr12	57559335	57559987	653	29.5717	2	51.4592
peak1453	chr12	57633718	57635066	1349	13.2953	7	0.877265
peak1454	chr12	57824153	57825194	1042	16.3101	6	0.330137
peak1455	chr12	57913587	57914932	1346	17.4529	3	0.788835
peak1456	chr12	57915833	57917206	1374	11.6524	1	0.561122
peak1457	chr12	58015449	58016020	572	11.9516	3	3.39921
peak1458	chr12	58119787	58120976	1190	16.0378	14	25.0332
peak1459	chr12	58145613	58146643	1031	38.5722	12	0.321979
peak1460	chr12	58148115	58149197	1083	8.75256	1	0.373134
peak1461	chr12	58165267	58166956	1690	26.2331	9	1.0003
peak1462	chr12	58176349	58176777	429	9.54025	1	0.259711
peak1463	chr12	58240143	58241287	1145	9.63953	4	1.00688
peak1464	chr12	59313379	59314612	1234	10.247	8	0.384235
peak1465	chr12	62653523	62654908	1386	15.3844	5	0.422036
peak1466	chr12	62860324	62860977	654	7.47087	1	0.264139
peak1467	chr12	62995994	62997500	1507	14.601	9	0.173092
peak1468	chr12	63326903	63329437	2535	11.1267	8	0.477826
peak1469	chr12	64237270	64238990	1721	18.4639	4	0.319442
peak1470	chr12	64797841	64799134	1294	13.2157	10	0.237379
peak1471	chr12	64845007	64846355	1349	58.7775	8	0.395966
peak1472	chr12	65019077	65019819	743	26.613	3	0.396704
peak1473	chr12	65174022	65175538	1517	11.4415	9	0.35447
peak1474	chr12	65217988	65218775	788	13.0067	4	2.0713
peak1475	chr12	66217663	66219175	1513	10.1618	7	2.07285
peak1476	chr12	66835526	66836165	640	9.63953	2	no coverage
peak1477	chr12	67662312	67664019	1708	10.4229	7	0.210738
peak1478	chr12	67877010	67878022	1013	11.5113	2	no coverage
peak1479	chr12	67913543	67914095	553	19.6036	0	no coverage
peak1480	chr12	69139642	69140721	1080	40.7139	6	0.663236
peak1481	chr12	69753285	69754234	950	9.83918	4	0.273973
peak1482	chr12	70132175	70133657	1483	20.1554	3	0.262164
peak1483	chr12	70636276	70637921	1646	50.5936	4	0.206693
peak1484	chr12	72079498	72080347	850	10.8799	6	0.439096
peak1485	chr12	72148287	72149097	811	45.0652	7	0.223441
peak1486	chr12	72233155	72233861	707	10.8861	7	3.61006
peak1487	chr12	75784536	75785357	822	12.304	5	0.511883
peak1488	chr12	75905201	75905832	632	39.0754	2	0.461738
peak1489	chr12	76425037	76426426	1390	15.1232	6	19.965
peak1490	chr12	76477673	76479245	1573	23.1333	6	1.01586
peak1491	chr12	77157417	77158476	1060	8.73671	7	0.123686
peak1492	chr12	77271728	77273230	1503	33.1412	4	0.524353
peak1493	chr12	77458649	77460103	1455	22.8108	5	0.171862
peak1494	chr12	79940856	79941990	1135	11.4674	2	0.15873
peak1495	chr12	80083200	80085324	2125	13.1274	10	0.178216
peak1496	chr12	82752098	82752944	847	22.5236	4	0.914233
peak1497	chr12	83079434	83081839	2406	29.4058	7	0.343541
peak1498	chr12	83782945	83783381	437	11.5992	3	10.1852
peak1499	chr12	88428900	88429843	944	23.7405	6	0.662457
peak1500	chr12	88535488	88536297	810	9.46462	3	0.327439
peak1501	chr12	89858660	89859238	579	11.8834	1	no coverage
peak1502	chr12	90102116	90104167	2052	13.9777	11	0.31225
peak1503	chr12	90162897	90163600	704	16.3421	1	0.474383
peak1504	chr12	92538295	92540452	2158	30.791	10	0.389225
peak1505	chr12	93322830	93323808	979	19.0701	7	0.271404
peak1506	chr12	93835281	93836559	1279	14.3399	7	0.509602
peak1507	chr12	93935597	93936104	508	11.7317	0	no coverage
peak1508	chr12	94070996	94071767	772	13.5821	2	0.301659
peak1509	chr12	95397148	95398295	1148	14.601	5	3.38221
peak1510	chr12	95466448	95467724	1277	21.148	3	0.297923
peak1511	chr12	95610710	95612252	1543	20.8681	4	0.290058
peak1512	chr12	95867484	95868378	895	11.7286	3	0.375908
peak1513	chr12	96608976	96609716	741	20.607	3	32.7273
peak1514	chr12	96613301	96613920	620	11.7699	1	62.5514
peak1515	chr12	96657242	96657723	482	17.2619	1	no coverage
peak1516	chr12	97300619	97301530	912	24.0493	2	0.394073
peak1517	chr12	99037736	99039582	1847	24.7856	10	0.539056
peak1518	chr12	100377803	100379030	1228	15.4278	4	0.78937
peak1519	chr12	100557549	100558035	487	11.1892	2	0.255174
peak1520	chr12	100660350	100661498	1149	12.4468	1	0.174992
peak1521	chr12	100966911	100967967	1057	27.8097	4	0.324922
peak1522	chr12	101801258	101802055	798	9.67979	2	0.22698
peak1523	chr12	102270713	102272320	1608	9.28439	5	5.23248
peak1524	chr12	102288477	102288961	485	10.1679	0	0.966184
peak1525	chr12	102455393	102456067	675	13.6468	2	0.537027
peak1526	chr12	102513531	102514404	874	17.9424	2	0.282124
peak1527	chr12	103350859	103351945	1087	9.86629	7	1.10149
peak1528	chr12	104323047	104324967	1921	39.3744	13	0.415956
peak1529	chr12	104350441	104351283	843	9.55031	7	0.225189
peak1530	chr12	104457608	104458656	1049	9.11727	5	0.42687
peak1531	chr12	104613694	104614334	641	27.6163	0	no coverage
peak1532	chr12	104682443	104682935	493	10.6277	4	1.64127
peak1533	chr12	105351852	105352753	902	13.5369	4	0.369276
peak1534	chr12	105501136	105501977	842	19.5624	3	0.320675
peak1535	chr12	105955998	105956869	872	12.304	1	19.2504
peak1536	chr12	106290301	106290750	450	10.5512	1	no coverage
peak1537	chr12	106695405	106697438	2034	27.3794	12	0.282087
peak1538	chr12	106751264	106752173	910	17.2376	5	0.326628
peak1539	chr12	107349088	107350933	1846	23.4794	8	2.86066
peak1540	chr12	107713777	107714904	1128	18.4012	3	54.4824
peak1541	chr12	108079342	108080021	680	14.066	10	0.315381
peak1542	chr12	108154202	108155280	1079	14.8621	5	0.119984
peak1543	chr12	108239587	108240345	759	11.0465	3	11.1472
peak1544	chr12	108297359	108297905	547	10.684	4	0.435704
peak1545	chr12	108908550	108909166	617	9.28439	2	3.46054
peak1546	chr12	109124711	109126254	1544	29.2281	10	0.447467
peak1547	chr12	109250993	109251965	973	40.9751	6	0.536875
peak1548	chr12	110221659	110222305	647	20.4863	2	33.3333
peak1549	chr12	110256610	110257314	705	13.2928	6	no coverage
peak1550	chr12	110282727	110283482	756	56.3817	4	10.934
peak1551	chr12	110840648	110842090	1443	15.9959	10	0.277558
peak1552	chr12	110887629	110888574	946	20.5265	3	0.925483
peak1553	chr12	110905790	110907343	1554	40.1541	10	0.559771
peak1554	chr12	110939601	110940464	864	10.4138	2	36.2691
peak1555	chr12	111020225	111021415	1191	13.3612	7	0.329218
peak1556	chr12	111806630	111807198	569	10.7236	1	0.451998
peak1557	chr12	112036871	112038089	1219	21.6515	5	0.286451
peak1558	chr12	112450617	112451628	1012	16.2683	10	0.586054
peak1559	chr12	113568099	113568762	664	28.1245	8	no coverage
peak1560	chr12	113573028	113574207	1180	11.9897	4	3.17923
peak1561	chr12	113622134	113623939	1806	7.64496	16	0.217738
peak1562	chr12	113683532	113684965	1434	21.114	3	10.3175
peak1563	chr12	113796122	113796855	734	9.63953	4	0.24708
peak1564	chr12	114833358	114834162	805	14.066	4	8.83621
peak1565	chr12	115121756	115123235	1480	11.6489	10	0.339879
peak1566	chr12	115821381	115821918	538	12.1506	3	no coverage
peak1567	chr12	115911142	115911609	468	18.2421	1	no coverage
peak1568	chr12	116827584	116829138	1555	14.2908	7	2.44399
peak1569	chr12	116844369	116844787	419	9.8372	1	no coverage
peak1570	chr12	116864943	116865635	693	10.0516	1	no coverage
peak1571	chr12	117135397	117136222	826	9.48557	2	2.04082
peak1572	chr12	117175133	117176273	1141	14.8157	4	0.248588
peak1573	chr12	117256929	117257625	697	19.7044	0	0.232468
peak1574	chr12	117318347	117319587	1241	9.4848	1	2.103
peak1575	chr12	117348429	117348997	569	13.311	5	0.31835
peak1576	chr12	117465787	117466471	685	49.842	4	88.0319
peak1577	chr12	117580710	117581220	511	14.7708	2	1.37094
peak1578	chr12	117627965	117628585	621	30.0054	3	6.08503
peak1579	chr12	118406610	118407613	1004	40.8485	3	1.05083
peak1580	chr12	119916864	119917525	662	12.9121	3	no coverage
peak1581	chr12	120241949	120242557	609	13.5565	3	27.4652
peak1582	chr12	120426341	120427315	975	18.2948	3	0.38206
peak1583	chr12	120669137	120669979	843	9.4848	0	0
peak1584	chr12	120672452	120673695	1244	10.583	0	70.297
peak1585	chr12	120883823	120884623	801	12.2508	0	0.318302
peak1586	chr12	120906710	120908027	1318	15.1307	5	0.358151
peak1587	chr12	120912301	120913014	714	42.803	1	no coverage
peak1588	chr12	121123939	121125624	1686	8.16722	7	0.323261
peak1589	chr12	121148052	121148723	672	11.8524	4	0.275157
peak1590	chr12	121163415	121164260	846	8.03388	3	21.1291
peak1591	chr12	121789698	121790775	1078	27.815	5	0.279851
peak1592	chr12	121904264	121905983	1720	28.4409	7	2.31038
peak1593	chr12	122018066	122019381	1316	50.7158	3	14.9698
peak1594	chr12	122063956	122064938	983	9.90066	4	0.772343
peak1595	chr12	122124664	122125304	641	16.1804	3	0.241449
peak1596	chr12	122150420	122151133	714	9.69075	8	0.0536625
peak1597	chr12	122192623	122193272	650	11.3892	2	no coverage
peak1598	chr12	122231460	122232500	1041	9.63953	5	0.188964
peak1599	chr12	122234598	122235667	1070	15.4215	3	1.75737
peak1600	chr12	122235915	122236646	732	14.066	3	no coverage
peak1601	chr12	122237133	122238797	1665	15.1964	3	0.510478
peak1602	chr12	122326234	122327063	830	10.1618	6	0.740677
peak1603	chr12	122356022	122356567	546	15.828	5	43.2898
peak1604	chr12	122458753	122460275	1523	13.8176	3	0.849324
peak1605	chr12	122500681	122501722	1042	41.4661	4	no coverage
peak1606	chr12	122510307	122510856	550	10.7236	0	no coverage
peak1607	chr12	122582348	122583066	719	16.3601	0	0
peak1608	chr12	122622117	122622926	810	10.5321	5	no coverage
peak1609	chr12	122687743	122688724	982	39.0604	5	8.43551
peak1610	chr12	122710211	122711347	1137	12.7731	4	12.7276
peak1611	chr12	122750487	122751704	1218	10.2099	8	0.260116
peak1612	chr12	122883941	122884562	622	16.9192	2	2.61283
peak1613	chr12	122984759	122985916	1158	35.7247	5	1.05744
peak1614	chr12	123010996	123012227	1232	41.6365	0	0.521712
peak1615	chr12	123214717	123215594	878	33.4481	1	0.591716
peak1616	chr12	123236908	123237829	922	37.8629	4	0.242287
peak1617	chr12	123318911	123321122	2212	14.1877	9	0.369397
peak1618	chr12	123356278	123357199	922	36.9536	3	78.7427
peak1619	chr12	123380371	123381051	681	9.8372	5	16.2454
peak1620	chr12	123450418	123451475	1058	11.4674	4	2.41585
peak1621	chr12	123458935	123460098	1164	11.6776	6	0.523427
peak1622	chr12	123547380	123548249	870	11.7699	0	9.25267
peak1623	chr12	123555125	123555570	446	13.2928	1	6.18812
peak1624	chr12	123756283	123757130	848	20.3491	1	22.2284
peak1625	chr12	123849020	123850478	1459	23.156	10	0.256316
peak1626	chr12	123868092	123869476	1385	10.2799	4	1.10497
peak1627	chr12	124017409	124019137	1729	9.92592	8	4.42727
peak1628	chr12	124085994	124087126	1133	9.90066	3	0.417021
peak1629	chr12	124457027	124458309	1283	12.7731	3	0.275767
peak1630	chr12	124716485	124717165	681	10.247	4	no coverage
peak1631	chr12	124866210	124867546	1337	12.1506	2	81.6973
peak1632	chr12	124873021	124874215	1195	10.8944	4	1.13744
peak1633	chr12	124876465	124878159	1695	15.4215	10	91.8241
peak1634	chr12	124906489	124908461	1973	87.9141	10	26.5596
peak1635	chr12	125002800	125004038	1239	15.3844	2	9.938
peak1636	chr12	125052091	125052902	812	19.0402	6	6.44068
peak1637	chr12	125093294	125094150	857	12.5194	6	8.46626
peak1638	chr12	125121997	125122756	760	9.67369	2	3.22581
peak1639	chr12	125180346	125181084	739	24.3337	1	no coverage
peak1640	chr12	125312080	125314273	2194	20.0827	7	no coverage
peak1641	chr12	125322377	125323614	1238	100.228	3	33.2803
peak1642	chr12	125367902	125368488	587	13.6735	0	no coverage
peak1643	chr12	125389210	125389781	572	12.2508	4	no coverage
peak1644	chr12	125398458	125400147	1690	32.6189	6	0.724825
peak1645	chr12	125401579	125402430	852	22.1336	2	0
peak1646	chr12	125422987	125425773	2787	38.8792	13	0.315545
peak1647	chr12	125533741	125534656	916	9.56728	6	0.429681
peak1648	chr12	126467728	126468589	862	15.4215	3	0.193424
peak1649	chr12	129307723	129309290	1568	11.2063	8	1.01918
peak1650	chr12	130582387	130583228	842	11.9891	1	no coverage
peak1651	chr12	130621233	130622310	1078	24.3337	4	2.4126
peak1652	chr12	131355412	131357286	1875	44.0201	15	1.97454
peak1653	chr12	131706799	131707904	1106	10.9452	4	55
peak1654	chr12	131749028	131749797	770	9.63953	2	6.38298
peak1655	chr12	132239794	132240351	558	15.4005	4	no coverage
peak1656	chr12	132268609	132269058	450	10.5216	1	no coverage
peak1657	chr12	132344751	132346126	1376	16.4289	8	0.405844
peak1658	chr12	132356277	132357316	1040	66.9744	7	0
peak1659	chr12	132386621	132387289	669	23.2285	2	79.3815
peak1660	chr12	132413062	132414105	1044	13.2928	5	0.206246
peak1661	chr12	132568326	132569265	940	14.0787	5	0.470181
peak1662	chr12	132628428	132629119	692	19.6763	3	0.473142
peak1663	chr12	133100332	133101494	1163	11.4749	6	20.3455
peak1664	chr12	133169890	133170931	1042	13.0342	7	32.2684
peak1665	chr12	133199110	133200670	1561	14.2104	3	9.58904
peak1666	chr12	133263572	133264611	1040	12.9351	1	0.182667
peak1667	chr12	133286739	133288021	1283	9.4234	6	1.23243
peak1668	chr12	133338511	133339106	596	12.533	0	0.19685
peak1669	chr12	133380981	133381572	592	12.4037	4	57.6826
peak1670	chr12	133405032	133406051	1020	17.7345	6	3.93116
peak1671	chr12	133463623	133464722	1100	7.47087	6	1.89164
peak1672	chr12	133562599	133563534	936	27.0221	7	0.403458
peak1673	chr12	133613669	133614563	895	45.5986	9	0.228868
peak1674	chr12	133656453	133657838	1386	11.4674	6	0.553209
peak1675	chr12	133706385	133707568	1184	36.1521	11	0.296545
peak1676	chr13	19448843	19449506	664	15.6455	2	0.734901
peak1677	chr13	20175858	20176932	1075	10.1618	8	0.533476
peak1678	chr13	20355801	20357356	1556	15.7359	3	0.624762
peak1679	chr13	20368611	20369201	591	10.7458	1	no coverage
peak1680	chr13	20392289	20392890	602	12.1349	4	2.86169
peak1681	chr13	20531493	20534641	3149	18.8071	7	0.204479
peak1682	chr13	20734522	20735697	1176	12.6537	12	7.01568
peak1683	chr13	20952802	20953248	447	9.52734	3	no coverage
peak1684	chr13	21140580	21141788	1209	16.3534	2	0.892055
peak1685	chr13	21278024	21279062	1039	11.4674	9	0.62249
peak1686	chr13	21347262	21348328	1067	11.5718	5	0.522659
peak1687	chr13	21476222	21477510	1289	7.81904	7	0.256859
peak1688	chr13	21714090	21714999	910	13.9642	3	0.329149
peak1689	chr13	21872005	21873039	1035	18.6229	9	0.468227
peak1690	chr13	22032638	22033965	1328	11.2063	5	0.358031
peak1691	chr13	22051054	22051600	547	18.3488	1	no coverage
peak1692	chr13	23488710	23489287	578	9.48557	4	0
peak1693	chr13	23489383	23490237	855	12.5313	1	0.239063
peak1694	chr13	23500276	23501242	967	9.11727	5	0.527046
peak1695	chr13	23552954	23553969	1016	23.5722	0	no coverage
peak1696	chr13	23733240	23735075	1836	64.8608	3	1.86034
peak1697	chr13	24322708	24323209	502	13.0342	1	no coverage
peak1698	chr13	24462862	24463848	987	20.1458	7	0.414428
peak1699	chr13	24543707	24544111	405	10.6277	1	no coverage
peak1700	chr13	24734516	24735841	1326	15.9578	10	0.200544
peak1701	chr13	25875048	25876260	1213	46.981	7	11.6054
peak1702	chr13	26760244	26761078	835	32.88	12	0.283386
peak1703	chr13	26796005	26796683	679	9.4848	3	0.377834
peak1704	chr13	27131414	27132713	1300	9.3784	8	0.29669
peak1705	chr13	27446608	27447425	818	25.8566	3	7.43902
peak1706	chr13	27617161	27617571	411	9.3784	1	no coverage
peak1707	chr13	27744736	27746478	1743	9.63953	4	0.934751
peak1708	chr13	27825277	27826109	833	16.7193	4	0.262792
peak1709	chr13	27998149	27999201	1053	16.3386	9	4.47306
peak1710	chr13	27999837	28000844	1008	21.2879	2	3.1746
peak1711	chr13	28024008	28025363	1356	23.953	6	0.32046
peak1712	chr13	28713092	28713792	701	26.0371	3	0.218341
peak1713	chr13	30424321	30425150	830	11.2468	2	0.425532
peak1714	chr13	30492432	30493403	972	17.8614	1	no coverage
peak1715	chr13	30497686	30499282	1597	15.9578	4	13.9442
peak1716	chr13	30688214	30689503	1290	13.0088	3	1.18935
peak1717	chr13	30716917	30717407	491	9.9768	2	39.6923
peak1718	chr13	30880915	30882016	1102	14.8686	3	0.260452
peak1719	chr13	30982244	30982876	633	9.86629	5	12.1902
peak1720	chr13	30995335	30996739	1405	11.2606	1	0.254777
peak1721	chr13	31038502	31039302	801	13.2731	2	0.773196
peak1722	chr13	31191098	31192416	1319	8.86727	7	0.356688
peak1723	chr13	31264399	31265066	668	9.4848	3	3.43008
peak1724	chr13	31370047	31370727	681	18.8627	1	no coverage
peak1725	chr13	31490280	31490909	630	20.5265	0	no coverage
peak1726	chr13	32889305	32890303	999	15.0128	10	0.388285
peak1727	chr13	33160150	33160990	841	20.8681	4	0.241421
peak1728	chr13	33859537	33860251	715	10.614	5	0.260576
peak1729	chr13	33923446	33924478	1033	11.9516	5	4.00356
peak1730	chr13	34116445	34117212	768	18.767	4	0.269115
peak1731	chr13	34799088	34799653	566	9.86629	1	no coverage
peak1732	chr13	37493363	37494646	1284	33.7172	7	0.238284
peak1733	chr13	37574060	37575587	1528	11.4327	9	0.115607
peak1734	chr13	38923500	38924316	817	22.0494	5	0.22792
peak1735	chr13	39611664	39612816	1153	9.90066	0	0.301629
peak1736	chr13	41110616	41111758	1143	10.1618	1	23.3432
peak1737	chr13	41344894	41345658	765	10.7122	4	0.396761
peak1738	chr13	41363294	41364319	1026	13.4333	8	0.370423
peak1739	chr13	41495423	41496378	956	11.7699	10	1.11633
peak1740	chr13	41634716	41636356	1641	30.4252	4	0.334821
peak1741	chr13	42614154	42616357	2204	13.2928	12	0.321617
peak1742	chr13	42845409	42847021	1613	16.7193	7	0.17818
peak1743	chr13	44765573	44766032	460	15.1964	2	no coverage
peak1744	chr13	45150522	45152389	1868	8.51539	5	0.351213
peak1745	chr13	45389825	45390319	495	13.0088	1	18.0501
peak1746	chr13	45914584	45916111	1528	46.6397	7	0.274794
peak1747	chr13	47126813	47127573	761	10.7412	1	0.417246
peak1748	chr13	48611615	48612417	803	13.9172	4	0.418744
peak1749	chr13	48877469	48878268	800	11.4749	6	0.0860092
peak1750	chr13	50365891	50367334	1444	29.3676	6	0.247656
peak1751	chr13	50509821	50511218	1398	23.2183	13	0.274348
peak1752	chr13	50698113	50700397	2285	15.9578	9	0.449843
peak1753	chr13	51796035	51796927	893	9.4848	12	1.15677
peak1754	chr13	52157753	52159386	1634	46.1345	4	4.85243
peak1755	chr13	52355247	52356002	756	18.2421	4	no coverage
peak1756	chr13	52389618	52390416	799	14.0542	4	no coverage
peak1757	chr13	53024345	53025120	776	9.90066	6	0.6779
peak1758	chr13	53029220	53030190	971	18.239	3	0.520833
peak1759	chr13	53173976	53174649	674	10.9452	4	0.280899
peak1760	chr13	53226106	53227272	1167	15.1579	9	0.291066
peak1761	chr13	73301231	73302207	977	11.2063	7	0.28643
peak1762	chr13	73632637	73633974	1338	20.4092	8	0.350404
peak1763	chr13	76054719	76055365	647	10.1618	7	0.197824
peak1764	chr13	77459264	77460603	1340	13.5565	8	0
peak1765	chr13	77554105	77554704	600	63.1672	2	0.4769
peak1766	chr13	77600390	77601144	755	14.4184	2	0.614948
peak1767	chr13	86163434	86164021	588	10.2799	1	no coverage
peak1768	chr13	91999391	92000196	806	10.6277	5	0.421941
peak1769	chr13	93878842	93880523	1682	19.3843	5	0.528324
peak1770	chr13	95248207	95248697	491	9.48557	3	0.232138
peak1771	chr13	95253705	95254568	864	11.7699	5	0.317538
peak1772	chr13	100150556	100151239	684	34.6131	5	0.43956
peak1773	chr13	100153203	100154185	983	9.3784	3	0.154491
peak1774	chr13	100631887	100634071	2185	11.2063	8	0.214454
peak1775	chr13	101240541	101241347	807	11.7955	6	2.13989
peak1776	chr13	103425719	103426474	756	9.86629	6	0.472306
peak1777	chr13	107220002	107220750	749	11.7699	5	0.206718
peak1778	chr13	111213367	111214480	1114	13.738	5	0.495751
peak1779	chr13	111252481	111253212	732	9.48557	4	6.66667
peak1780	chr13	111367157	111368652	1496	14.8266	2	0.446097
peak1781	chr13	111805856	111806954	1099	35.7553	1	1.16213
peak1782	chr13	112867411	112868716	1306	17.8614	1	no coverage
peak1783	chr13	113344011	113344830	820	14.8157	2	0.122399
peak1784	chr13	113567768	113568271	504	14.066	1	6.3887
peak1785	chr13	113951184	113951867	684	19.6763	14	0.199045
peak1786	chr13	114047891	114048564	674	10.614	6	10.0365
peak1787	chr13	114801061	114801849	789	12.5313	2	0.442087
peak1788	chr13	114802178	114802775	598	10.247	1	3.65044
peak1789	chr13	114830486	114831311	826	14.4349	3	1.49925
peak1790	chr13	115079491	115080202	712	11.4924	7	0.429185
peak1791	chr14	20811070	20811980	911	14.601	3	0.274424
peak1792	chr14	20922631	20923988	1358	10.9452	13	0.252992
peak1793	chr14	20928865	20930241	1377	12.9121	8	0.31279
peak1794	chr14	21081405	21082423	1019	12.9404	3	0.329193
peak1795	chr14	21121017	21121917	901	18.6229	5	1.09787
peak1796	chr14	21149385	21151231	1847	22.6164	6	0.156863
peak1797	chr14	21152091	21153385	1295	22.4301	4	0.307999
peak1798	chr14	21439034	21439920	887	42.1828	2	0.418775
peak1799	chr14	21571511	21572822	1312	12.5313	3	0.470629
peak1800	chr14	21851387	21852648	1262	9.18604	9	0.46538
peak1801	chr14	21944483	21945929	1447	19.2371	3	0.226147
peak1802	chr14	23057876	23059092	1217	9.48557	4	1.58816
peak1803	chr14	23066824	23067728	905	10.9452	3	0.315457
peak1804	chr14	23235571	23236304	734	9.67979	2	0.263221
peak1805	chr14	23445945	23446507	563	10.0821	2	25.5319
peak1806	chr14	23449683	23450272	590	10.0822	4	4.84928
peak1807	chr14	23451281	23452400	1120	26.613	6	0.556249
peak1808	chr14	23769929	23772421	2493	75.3528	13	0.550435
peak1809	chr14	23775739	23776378	640	13.16	0	0.411523
peak1810	chr14	24036085	24037775	1691	16.3421	1	8.17901
peak1811	chr14	24163419	24165369	1951	60.2749	5	2.08473
peak1812	chr14	24582935	24584509	1575	17.7512	8	0.474236
peak1813	chr14	24609633	24611082	1450	36.9397	6	0.24741
peak1814	chr14	24656922	24658381	1460	13.2928	6	0.38592
peak1815	chr14	24664391	24665345	955	9.67369	1	0.292141
peak1816	chr14	24684502	24685581	1080	24.5261	3	0.472384
peak1817	chr14	24740111	24741202	1092	43.7505	7	0.731305
peak1818	chr14	24748600	24749149	550	16.8852	2	no coverage
peak1819	chr14	24834845	24836878	2034	22.8108	1	0.66335
peak1820	chr14	24898875	24900010	1136	14.5235	3	10.5048
peak1821	chr14	24911044	24912334	1291	10.4229	5	0.246537
peak1822	chr14	30396162	30397380	1219	14.0542	2	0.570482
peak1823	chr14	31675973	31677840	1868	28.6517	7	0.748186
peak1824	chr14	31889085	31890252	1168	9.11727	8	0.404858
peak1825	chr14	32545334	32546938	1605	15.6455	5	0.138817
peak1826	chr14	34407229	34408131	903	107.786	4	67.5412
peak1827	chr14	34528836	34530460	1625	59.7764	11	4.02257
peak1828	chr14	34697153	34697537	385	10.247	1	no coverage
peak1829	chr14	34930963	34932346	1384	26.9987	4	0.411711
peak1830	chr14	35008527	35009238	712	10.6277	2	0.257448
peak1831	chr14	35451288	35452331	1044	25.4726	5	0.187864
peak1832	chr14	35515073	35516061	989	14.0787	3	0.3042
peak1833	chr14	35761187	35762183	997	19.6719	3	0.199428
peak1834	chr14	35854492	35855177	686	10.6277	1	51.1628
peak1835	chr14	35872858	35874222	1365	11.4117	2	0.555203
peak1836	chr14	36002485	36003649	1165	10.2562	5	0.575946
peak1837	chr14	36295212	36296384	1173	9.18604	3	0.924947
peak1838	chr14	36988805	36990081	1277	18.5973	5	2.2069
peak1839	chr14	37130852	37132319	1468	9.01848	5	0.253904
peak1840	chr14	37666591	37667409	819	9.9768	3	0.412371
peak1841	chr14	38052432	38054508	2077	13.0342	5	38.347
peak1842	chr14	38060864	38062331	1468	8.3089	6	36.9036
peak1843	chr14	38063301	38065744	2444	13.2908	5	0.406168
peak1844	chr14	38068409	38069542	1134	10.0752	5	11.4286
peak1845	chr14	39571728	39572920	1193	13.1474	3	0.437919
peak1846	chr14	39900548	39902407	1860	10.6277	13	0.315405
peak1847	chr14	45366124	45367331	1208	17.8577	7	0.424779
peak1848	chr14	45552975	45553911	937	17.4734	4	0.186269
peak1849	chr14	45604721	45605658	938	12.5313	3	0.314843
peak1850	chr14	45722119	45723123	1005	17.6831	9	1.26527
peak1851	chr14	50052692	50053504	813	9.48398	4	0.2849
peak1852	chr14	50100451	50102092	1642	9.37058	12	0.414938
peak1853	chr14	50328902	50330102	1201	16.9512	5	0.440455
peak1854	chr14	50359265	50360582	1318	11.1892	3	0.205486
peak1855	chr14	50465698	50466289	592	18.2421	0	no coverage
peak1856	chr14	50466932	50468818	1887	28.9023	5	1.78959
peak1857	chr14	50778563	50779748	1186	10.8861	4	0.0693963
peak1858	chr14	50863171	50864434	1264	14.6027	6	0.423579
peak1859	chr14	50998615	51000045	1431	32.3288	4	0.390428
peak1860	chr14	51134072	51135349	1278	21.4664	3	0.246753
peak1861	chr14	51410875	51411951	1077	27.5572	7	0.913573
peak1862	chr14	51421963	51422800	838	15.2674	1	no coverage
peak1863	chr14	53019014	53020976	1963	14.2908	7	0.374018
peak1864	chr14	53161481	53163031	1551	48.033	10	4.96144
peak1865	chr14	53257671	53258773	1103	21.3904	4	0.415846
peak1866	chr14	53618419	53620591	2173	20.3458	8	3.34359
peak1867	chr14	54405103	54405590	488	11.9897	2	23.417
peak1868	chr14	54863012	54864275	1264	10.875	4	0.85428
peak1869	chr14	54907579	54908335	757	9.55991	3	0.543478
peak1870	chr14	54955196	54956020	825	14.5345	4	0.403601
peak1871	chr14	54976230	54976963	734	9.9768	3	0.417141
peak1872	chr14	55034460	55035296	837	14.7874	5	1.26954
peak1873	chr14	55518071	55519145	1075	18.5914	3	0.21645
peak1874	chr14	55569704	55570475	772	11.9317	3	0.0954199
peak1875	chr14	56046132	56047569	1438	18.4639	5	0.438597
peak1876	chr14	56047674	56048181	508	10.6277	0	0.328467
peak1877	chr14	57735014	57735952	939	24.5261	1	0.287211
peak1878	chr14	59711141	59711863	723	39.3744	4	no coverage
peak1879	chr14	59721063	59721957	895	18.2421	3	0.992063
peak1880	chr14	59827657	59828708	1052	65.1668	1	no coverage
peak1881	chr14	59950344	59951445	1102	15.4005	6	0.600522
peak1882	chr14	60558276	60559179	904	19.6036	5	0.187188
peak1883	chr14	60797727	60798419	693	19.0402	2	no coverage
peak1884	chr14	61190205	61191223	1019	9.89816	6	0.205677
peak1885	chr14	61620180	61620655	476	9.48557	0	7.15789
peak1886	chr14	61746817	61748327	1511	9.97125	3	0.206186
peak1887	chr14	61822519	61823057	539	15.5284	0	0.166389
peak1888	chr14	61855033	61855570	538	15.3295	0	no coverage
peak1889	chr14	62035210	62035777	568	9.48557	3	3.34996
peak1890	chr14	62161660	62163238	1579	11.3892	9	0.29824
peak1891	chr14	62217445	62218377	933	90.0674	5	0.514403
peak1892	chr14	62228799	62229701	903	14.8157	6	0.212314
peak1893	chr14	64009437	64010624	1188	21.114	3	0.283386
peak1894	chr14	64108105	64109243	1139	48.4718	6	0.258386
peak1895	chr14	64804516	64806127	1612	10.5321	8	0.393314
peak1896	chr14	64970074	64972364	2291	63.6933	14	0.217691
peak1897	chr14	65006136	65007565	1430	15.1232	8	0.483478
peak1898	chr14	65170579	65172132	1554	10.8944	5	1.78935
peak1899	chr14	65289728	65290743	1016	29.9241	5	19.7181
peak1900	chr14	65433505	65434281	777	10.9452	1	no coverage
peak1901	chr14	65453047	65454419	1373	65.2601	4	2.28714
peak1902	chr14	65536757	65537697	941	20.4092	2	no coverage
peak1903	chr14	65568716	65570399	1684	27.6739	12	0.277546
peak1904	chr14	65693429	65694414	986	23.9199	2	no coverage
peak1905	chr14	65839860	65840781	922	10.6277	2	no coverage
peak1906	chr14	65878379	65880205	1827	20.1869	4	0.254537
peak1907	chr14	66973944	66976176	2233	18.2568	9	0.316586
peak1908	chr14	67826421	67827640	1220	19.3843	4	0.377297
peak1909	chr14	67907045	67907773	729	11.2063	1	no coverage
peak1910	chr14	67999716	68000650	935	13.0088	1	0.290503
peak1911	chr14	68066617	68067222	606	17.4807	1	0.186393
peak1912	chr14	68086161	68086946	786	16.69	2	0.177846
peak1913	chr14	68161537	68162876	1340	54.7987	3	0.212653
peak1914	chr14	68773533	68774052	520	9.76776	0	no coverage
peak1915	chr14	69135455	69136550	1096	93.2442	4	no coverage
peak1916	chr14	69260818	69262289	1472	9.86629	7	2.22576
peak1917	chr14	69262456	69263160	705	9.3784	3	6.18557
peak1918	chr14	69618015	69618754	740	15.3844	2	1.03993
peak1919	chr14	69658009	69659001	993	14.066	5	0.190658
peak1920	chr14	70077641	70079412	1772	33.6817	7	0.492176
peak1921	chr14	70124619	70125216	598	10.247	3	1.4014
peak1922	chr14	70233576	70234743	1168	9.89816	4	0.34902
peak1923	chr14	70465697	70466656	960	19.765	3	1.4094
peak1924	chr14	70512540	70513472	933	93.0039	4	1.30719
peak1925	chr14	71067236	71067764	529	11.0084	2	0.424135
peak1926	chr14	71107432	71109046	1615	18.5456	7	0.736106
peak1927	chr14	71275070	71276932	1863	19.6763	5	0.425026
peak1928	chr14	71786491	71788580	2090	9.9768	6	0.457666
peak1929	chr14	72398633	72399273	641	9.37648	2	0.245339
peak1930	chr14	73392252	73394413	2162	8.51539	13	15.9648
peak1931	chr14	73395578	73397015	1438	11.9516	3	29.6119
peak1932	chr14	73493315	73494317	1003	18.3488	4	1.71702
peak1933	chr14	73925217	73925808	592	13.9172	2	0.2849
peak1934	chr14	74058261	74059238	978	10.2799	2	1.54148
peak1935	chr14	74079059	74080011	953	35.7525	7	33.193
peak1936	chr14	74180407	74181365	959	11.4924	3	0.61017
peak1937	chr14	74219118	74219891	774	13.311	1	no coverage
peak1938	chr14	74222888	74223685	798	52.2036	2	2.61194
peak1939	chr14	74224335	74227384	3050	22.2061	15	0.514915
peak1940	chr14	74318290	74319107	818	8.98019	3	0.120919
peak1941	chr14	74353203	74353955	753	8.16722	1	1.69033
peak1942	chr14	74416424	74417411	988	12.7048	6	0.364594
peak1943	chr14	74485653	74486272	620	18.4639	3	0.104254
peak1944	chr14	75079105	75080005	901	9.90066	4	5.43641
peak1945	chr14	75389006	75390146	1141	9.03765	5	10.3704
peak1946	chr14	75517662	75518401	740	32.7513	2	0.551607
peak1947	chr14	75642705	75643929	1225	12.0593	4	0.490055
peak1948	chr14	75667018	75667610	593	9.11727	2	no coverage
peak1949	chr14	75720823	75722363	1541	111.793	4	no coverage
peak1950	chr14	75725310	75727082	1773	30.4252	6	0.299376
peak1951	chr14	75752988	75753424	437	14.601	1	no coverage
peak1952	chr14	75774108	75774854	747	10.0266	2	no coverage
peak1953	chr14	75919692	75920602	911	11.3892	1	2.15517
peak1954	chr14	76044219	76045814	1596	10.542	7	1.04987
peak1955	chr14	76447852	76449229	1378	12.6564	7	0.786902
peak1956	chr14	77278469	77279560	1092	14.8621	5	2.57794
peak1957	chr14	77371222	77371660	439	14.7708	1	0.102775
peak1958	chr14	77413366	77414219	854	14.4349	1	0.472193
peak1959	chr14	77422532	77423697	1166	33.6634	5	3.94046
peak1960	chr14	77473807	77474761	955	10.2799	0	no coverage
peak1961	chr14	77493768	77495892	2125	18.6911	5	0.56308
peak1962	chr14	77499049	77500877	1829	24.0017	3	0.439259
peak1963	chr14	77563904	77564921	1018	20.5273	11	0.359777
peak1964	chr14	77647866	77648406	541	10.0822	2	0.144718
peak1965	chr14	77786552	77787899	1348	9.3784	5	0.145773
peak1966	chr14	77923649	77924567	919	16.0011	3	0.187452
peak1967	chr14	78446973	78447806	834	22.696	6	0.688792
peak1968	chr14	81685455	81686333	879	13.7136	4	0.204681
peak1969	chr14	81686635	81687978	1344	24.7144	10	0.585003
peak1970	chr14	81901782	81903235	1454	14.0542	8	0.41773
peak1971	chr14	88458803	88459948	1146	17.9957	2	21.1743
peak1972	chr14	88851541	88852287	747	15.4215	3	0.192957
peak1973	chr14	89029027	89030062	1036	9.37058	6	0.839193
peak1974	chr14	89680394	89681160	767	26.0477	2	0.907029
peak1975	chr14	89882155	89883293	1139	25.7712	6	0.162037
peak1976	chr14	90167403	90168608	1206	15.9578	7	2.8001
peak1977	chr14	90421949	90422884	936	24.5313	6	0.21453
peak1978	chr14	90848815	90850472	1658	13.2953	6	3.73706
peak1979	chr14	90863042	90864970	1929	11.1119	6	0.29406
peak1980	chr14	90909683	90910811	1129	40.7047	2	no coverage
peak1981	chr14	90975017	90975723	707	10.684	1	9.80392
peak1982	chr14	91526155	91527626	1472	9.11727	10	0.368299
peak1983	chr14	91593695	91594550	856	10.358	0	no coverage
peak1984	chr14	91883762	91885460	1699	29.6638	12	0.260328
peak1985	chr14	91975385	91977398	2014	14.0787	9	0.314586
peak1986	chr14	92302021	92303226	1206	9.86629	4	0.356549
peak1987	chr14	92505765	92506828	1064	24.0184	2	0.330657
peak1988	chr14	93260224	93260923	700	15.9066	8	0.289193
peak1989	chr14	93477846	93478974	1129	15.1964	1	no coverage
peak1990	chr14	93483594	93484201	608	12.7731	2	no coverage
peak1991	chr14	93499511	93500197	687	12.304	2	32.419
peak1992	chr14	93650524	93651953	1430	37.3611	7	0.765491
peak1993	chr14	94403721	94404408	688	14.066	2	no coverage
peak1994	chr14	94546802	94547890	1089	22.82	7	0.311774
peak1995	chr14	95316829	95317369	541	9.86629	4	no coverage
peak1996	chr14	95623031	95624521	1491	21.0953	5	0.302768
peak1997	chr14	95773687	95774377	691	10.542	4	no coverage
peak1998	chr14	96207241	96208044	804	19.3843	3	no coverage
peak1999	chr14	96505318	96506640	1323	10.1679	8	0.459167
[truncated: 5,154 more rows]
