# Supplementary material for: DNA methylation repels binding of hypoxia-inducible transcription factors to maintain tumor immunotolerance
Source: Genome Biol. 2020 Jul 27;21:182. doi: 10.1186/s13059-020-02087-z (PMC7384226; doi:10.1186/s13059-020-02087-z)
Supplement: Supplementary file 3 — Additional file 3: Table S2. HIF1β binding peaks detected using MACS at P < 10− 15 across RCC4, MCF7 and SK-MEL-28 cell lines. For each cell line, HIF1β binding was annotated as ‘present’ if the peak area showed > 4-fold enrichment over the local read depth, and as ‘absent’ if it showed < 2.5-fold enrichment; intermediate enrichment scores were annotated as ‘unclassified’. [file 13059_2020_2087_MOESM3_ESM.xlsx]

## Sheet: Sheet1
	enrichment over background			HIF1β peaks			% methylation			classification
Position of the summit	RCC4	MCF7	SK-MEL-28	RCC4	MCF7	SK-MEL-28	RCC4	MCF7	SK-MEL-28	classification
chr1:762973-762974	4.12491	31.3599	5.45379	RCC4	MCF7	SK-MEL-28	0	7.52292	0.204441	shared
chr1:860163-860164	4.8124	12.0119	9.57707	RCC4	MCF7	SK-MEL-28	0	1.24272	3.12434	shared
chr1:877284-877285	5.42197	16.789	5.61014	RCC4	MCF7	SK-MEL-28	0	1.30645	0	shared
chr1:902475-902476	5.97654	7.95572	12.9186	RCC4	MCF7	SK-MEL-28	8.33333	3.17235	1.14896	shared
chr1:934709-934710	4.17991	17.1529	11.4976	RCC4	MCF7	SK-MEL-28	0	0.560897	2.08786	shared
chr1:936219-936220	6.68235	6.97911	14.1743	RCC4	MCF7	SK-MEL-28	0	0.560897	2.08786	shared
chr1:955099-955100	31.0193	20.3592	24.0307	RCC4	MCF7	SK-MEL-28	0	4.08317	0	shared
chr1:999753-999754	15.0055	16.9387	19.6252	RCC4	MCF7	SK-MEL-28	0.078125	7.84088	2.21826	shared
chr1:1014928-1014929	25.2124	31.2655	25.0868	RCC4	MCF7	SK-MEL-28	NA	0.416667	53.8436	shared
chr1:1015315-1015316	18.7592	80.3012	21.8466	RCC4	MCF7	SK-MEL-28	NA	0.416667	53.8436	shared
chr1:1167905-1167906	5.49988	12.0464	41.9094	RCC4	MCF7	SK-MEL-28	NA	NA	NA	shared
chr1:1510186-1510187	4.39532	7.89123	19.9723	RCC4	MCF7	SK-MEL-28	NA	2.31481	0.132803	shared
chr1:1709938-1709939	5.06906	5.20323	18.7392	RCC4	MCF7	SK-MEL-28	0	NA	0.0771605	shared
chr1:1976442-1976443	5.47238	15.9575	32.3894	RCC4	MCF7	SK-MEL-28	NA	9.80392	9.36399	shared
chr1:2064731-2064732	4.15241	25.4519	52.1738	RCC4	MCF7	SK-MEL-28	99.5	36.4512	0.0207297	shared
chr1:2121143-2121144	9.09772	29.7821	65.8585	RCC4	MCF7	SK-MEL-28	0	NA	0.195312	shared
chr1:2246606-2246607	9.64312	7.85207	11.5497	RCC4	MCF7	SK-MEL-28	1.92308	1	0	shared
chr1:2344227-2344228	5.25239	15.5084	17.9062	RCC4	MCF7	SK-MEL-28	68.8311	71.1579	0.330839	shared
chr1:2479540-2479541	7.37901	68.7983	46.839	RCC4	MCF7	SK-MEL-28	NA	NA	NA	shared
chr1:3713064-3713065	4.7574	24.5582	23.8507	RCC4	MCF7	SK-MEL-28	0.541667	5.84325	0.421788	shared
chr1:3817826-3817827	4.51448	20.1404	36.5923	RCC4	MCF7	SK-MEL-28	0	NA	0.24896	shared
chr1:6454164-6454165	4.30824	7.13804	14.7496	RCC4	MCF7	SK-MEL-28	NA	NA	NA	shared
chr1:6685267-6685268	7.22776	7.07585	17.3202	RCC4	MCF7	SK-MEL-28	1.13636	1.95175	0.227228	shared
chr1:6761712-6761713	13.3326	20.5803	43.7424	RCC4	MCF7	SK-MEL-28	0	7.97748	0.078125	shared
chr1:6844605-6844606	4.46407	19.6958	34.2293	RCC4	MCF7	SK-MEL-28	0	0	0.37523	shared
chr1:7844067-7844068	4.75281	12.1363	26.672	RCC4	MCF7	SK-MEL-28	NA	1.00309	0.308104	shared
chr1:8021794-8021795	5.3578	28.536	54.2822	RCC4	MCF7	SK-MEL-28	0.344828	2.30853	0.241096	shared
chr1:8258013-8258014	7.65858	14.1955	13.4791	RCC4	MCF7	SK-MEL-28	NA	NA	12.0815	shared
chr1:8272303-8272304	9.47354	18.5787	53.4581	RCC4	MCF7	SK-MEL-28	23.6111	41.2019	23.5216	shared
chr1:8763630-8763631	7.78691	19.2766	26.2354	RCC4	MCF7	SK-MEL-28	0	0.641026	0.0833333	shared
chr1:8939113-8939114	154.368	242.477	115.599	RCC4	MCF7	SK-MEL-28	NA	NA	0.0431034	shared
chr1:9189124-9189125	6.62277	12.0695	40.9722	RCC4	MCF7	SK-MEL-28	0	0.347222	0.0678295	shared
chr1:9242402-9242403	7.78233	32.4356	50.0094	RCC4	MCF7	SK-MEL-28	NA	NA	0	shared
chr1:9294939-9294940	8.04816	20.1081	40.5258	RCC4	MCF7	SK-MEL-28	24.5833	49.6212	16.9588	shared
chr1:9295126-9295127	11.7147	15.6719	33.3157	RCC4	MCF7	SK-MEL-28	28.8946	54.6285	17.4935	shared
chr1:9883256-9883257	7.27359	13.2327	33.2567	RCC4	MCF7	SK-MEL-28	0	5.20833	3.29315	shared
chr1:10003249-10003250	16.8021	39.5391	72.9899	RCC4	MCF7	SK-MEL-28	0	1.38889	0.164456	shared
chr1:10092976-10092977	6.58152	17.8324	39.2622	RCC4	MCF7	SK-MEL-28	NA	NA	NA	shared
chr1:10458970-10458971	6.98485	34.755	51.3321	RCC4	MCF7	SK-MEL-28	0	2.16412	0.149369	shared
chr1:10490908-10490909	4.72531	5.61323	11.3924	RCC4	MCF7	SK-MEL-28	NA	NA	0	shared
chr1:11159990-11159991	5.15614	6.68658	11.0344	RCC4	MCF7	SK-MEL-28	1.11111	2.07966	0.333454	shared
chr1:11333583-11333584	4.62448	6.88006	13.4683	RCC4	MCF7	SK-MEL-28	NA	NA	NA	shared
chr1:11865831-11865832	17.43	31.3138	37.1243	RCC4	MCF7	SK-MEL-28	NA	NA	0.110256	shared
chr1:11919456-11919457	21.335	52.8569	22.298	RCC4	MCF7	SK-MEL-28	13.6473	2.92254	16.1993	shared
chr1:11968676-11968677	11.4581	8.04785	18.6359	RCC4	MCF7	SK-MEL-28	0	NA	1.43229	shared
chr1:11968992-11968993	5.42197	24.5743	25.3582	RCC4	MCF7	SK-MEL-28	0	NA	1.43229	shared
chr1:11990038-11990039	14.9643	55.3146	74.2171	RCC4	MCF7	SK-MEL-28	NA	3.90625	0.183824	shared
chr1:11994746-11994747	5.02322	13.767	22.4514	RCC4	MCF7	SK-MEL-28	NA	NA	NA	shared
chr1:12538321-12538322	6.24236	10.8234	35.5135	RCC4	MCF7	SK-MEL-28	22.9167	5.43155	6.78383	shared
chr1:12609623-12609624	10.6789	8.702	10.6902	RCC4	MCF7	SK-MEL-28	24.4345	24.1224	83.5432	shared
chr1:12653782-12653783	6.17362	14.6884	19.5318	RCC4	MCF7	SK-MEL-28	39.0476	9.00298	67.1427	shared
chr1:12656094-12656095	18.9517	38.1156	17.9997	RCC4	MCF7	SK-MEL-28	39.0476	9.00298	67.1427	shared
chr1:15943952-15943953	4.14783	14.177	47.3661	RCC4	MCF7	SK-MEL-28	0.147059	1.44725	0.296566	shared
chr1:16162456-16162457	4.89489	12.4749	47.9542	RCC4	MCF7	SK-MEL-28	0	0	0.13369	shared
chr1:16176403-16176404	6.53569	4.95908	24.191	RCC4	MCF7	SK-MEL-28	0.2442	NA	1.3613	shared
chr1:16403562-16403563	14.7076	16.2938	4.03773	RCC4	MCF7	SK-MEL-28	0	16.0714	48.3636	shared
chr1:16679009-16679010	30.9781	97.5808	87.3245	RCC4	MCF7	SK-MEL-28	0.961538	4.00097	0.124563	shared
chr1:16693660-16693661	4.39074	21.1861	50.5228	RCC4	MCF7	SK-MEL-28	0.208333	1.59236	0.138133	shared
chr1:16825665-16825666	8.48356	4.6274	22.9352	RCC4	MCF7	SK-MEL-28	NA	NA	0.0932709	shared
chr1:16940039-16940040	9.96853	14.716	23.3187	RCC4	MCF7	SK-MEL-28	0.135817	2.00388	0.215986	shared
chr1:17240517-17240518	4.62907	15.6373	68.4241	RCC4	MCF7	SK-MEL-28	NA	NA	0.0736894	shared
chr1:17338591-17338592	9.57437	39.4723	60.4529	RCC4	MCF7	SK-MEL-28	25.7143	7.05109	9.91083	shared
chr1:17380658-17380659	4.94073	7.45359	12.5744	RCC4	MCF7	SK-MEL-28	0	1.65205	0.0575196	shared
chr1:17560336-17560337	17.6867	9.98726	19.8268	RCC4	MCF7	SK-MEL-28	NA	NA	NA	shared
chr1:17563679-17563680	6.08195	4.93374	12.5665	RCC4	MCF7	SK-MEL-28	NA	NA	NA	shared
chr1:17696168-17696169	7.25984	4.75408	9.51118	RCC4	MCF7	SK-MEL-28	NA	NA	NA	shared
chr1:19228957-19228958	5.89862	6.25125	11.4661	RCC4	MCF7	SK-MEL-28	0	2.51457	0.316142	shared
chr1:19282217-19282218	5.22947	5.92418	16.8216	RCC4	MCF7	SK-MEL-28	NA	NA	1.24599	shared
chr1:19638593-19638594	6.98026	12.9931	45.124	RCC4	MCF7	SK-MEL-28	NA	1.98512	0.191085	shared
chr1:19812504-19812505	6.18737	17.9107	27.263	RCC4	MCF7	SK-MEL-28	0.416667	4.27778	0.210251	shared
chr1:20940453-20940454	5.75196	20.0482	11.2065	RCC4	MCF7	SK-MEL-28	NA	NA	20.8333	shared
chr1:21059733-21059734	4.5924	4.66195	17.3369	RCC4	MCF7	SK-MEL-28	NA	NA	NA	shared
chr1:21565108-21565109	8.77231	54.5798	13.8056	RCC4	MCF7	SK-MEL-28	NA	NA	NA	shared
chr1:21672362-21672363	4.48699	16.0289	18.9781	RCC4	MCF7	SK-MEL-28	1.41026	5.49801	0.157218	shared
chr1:21965575-21965576	4.17074	43.0585	9.62034	RCC4	MCF7	SK-MEL-28	NA	NA	0	shared
chr1:21985964-21985965	32.2201	89.6965	22.5124	RCC4	MCF7	SK-MEL-28	1.875	0	4.70196	shared
chr1:22264148-22264149	4.20741	27.3728	55.95	RCC4	MCF7	SK-MEL-28	NA	12.356	5.36596	shared
chr1:23504086-23504087	34.0488	7.13113	53.3037	RCC4	MCF7	SK-MEL-28	NA	NA	10.0399	shared
chr1:23671192-23671193	9.39105	16.7591	22.595	RCC4	MCF7	SK-MEL-28	0	2.98212	0.322534	shared
chr1:23810763-23810764	9.49646	5.65929	13.8587	RCC4	MCF7	SK-MEL-28	0	NA	0	shared
chr1:23881585-23881586	6.55402	11.648	18.8788	RCC4	MCF7	SK-MEL-28	0.833333	9.32054	0.0104297	shared
chr1:23884969-23884970	6.81527	4.2105	30.397	RCC4	MCF7	SK-MEL-28	0.833333	8.65699	0.109111	shared
chr1:24151931-24151932	15.693	36.9662	58.8559	RCC4	MCF7	SK-MEL-28	0	3.35826	0.322296	shared
chr1:24829351-24829352	4.28532	6.72804	18.1668	RCC4	MCF7	SK-MEL-28	0.308642	0.130208	0.137683	shared
chr1:25756715-25756716	8.92814	36.1209	41.3361	RCC4	MCF7	SK-MEL-28	0.103306	0.827569	0.133367	shared
chr1:26146580-26146581	13.9422	48.2526	19.8405	RCC4	MCF7	SK-MEL-28	0	0.806769	0.189904	shared
chr1:26202179-26202180	4.56948	16.8581	42.9577	RCC4	MCF7	SK-MEL-28	24.2109	6.62165	10.611	shared
chr1:26232958-26232959	8.76773	14.5893	11.4219	RCC4	MCF7	SK-MEL-28	NA	4.18296	1.34053	shared
chr1:26324782-26324783	7.19109	15.9137	24.603	RCC4	MCF7	SK-MEL-28	NA	NA	NA	shared
chr1:26496214-26496215	4.14324	8.52004	9.31648	RCC4	MCF7	SK-MEL-28	26.9245	16.8712	23.8557	shared
chr1:26560714-26560715	8.30024	20.9903	21.7748	RCC4	MCF7	SK-MEL-28	0	3.05291	0.1583	shared
chr1:26799526-26799527	8.61648	17.7173	25.6651	RCC4	MCF7	SK-MEL-28	NA	NA	NA	shared
chr1:26827474-26827475	19.1396	43.9661	36.7782	RCC4	MCF7	SK-MEL-28	0	3.125	0.198413	shared
chr1:26947379-26947380	5.92154	17.8462	23.7819	RCC4	MCF7	SK-MEL-28	0.446429	2.08333	1.41748	shared
chr1:27216387-27216388	5.47696	18.0397	31.9478	RCC4	MCF7	SK-MEL-28	NA	NA	0.178571	shared
chr1:27867039-27867040	7.97483	15.0362	11.5192	RCC4	MCF7	SK-MEL-28	NA	NA	54.914	shared
chr1:27869051-27869052	20.6612	46.9949	5.90024	RCC4	MCF7	SK-MEL-28	NA	NA	54.914	shared
chr1:28562757-28562758	9.67521	22.5727	31.0107	RCC4	MCF7	SK-MEL-28	0	1.63018	0.102557	shared
chr1:28696177-28696178	7.25526	39.8016	41.46	RCC4	MCF7	SK-MEL-28	0	4.61241	0.106703	shared
chr1:28844943-28844944	16.7517	21.8448	30.8956	RCC4	MCF7	SK-MEL-28	0	1.52699	0.183239	shared
chr1:28879659-28879660	4.95448	22.2756	24.6886	RCC4	MCF7	SK-MEL-28	0.833333	3.77246	0.00874126	shared
chr1:28908470-28908471	4.54198	13.2419	14.491	RCC4	MCF7	SK-MEL-28	0	1.83929	0.296836	shared
chr1:28969729-28969730	6.92527	6.16603	9.81308	RCC4	MCF7	SK-MEL-28	0.5	2.48743	0.169771	shared
chr1:28975560-28975561	7.61275	12.5002	28.7784	RCC4	MCF7	SK-MEL-28	NA	NA	NA	shared
chr1:29508558-29508559	18.8738	62.1048	59.1991	RCC4	MCF7	SK-MEL-28	0.238095	2.2556	0.192308	shared
chr1:31191726-31191727	6.23778	23.6944	48.1892	RCC4	MCF7	SK-MEL-28	NA	NA	NA	shared
chr1:31628398-31628399	4.63365	11.4361	8.87494	RCC4	MCF7	SK-MEL-28	NA	NA	0	shared
chr1:31655401-31655402	12.0906	50.7217	20.0657	RCC4	MCF7	SK-MEL-28	NA	NA	NA	shared
chr1:32166924-32166925	4.18908	4.26808	5.98088	RCC4	MCF7	SK-MEL-28	NA	NA	NA	shared
chr1:32403455-32403456	9.95478	15.1099	21.352	RCC4	MCF7	SK-MEL-28	0	0.672043	1.83492	shared
chr1:32404230-32404231	10.7568	24.6296	46.0976	RCC4	MCF7	SK-MEL-28	0	0.672043	1.83492	shared
chr1:32479243-32479244	11.5314	29.5886	49.1559	RCC4	MCF7	SK-MEL-28	0	0.432028	0.125082	shared
chr1:32538898-32538899	8.37357	27.3129	45.0788	RCC4	MCF7	SK-MEL-28	0	NA	0.176846	shared
chr1:32645461-32645462	12.6039	35.6879	44.3619	RCC4	MCF7	SK-MEL-28	0	1.10176	0.0689129	shared
chr1:32801605-32801606	5.24322	8.24594	15.7015	RCC4	MCF7	SK-MEL-28	NA	NA	0	shared
chr1:32817214-32817215	8.21315	12.1386	21.5369	RCC4	MCF7	SK-MEL-28	NA	4.38312	0.0661376	shared
chr1:32966537-32966538	6.32945	5.38289	9.01065	RCC4	MCF7	SK-MEL-28	12.0719	3.60406	0.777011	shared
chr1:33004979-33004980	5.19739	9.63715	11.1318	RCC4	MCF7	SK-MEL-28	1.36334	1.91623	1.06917	shared
chr1:33116905-33116906	5.99487	6.93995	10.6834	RCC4	MCF7	SK-MEL-28	0.366162	2.90179	0.145016	shared
chr1:33219887-33219888	20.5375	12.491	10.7945	RCC4	MCF7	SK-MEL-28	1.35725	0.625	9.1873	shared
chr1:33282953-33282954	9.65687	12.4242	15.4744	RCC4	MCF7	SK-MEL-28	0.454545	NA	NA	shared
chr1:33502501-33502502	46.1119	68.9642	69.1233	RCC4	MCF7	SK-MEL-28	0	2.36516	0.164808	shared
chr1:33646888-33646889	6.11862	16.2569	17.8974	RCC4	MCF7	SK-MEL-28	NA	NA	NA	shared
chr1:33807936-33807937	23.6816	18.201	8.67532	RCC4	MCF7	SK-MEL-28	NA	NA	NA	shared
chr1:33816125-33816126	12.998	13.0277	30.519	RCC4	MCF7	SK-MEL-28	6.98199	4.60667	0.561394	shared
chr1:33896607-33896608	7.99316	6.89849	11.9814	RCC4	MCF7	SK-MEL-28	0	27.3397	0	shared
chr1:34926094-34926095	4.90864	8.52004	7.20026	RCC4	MCF7	SK-MEL-28	NA	NA	NA	shared
chr1:35325351-35325352	5.82529	6.19367	5.98776	RCC4	MCF7	SK-MEL-28	0	1.28301	0.260003	shared
chr1:36107129-36107130	5.75196	9.26632	12.9618	RCC4	MCF7	SK-MEL-28	0	7.75178	0.31005	shared
chr1:36273521-36273522	7.71816	12.1155	29.8218	RCC4	MCF7	SK-MEL-28	21.3155	NA	0.515439	shared
chr1:36554523-36554524	38.5862	45.5784	39.4844	RCC4	MCF7	SK-MEL-28	0.759593	19.3206	0.119503	shared
chr1:36555332-36555333	10.381	6.66816	43.0255	RCC4	MCF7	SK-MEL-28	0.759593	19.3206	0.119503	shared
chr1:36615180-36615181	6.11403	19.1246	8.00859	RCC4	MCF7	SK-MEL-28	0.275144	3.39595	0.36432	shared
chr1:36772704-36772705	36.1067	81.2386	60.5148	RCC4	MCF7	SK-MEL-28	1.15385	3.44603	0.15067	shared
chr1:36789445-36789446	5.27072	14.2001	10.7158	RCC4	MCF7	SK-MEL-28	0	11.25	1.5671	shared
chr1:36852267-36852268	5.48613	12.7904	10.17	RCC4	MCF7	SK-MEL-28	NA	NA	0.0968992	shared
chr1:36863618-36863619	8.29565	21.2759	16.9858	RCC4	MCF7	SK-MEL-28	34.9215	83.6879	2.78571	shared
chr1:36930063-36930064	7.93816	15.9782	22.5625	RCC4	MCF7	SK-MEL-28	0.0520833	2.05603	0.184312	shared
chr1:37940170-37940171	12.1914	28.9829	12.6668	RCC4	MCF7	SK-MEL-28	NA	NA	0.0925926	shared
chr1:37980456-37980457	4.06533	14.0619	18.3891	RCC4	MCF7	SK-MEL-28	0.0771605	2.87732	0.0484545	shared
chr1:38158257-38158258	9.36813	10.7174	15.024	RCC4	MCF7	SK-MEL-28	0	3.62904	0.0416667	shared
chr1:38512709-38512710	6.48069	7.65398	7.94565	RCC4	MCF7	SK-MEL-28	0	0	0	shared
chr1:39325546-39325547	23.2553	18.0973	33.3009	RCC4	MCF7	SK-MEL-28	0.390625	1.05612	0.145934	shared
chr1:39456994-39456995	11.0731	11.823	9.12472	RCC4	MCF7	SK-MEL-28	0	2.07672	0	shared
chr1:39571318-39571319	21.6924	23.9938	30.753	RCC4	MCF7	SK-MEL-28	NA	1.30952	0.249912	shared
chr1:39657947-39657948	18.4796	8.84941	28.6604	RCC4	MCF7	SK-MEL-28	0	41.7268	28.8983	shared
chr1:39874608-39874609	7.19109	11.5098	11.2754	RCC4	MCF7	SK-MEL-28	NA	NA	0	shared
chr1:40041601-40041602	5.88029	12.1893	38.6977	RCC4	MCF7	SK-MEL-28	0	1.46866	0	shared
chr1:40254886-40254887	4.20741	4.35561	8.43636	RCC4	MCF7	SK-MEL-28	0	9.44688	0.281376	shared
chr1:40349293-40349294	25.5515	44.0421	37.0801	RCC4	MCF7	SK-MEL-28	3.93519	3.40154	1.26687	shared
chr1:40367525-40367526	8.34148	16.2823	13.3876	RCC4	MCF7	SK-MEL-28	0	1.22668	0	shared
chr1:40562695-40562696	10.6698	7.17489	21.7601	RCC4	MCF7	SK-MEL-28	7.17593	1.68899	0.189341	shared
chr1:40627086-40627087	94.0617	113.826	64.7512	RCC4	MCF7	SK-MEL-28	1.51786	1.26818	0.0612002	shared
chr1:40840268-40840269	27.284	59.1681	55.3275	RCC4	MCF7	SK-MEL-28	NA	NA	NA	shared
chr1:40915797-40915798	18.3925	20.8774	42.5476	RCC4	MCF7	SK-MEL-28	0.0612745	3.10953	0.210309	shared
chr1:41157726-41157727	7.04901	28.5959	39.5975	RCC4	MCF7	SK-MEL-28	1.41971	2.20668	0.127829	shared
chr1:41445404-41445405	6.99401	9.40221	11.5015	RCC4	MCF7	SK-MEL-28	0.641026	1.88161	0.316018	shared
chr1:41870073-41870074	12.1502	5.37368	7.18354	RCC4	MCF7	SK-MEL-28	NA	NA	NA	shared
chr1:41898656-41898657	11.6552	10.7428	36.7172	RCC4	MCF7	SK-MEL-28	NA	NA	NA	shared
chr1:42501820-42501821	5.82529	7.67011	8.16495	RCC4	MCF7	SK-MEL-28	1.8408	6.84722	0.145283	shared
chr1:42800150-42800151	14.8405	18.1595	27.4145	RCC4	MCF7	SK-MEL-28	0	0.19281	0.156184	shared
chr1:42800981-42800982	8.40107	24.5996	16.4213	RCC4	MCF7	SK-MEL-28	0	0.19281	0.156184	shared
chr1:42846705-42846706	24.0986	86.7782	67.4083	RCC4	MCF7	SK-MEL-28	6.95546	0.0739645	9.46326	shared
chr1:42922138-42922139	15.583	37.2495	41.5337	RCC4	MCF7	SK-MEL-28	0	1.66868	0.610419	shared
chr1:43123987-43123988	14.3822	41.1261	32.8161	RCC4	MCF7	SK-MEL-28	0.0318878	3.23974	0.110851	shared
chr1:43148713-43148714	9.23522	13.797	33.888	RCC4	MCF7	SK-MEL-28	NA	2.90872	0	shared
chr1:43282720-43282721	7.95191	5.41744	7.43332	RCC4	MCF7	SK-MEL-28	0	0.837418	0.11671	shared
chr1:43390157-43390158	5.24322	9.55423	13.5715	RCC4	MCF7	SK-MEL-28	94.4444	20.3472	0.348657	shared
chr1:43423984-43423985	92.2697	107.888	90.5342	RCC4	MCF7	SK-MEL-28	9.05844	NA	0	shared
chr1:43428494-43428495	4.83531	116.85	8.9487	RCC4	MCF7	SK-MEL-28	27.8013	NA	4.14597	shared
chr1:43432892-43432893	12.1318	17.9522	7.00457	RCC4	MCF7	SK-MEL-28	NA	NA	NA	shared
chr1:43815141-43815142	10.1748	26.007	36.7241	RCC4	MCF7	SK-MEL-28	12.3581	3.25758	1.9885	shared
chr1:43824169-43824170	7.74108	7.06663	9.23486	RCC4	MCF7	SK-MEL-28	0.909091	4.25953	0.194865	shared
chr1:43833850-43833851	8.91897	26.3962	21.3854	RCC4	MCF7	SK-MEL-28	0	3.83929	0.405678	shared
chr1:43996454-43996455	8.10316	31.1756	45.955	RCC4	MCF7	SK-MEL-28	NA	6.82327	NA	shared
chr1:43997259-43997260	20.3404	24.5536	25.5175	RCC4	MCF7	SK-MEL-28	NA	6.82327	25.1634	shared
chr1:44173211-44173212	11.2014	13.1728	23.5036	RCC4	MCF7	SK-MEL-28	0.119617	1.16885	0.074193	shared
chr1:44412178-44412179	60.9295	92.3292	54.2822	RCC4	MCF7	SK-MEL-28	0	1.70215	0.172801	shared
chr1:44440427-44440428	8.35982	23.0287	17.4637	RCC4	MCF7	SK-MEL-28	0	7.83096	0.263889	shared
chr1:44444693-44444694	4.13408	5.76294	5.62391	RCC4	MCF7	SK-MEL-28	0	7.83096	0.263889	shared
chr1:44457560-44457561	14.2584	32.2789	16.2188	RCC4	MCF7	SK-MEL-28	NA	NA	NA	shared
chr1:44870909-44870910	14.9001	16.3376	25.6523	RCC4	MCF7	SK-MEL-28	24.2898	69.7156	5.86913	shared
chr1:45097984-45097985	8.66231	9.86749	16.4164	RCC4	MCF7	SK-MEL-28	1.19048	0.894097	0.229167	shared
chr1:45241137-45241138	20.0883	38.6937	61.4559	RCC4	MCF7	SK-MEL-28	0.156705	3.25429	0.343127	shared
chr1:45265638-45265639	4.65198	18.8436	13.0543	RCC4	MCF7	SK-MEL-28	0	1.5625	0.0359195	shared
chr1:45273177-45273178	6.14153	5.52109	11.4671	RCC4	MCF7	SK-MEL-28	NA	NA	NA	shared
chr1:45452326-45452327	5.42197	15.7387	15.7713	RCC4	MCF7	SK-MEL-28	1.38366	1.99393	0.17796	shared
chr1:45671434-45671435	13.4105	45.3642	50.3743	RCC4	MCF7	SK-MEL-28	0.285948	3.5314	1.37878	shared
chr1:45769679-45769680	5.77029	10.5355	9.38531	RCC4	MCF7	SK-MEL-28	0.166667	1.10097	0.0744048	shared
chr1:45965797-45965798	12.2052	47.5915	9.7708	RCC4	MCF7	SK-MEL-28	0	0.813492	63.4413	shared
chr1:46016517-46016518	5.15614	11.876	8.71859	RCC4	MCF7	SK-MEL-28	NA	1.55678	0.0437063	shared
chr1:46050431-46050432	10.7018	19.6774	15.9375	RCC4	MCF7	SK-MEL-28	0	4.51885	0	shared
chr1:46152256-46152257	5.2203	18.224	10.9961	RCC4	MCF7	SK-MEL-28	0	1.94216	0.111388	shared
chr1:46152760-46152761	6.88402	34.1124	7.38022	RCC4	MCF7	SK-MEL-28	0	1.94216	0.111388	shared
chr1:46269177-46269178	9.14813	12.8503	12.5931	RCC4	MCF7	SK-MEL-28	0	2.11458	0.385718	shared
chr1:46598603-46598604	13.9605	25.7236	27.3083	RCC4	MCF7	SK-MEL-28	0.138889	2.46544	0.0898856	shared
chr1:46768921-46768922	5.57321	16.2961	17.3664	RCC4	MCF7	SK-MEL-28	0	1.72619	0.0576037	shared
chr1:46988216-46988217	34.6584	11.0145	29.9791	RCC4	MCF7	SK-MEL-28	NA	NA	NA	shared
chr1:47184949-47184950	5.41738	8.66975	9.41776	RCC4	MCF7	SK-MEL-28	0.163399	6.62037	0.425432	shared
chr1:47799437-47799438	12.3014	28.5429	45.2991	RCC4	MCF7	SK-MEL-28	0.277778	0.684992	0.0349162	shared
chr1:47903629-47903630	15.3767	15.7318	17.5375	RCC4	MCF7	SK-MEL-28	NA	NA	NA	shared
chr1:48463268-48463269	9.96853	7.18641	6.61712	RCC4	MCF7	SK-MEL-28	0.462963	NA	0	shared
chr1:51425945-51425946	4.26699	15.8976	7.06357	RCC4	MCF7	SK-MEL-28	0.19969	1.47329	0.15614	shared
chr1:51434293-51434294	8.90064	35.1328	42.6066	RCC4	MCF7	SK-MEL-28	NA	NA	NA	shared
chr1:51443715-51443716	8.86856	6.99293	10.7424	RCC4	MCF7	SK-MEL-28	NA	NA	0	shared
chr1:51701861-51701862	6.60444	11.4222	9.41481	RCC4	MCF7	SK-MEL-28	0.257627	1.64218	0.523671	shared
chr1:51985099-51985100	9.3773	8.6352	12.123	RCC4	MCF7	SK-MEL-28	10.6596	18.6138	0.0118708	shared
chr1:52344581-52344582	5.63279	13.3018	11.3373	RCC4	MCF7	SK-MEL-28	0.0367647	0.757859	0.575125	shared
chr1:52520981-52520982	6.14612	19.6336	11.7552	RCC4	MCF7	SK-MEL-28	NA	NA	NA	shared
chr1:52607676-52607677	12.031	12.1893	18.628	RCC4	MCF7	SK-MEL-28	0	0.489912	1.32514	shared
chr1:52608418-52608419	17.9892	23.3719	15.8756	RCC4	MCF7	SK-MEL-28	0	0.489912	1.32514	shared
chr1:52831859-52831860	4.01491	11.8345	15.8972	RCC4	MCF7	SK-MEL-28	0.205761	1.69386	0.295046	shared
chr1:52869486-52869487	7.44775	6.49771	12.8055	RCC4	MCF7	SK-MEL-28	0	4.30036	0.0657895	shared
chr1:53163935-53163936	15.6792	13.5574	17.9269	RCC4	MCF7	SK-MEL-28	7.4148	2.44126	0.588478	shared
chr1:53308396-53308397	9.1298	11.8368	15.8136	RCC4	MCF7	SK-MEL-28	28.8368	NA	2.20969	shared
chr1:53686063-53686064	4.56948	15.0776	20.9055	RCC4	MCF7	SK-MEL-28	0	2.66871	0	shared
chr1:54303878-54303879	41.4095	88.2454	82.2533	RCC4	MCF7	SK-MEL-28	0	4.13978	0.211944	shared
chr1:54355570-54355571	11.8018	8.44633	20.3883	RCC4	MCF7	SK-MEL-28	0.308642	1.12434	0.0680666	shared
chr1:54411934-54411935	12.361	26.2073	22.9382	RCC4	MCF7	SK-MEL-28	NA	5.58469	NA	shared
chr1:54872120-54872121	8.19482	5.95182	11.1436	RCC4	MCF7	SK-MEL-28	0	1.92308	0.208333	shared
chr1:54953997-54953998	15.5326	28.4577	21.3107	RCC4	MCF7	SK-MEL-28	NA	2.63505	0.198413	shared
chr1:55352638-55352639	4.52365	26.053	17.9839	RCC4	MCF7	SK-MEL-28	0.208333	2.56687	0.596922	shared
chr1:55681201-55681202	6.21028	16.3813	12.6403	RCC4	MCF7	SK-MEL-28	0	0.595238	0	shared
chr1:57111129-57111130	25.4553	44.4613	51.1698	RCC4	MCF7	SK-MEL-28	1.15567	5.64765	0.364216	shared
chr1:59165641-59165642	4.66115	9.30778	9.38433	RCC4	MCF7	SK-MEL-28	0	2.19461	0	shared
chr1:59250782-59250783	13.108	31.6501	26.5137	RCC4	MCF7	SK-MEL-28	0	3.61235	0.336107	shared
chr1:59281117-59281118	4.55115	9.61412	13.1015	RCC4	MCF7	SK-MEL-28	0	5.63817	0.431945	shared
chr1:59369415-59369416	8.86397	33.0068	49.9426	RCC4	MCF7	SK-MEL-28	0	8.90911	1.97599	shared
chr1:59762559-59762560	19.5979	42.2455	30.1502	RCC4	MCF7	SK-MEL-28	2.5	2.81746	0	shared
chr1:61542808-61542809	7.47067	18.0213	9.93699	RCC4	MCF7	SK-MEL-28	0	1.9799	0	shared
chr1:61543657-61543658	7.08568	13.159	13.6876	RCC4	MCF7	SK-MEL-28	0	1.6528	0.0615764	shared
chr1:61548624-61548625	9.31313	4.4869	8.04793	RCC4	MCF7	SK-MEL-28	NA	NA	NA	shared
chr1:62207962-62207963	17.3888	44.1388	17.2267	RCC4	MCF7	SK-MEL-28	0.333333	2.54865	0.763889	shared
chr1:62901927-62901928	5.49988	25.5808	22.8457	RCC4	MCF7	SK-MEL-28	0	4.36914	0.146773	shared
chr1:63154023-63154024	24.9328	46.0529	62.0646	RCC4	MCF7	SK-MEL-28	0	0.694444	0.0892857	shared
chr1:64059458-64059459	60.5903	118.334	87.3176	RCC4	MCF7	SK-MEL-28	NA	1.78571	0.123153	shared
chr1:64239581-64239582	7.90149	8.19987	6.76266	RCC4	MCF7	SK-MEL-28	0	2.45536	0.458349	shared
chr1:65468562-65468563	6.11862	10.6161	16.8265	RCC4	MCF7	SK-MEL-28	0	1.86186	0.280512	shared
chr1:65533616-65533617	12.2693	54.1399	51.7657	RCC4	MCF7	SK-MEL-28	3.51852	6.17383	0.245098	shared
chr1:65614385-65614386	106.051	145.923	83.6398	RCC4	MCF7	SK-MEL-28	0	1.00446	0.111427	shared
chr1:65720131-65720132	7.66775	16.5103	17.09	RCC4	MCF7	SK-MEL-28	0	3.38511	0.132576	shared
chr1:65885511-65885512	6.0957	8.87936	18.6064	RCC4	MCF7	SK-MEL-28	4.50214	13.1813	1.0779	shared
chr1:67395988-67395989	6.95735	17.1483	17.4431	RCC4	MCF7	SK-MEL-28	0	2.95418	0.0833837	shared
chr1:67896285-67896286	6.7511	22.5312	21.703	RCC4	MCF7	SK-MEL-28	0	1.07317	0	shared
chr1:67966242-67966243	28.4115	69.2475	60.5541	RCC4	MCF7	SK-MEL-28	7.09707	1.77394	4.4935	shared
chr1:68150917-68150918	7.64942	15.1559	18.0488	RCC4	MCF7	SK-MEL-28	0	1.48337	0	shared
chr1:68698216-68698217	7.47984	7.85668	9.32336	RCC4	MCF7	SK-MEL-28	0	1.4881	0.78125	shared
chr1:70876918-70876919	4.28991	9.62103	11.9067	RCC4	MCF7	SK-MEL-28	0	1.89247	0.152077	shared
chr1:72749372-72749373	7.24151	15.5406	26.1135	RCC4	MCF7	SK-MEL-28	2.83613	2.79775	4.17119	shared
chr1:74663917-74663918	5.4128	13.1382	16.9897	RCC4	MCF7	SK-MEL-28	0	2.33651	0.11122	shared
chr1:78148698-78148699	6.0682	18.9472	22.0246	RCC4	MCF7	SK-MEL-28	NA	NA	0.0936362	shared
chr1:78445164-78445165	7.25068	17.7679	12.2528	RCC4	MCF7	SK-MEL-28	0	0.534592	0.0329381	shared
chr1:82267183-82267184	7.14526	11.5305	7.08324	RCC4	MCF7	SK-MEL-28	3.125	NA	2.3082	shared
chr1:84464908-84464909	10.0969	14.898	28.1107	RCC4	MCF7	SK-MEL-28	0	NA	0	shared
chr1:85086790-85086791	4.25782	16.8512	12.8183	RCC4	MCF7	SK-MEL-28	NA	NA	NA	shared
chr1:85666733-85666734	5.88945	18.8943	12.8478	RCC4	MCF7	SK-MEL-28	0	0.919913	0.0271739	shared
chr1:85667436-85667437	12.3106	13.7509	7.81093	RCC4	MCF7	SK-MEL-28	0	0.919913	0.0271739	shared
chr1:85725501-85725502	7.82358	27.7068	20.5594	RCC4	MCF7	SK-MEL-28	9.76562	9.02856	4.85263	shared
chr1:85742043-85742044	15.6105	27.0319	19.578	RCC4	MCF7	SK-MEL-28	NA	0.694444	0	shared
chr1:85742282-85742283	6.05445	18.4359	18.9978	RCC4	MCF7	SK-MEL-28	NA	0.694444	0	shared
chr1:85930511-85930512	12.1777	14.534	17.2729	RCC4	MCF7	SK-MEL-28	0	1.04167	0.17637	shared
chr1:86042340-86042341	11.096	10.1439	9.995	RCC4	MCF7	SK-MEL-28	0.14881	2.36345	11.5582	shared
chr1:86046936-86046937	5.68321	7.1795	7.07832	RCC4	MCF7	SK-MEL-28	0.14881	2.36345	11.5582	shared
chr1:86174153-86174154	4.60615	9.57727	6.25327	RCC4	MCF7	SK-MEL-28	0	2.90848	0.0371105	shared
chr1:87170449-87170450	13.2639	19.91	21.4169	RCC4	MCF7	SK-MEL-28	NA	NA	0.130208	shared
chr1:87380260-87380261	8.5294	12.5693	25.1262	RCC4	MCF7	SK-MEL-28	NA	2.55701	NA	shared
chr1:89458694-89458695	4.7849	5.88963	6.13428	RCC4	MCF7	SK-MEL-28	0	1.34223	0.284313	shared
chr1:89990379-89990380	9.20313	7.67702	5.91401	RCC4	MCF7	SK-MEL-28	NA	6.7113	0.0841751	shared
chr1:90098579-90098580	6.83818	6.11536	11.8064	RCC4	MCF7	SK-MEL-28	0	NA	0	shared
chr1:90460567-90460568	6.04528	17.1529	24.6227	RCC4	MCF7	SK-MEL-28	0.109649	1.95997	0.0212224	shared
chr1:91487864-91487865	4.23491	6.79484	11.1033	RCC4	MCF7	SK-MEL-28	0	11.3333	0.219536	shared
chr1:92764572-92764573	6.9986	15.9091	19.9939	RCC4	MCF7	SK-MEL-28	0	7.92842	0.113704	shared
chr1:93426457-93426458	6.87943	4.45004	11.7956	RCC4	MCF7	SK-MEL-28	NA	NA	0	shared
chr1:93544741-93544742	4.88114	11.9566	14.3474	RCC4	MCF7	SK-MEL-28	0.154321	1.25372	0.612606	shared
chr1:93646198-93646199	6.01779	15.1882	11.4524	RCC4	MCF7	SK-MEL-28	NA	NA	NA	shared
chr1:93811387-93811388	5.75654	6.80175	7.64868	RCC4	MCF7	SK-MEL-28	0	3.98876	0	shared
chr1:94375199-94375200	6.62736	11.1919	18.7018	RCC4	MCF7	SK-MEL-28	0	1.79602	0.268999	shared
chr1:94703120-94703121	6.99401	15.202	11.6402	RCC4	MCF7	SK-MEL-28	0	2.28564	0	shared
chr1:94883967-94883968	11.5818	14.1724	18.16	RCC4	MCF7	SK-MEL-28	0	NA	0.254836	shared
chr1:95538558-95538559	9.67521	14.2968	15.732	RCC4	MCF7	SK-MEL-28	0.346428	2.4228	0.320695	shared
chr1:95582562-95582563	10.6331	17.9199	19.7284	RCC4	MCF7	SK-MEL-28	1.11009	1.43174	1.76386	shared
chr1:95699657-95699658	6.41194	20.0989	15.6327	RCC4	MCF7	SK-MEL-28	0	0	0	shared
chr1:97187338-97187339	7.46609	10.8879	12.4033	RCC4	MCF7	SK-MEL-28	0.189394	2.46627	0.116419	shared
chr1:99127276-99127277	5.23864	12.4726	9.08637	RCC4	MCF7	SK-MEL-28	0	1.59593	0.0868056	shared
chr1:100315932-100315933	7.65858	7.64247	13.2824	RCC4	MCF7	SK-MEL-28	0.437966	2.49128	0.0269687	shared
chr1:100503633-100503634	7.76858	7.42595	10.3982	RCC4	MCF7	SK-MEL-28	0.546875	1.306	0.195663	shared
chr1:107599688-107599689	4.53282	77.4128	14.8096	RCC4	MCF7	SK-MEL-28	NA	NA	NA	shared
chr1:108742707-108742708	4.41365	8.24824	7.05275	RCC4	MCF7	SK-MEL-28	0	0.801716	0.581182	shared
chr1:109102579-109102580	7.95191	23.0863	21.9627	RCC4	MCF7	SK-MEL-28	0	1.76997	0.595238	shared
chr1:109289731-109289732	6.11862	10.9132	14.4674	RCC4	MCF7	SK-MEL-28	0	1.38889	0.136547	shared
chr1:109419591-109419592	8.27274	23.5885	31.3804	RCC4	MCF7	SK-MEL-28	NA	2.66053	0	shared
chr1:109505940-109505941	17.3292	24.7332	25.078	RCC4	MCF7	SK-MEL-28	0.137363	1.35891	0.225555	shared
chr1:109584627-109584628	7.24609	15.0523	13.1772	RCC4	MCF7	SK-MEL-28	0	3.14629	0.172069	shared
chr1:109633256-109633257	4.05616	21.1469	15.4281	RCC4	MCF7	SK-MEL-28	13.4011	1.80898	3.10372	shared
chr1:109642856-109642857	6.24695	23.1485	33.8625	RCC4	MCF7	SK-MEL-28	NA	1.37626	0.290855	shared
chr1:109825994-109825995	10.2069	31.2332	30.8405	RCC4	MCF7	SK-MEL-28	1.40693	3.97498	0.0542814	shared
chr1:109935782-109935783	6.98485	7.65168	10.6165	RCC4	MCF7	SK-MEL-28	NA	NA	NA	shared
chr1:109940643-109940644	4.25324	15.1813	18.6035	RCC4	MCF7	SK-MEL-28	NA	NA	NA	shared
chr1:110026588-110026589	9.1848	27.1287	23.3472	RCC4	MCF7	SK-MEL-28	0	2.21523	0.0482625	shared
chr1:110089110-110089111	23.952	60.5639	61.9702	RCC4	MCF7	SK-MEL-28	25	NA	0	shared
chr1:110091541-110091542	7.36526	16.1049	9.78653	RCC4	MCF7	SK-MEL-28	25	NA	0	shared
chr1:110163520-110163521	13.8093	9.1143	19.1148	RCC4	MCF7	SK-MEL-28	NA	NA	0	shared
chr1:110880863-110880864	8.41023	27.8358	47.9768	RCC4	MCF7	SK-MEL-28	0	3.93519	0.208333	shared
chr1:110882471-110882472	4.34491	16.1303	18.8916	RCC4	MCF7	SK-MEL-28	0	3.93519	0.208333	shared
chr1:110950265-110950266	7.00318	26.7003	57.0435	RCC4	MCF7	SK-MEL-28	0	2.09936	0.767046	shared
chr1:111158581-111158582	4.8124	7.24169	13.3395	RCC4	MCF7	SK-MEL-28	NA	NA	NA	shared
chr1:112162403-112162404	8.02982	16.1418	18.455	RCC4	MCF7	SK-MEL-28	NA	2.34573	0.108853	shared
chr1:112282194-112282195	5.48155	12.5371	10.5801	RCC4	MCF7	SK-MEL-28	0	1.6369	0.145257	shared
chr1:112298173-112298174	4.57407	18.68	19.0037	RCC4	MCF7	SK-MEL-28	NA	NA	NA	shared
chr1:113008870-113008871	9.72562	42.8121	44.2892	RCC4	MCF7	SK-MEL-28	30.1787	2.47961	14.1475	shared
chr1:113217021-113217022	11.3848	10.6161	15.967	RCC4	MCF7	SK-MEL-28	0	6.57895	0.125	shared
chr1:113217192-113217193	8.06191	11.367	12.1476	RCC4	MCF7	SK-MEL-28	0	6.57895	0.125	shared
chr1:113249864-113249865	5.16072	6.24434	7.95057	RCC4	MCF7	SK-MEL-28	NA	NA	NA	shared
chr1:113258143-113258144	8.32773	8.2183	9.72654	RCC4	MCF7	SK-MEL-28	0	5.44237	0	shared
chr1:113498841-113498842	14.9872	22.8376	51.5189	RCC4	MCF7	SK-MEL-28	0	6.11185	0.131389	shared
chr1:114301596-114301597	5.12405	14.0895	7.42643	RCC4	MCF7	SK-MEL-28	NA	0.977564	NA	shared
chr1:114355207-114355208	19.2037	204.299	76.9489	RCC4	MCF7	SK-MEL-28	0	2.43741	0.307552	shared
chr1:114447862-114447863	4.45032	53.2209	9.75408	RCC4	MCF7	SK-MEL-28	NA	2.11882	0.0992063	shared
chr1:114472196-114472197	5.94445	30.9292	5.59343	RCC4	MCF7	SK-MEL-28	NA	2.62879	0.094697	shared
chr1:114889335-114889336	5.62821	51.4749	9.58002	RCC4	MCF7	SK-MEL-28	3.29696	4.06852	0.253498	shared
chr1:115053898-115053899	11.4352	163.663	45.9619	RCC4	MCF7	SK-MEL-28	0	2.07198	0.152825	shared
chr1:115259374-115259375	8.28649	50.8669	12.5075	RCC4	MCF7	SK-MEL-28	0	1.74846	0.115741	shared
chr1:115323264-115323265	8.09399	59.5182	12.6472	RCC4	MCF7	SK-MEL-28	1.25446	2.91678	0.344998	shared
chr1:116185115-116185116	7.95649	13.9766	13.544	RCC4	MCF7	SK-MEL-28	NA	NA	0.0983045	shared
chr1:116915700-116915701	4.06533	20.5895	16.4115	RCC4	MCF7	SK-MEL-28	21.5104	3.34821	17.4018	shared
chr1:116961361-116961362	4.54657	19.7304	10.7079	RCC4	MCF7	SK-MEL-28	NA	NA	NA	shared
chr1:117113676-117113677	4.04241	11.6595	13.7308	RCC4	MCF7	SK-MEL-28	0	3.80016	0.117737	shared
chr1:117210508-117210509	5.32113	23.9961	15.5422	RCC4	MCF7	SK-MEL-28	15.4727	1.13764	1.20201	shared
chr1:117452655-117452656	12.8239	31.8482	31.1208	RCC4	MCF7	SK-MEL-28	NA	6.01109	0.237207	shared
chr1:117909453-117909454	6.58152	15.916	41.1886	RCC4	MCF7	SK-MEL-28	0.37594	1.54762	0.122881	shared
chr1:144932453-144932454	16.5455	63.8853	37.438	RCC4	MCF7	SK-MEL-28	0	2.36517	0.0728132	shared
chr1:145039965-145039966	11.2014	36.8741	39.0556	RCC4	MCF7	SK-MEL-28	18.5659	2.10656	12.5786	shared
chr1:145396726-145396727	14.318	11.8553	7.60934	RCC4	MCF7	SK-MEL-28	0	1.82888	0.0788708	shared
chr1:145399391-145399392	4.06533	17.9545	9.67934	RCC4	MCF7	SK-MEL-28	0	1.82888	0.0788708	shared
chr1:145470592-145470593	6.26528	14.822	4.79198	RCC4	MCF7	SK-MEL-28	98.2194	12.0438	23.4369	shared
chr1:145507727-145507728	18.4475	91.3157	19.8986	RCC4	MCF7	SK-MEL-28	0	1.82292	0	shared
chr1:145516173-145516174	9.90895	30.1092	12.6865	RCC4	MCF7	SK-MEL-28	0	2.41699	0.257072	shared
chr1:145575850-145575851	15.4317	54.1998	18.1767	RCC4	MCF7	SK-MEL-28	0.223214	5.24726	0.0694444	shared
chr1:145610754-145610755	6.73277	22.3815	8.31835	RCC4	MCF7	SK-MEL-28	0.248928	2.15828	0.0578704	shared
chr1:146644265-146644266	5.2753	32.94	7.70866	RCC4	MCF7	SK-MEL-28	0.14881	1.92875	0.490679	shared
chr1:146714785-146714786	15.1522	17.8808	10.5231	RCC4	MCF7	SK-MEL-28	2.92839	7.3395	0.552214	shared
chr1:146715049-146715050	6.74652	10.6253	12.3089	RCC4	MCF7	SK-MEL-28	2.92839	7.3395	0.552214	shared
chr1:147013014-147013015	5.81612	9.43216	12.1879	RCC4	MCF7	SK-MEL-28	NA	NA	NA	shared
chr1:147071650-147071651	4.25782	16.0105	11.6559	RCC4	MCF7	SK-MEL-28	0	0.111607	0.206612	shared
chr1:147142844-147142845	9.2673	31.5327	13.0317	RCC4	MCF7	SK-MEL-28	9.57605	2.24613	0.964271	shared
chr1:149223700-149223701	29.6352	8.39105	8.56026	RCC4	MCF7	SK-MEL-28	57.7117	3.48145	0.23744	shared
chr1:149871307-149871308	15.7434	27.1103	18.6084	RCC4	MCF7	SK-MEL-28	0.246914	7.4492	0	shared
chr1:149871505-149871506	16.8296	15.794	14.8578	RCC4	MCF7	SK-MEL-28	0.246914	7.4492	0	shared
chr1:149982810-149982811	8.61648	22.3262	6.38799	RCC4	MCF7	SK-MEL-28	0.3125	3.80271	0.0260417	shared
chr1:150039503-150039504	20.4137	58.5185	23.8743	RCC4	MCF7	SK-MEL-28	0	1.22284	NA	shared
chr1:150121767-150121768	7.30109	25.1248	6.72726	RCC4	MCF7	SK-MEL-28	0	2.07605	0	shared
chr1:150122246-150122247	11.9439	24.0906	12.8783	RCC4	MCF7	SK-MEL-28	0	2.07605	0	shared
chr1:150208370-150208371	9.21688	43.6989	27.2188	RCC4	MCF7	SK-MEL-28	NA	24.3773	NA	shared
chr1:150254921-150254922	23.3607	124.857	36.1626	RCC4	MCF7	SK-MEL-28	32.0023	7.3865	24.3799	shared
chr1:150293975-150293976	9.38646	29.052	10.8722	RCC4	MCF7	SK-MEL-28	0.18797	6.76858	0.236732	shared
chr1:150336420-150336421	6.05903	19.044	8.23182	RCC4	MCF7	SK-MEL-28	0.115207	3.4596	0.0824052	shared
chr1:150337000-150337001	9.07939	13.8085	9.13455	RCC4	MCF7	SK-MEL-28	0.115207	3.4596	0.0824052	shared
chr1:150552144-150552145	6.21945	20.8475	7.84633	RCC4	MCF7	SK-MEL-28	0.0694444	0.6959	0.141461	shared
chr1:151032104-151032105	10.2069	29.538	10.882	RCC4	MCF7	SK-MEL-28	NA	NA	NA	shared
chr1:151171258-151171259	4.89489	13.6726	7.61426	RCC4	MCF7	SK-MEL-28	0	1.74037	0	shared
chr1:151254819-151254820	10.2344	26.1475	6.03299	RCC4	MCF7	SK-MEL-28	0.178571	3.98736	0	shared
chr1:151319758-151319759	5.63279	10.061	8.46488	RCC4	MCF7	SK-MEL-28	0	2.44782	0.0473485	shared
chr1:151431919-151431920	11.1327	21.2391	16.1686	RCC4	MCF7	SK-MEL-28	0	1.88291	0	shared
chr1:151483923-151483924	14.3639	37.7954	15.6356	RCC4	MCF7	SK-MEL-28	0	4.90189	0	shared
chr1:151512894-151512895	8.60731	22.423	6.43126	RCC4	MCF7	SK-MEL-28	0	11.9768	0.116004	shared
chr1:151584873-151584874	11.4993	20.2233	13.782	RCC4	MCF7	SK-MEL-28	7.08333	3.60332	0.175181	shared
chr1:151812386-151812387	5.1378	8.34959	9.09423	RCC4	MCF7	SK-MEL-28	NA	NA	NA	shared
chr1:151882027-151882028	14.0522	34.6652	21.3048	RCC4	MCF7	SK-MEL-28	7.03389	5.23094	0.590148	shared
chr1:151882341-151882342	8.64856	11.3278	28.3251	RCC4	MCF7	SK-MEL-28	7.03389	5.23094	0.590148	shared
chr1:151966328-151966329	54.5955	108.929	43.055	RCC4	MCF7	SK-MEL-28	NA	NA	NA	shared
chr1:152009453-152009454	17.21	25.8872	14.9994	RCC4	MCF7	SK-MEL-28	NA	NA	NA	shared
chr1:152020712-152020713	4.74823	19.8317	8.49143	RCC4	MCF7	SK-MEL-28	0	NA	0	shared
chr1:153539104-153539105	12.3564	11.0929	8.3036	RCC4	MCF7	SK-MEL-28	NA	3.125	0	shared
chr1:153581927-153581928	6.15987	20.7001	5.67406	RCC4	MCF7	SK-MEL-28	NA	1.59144	34.5796	shared
chr1:153599784-153599785	26.9586	9.42985	7.97417	RCC4	MCF7	SK-MEL-28	NA	NA	NA	shared
chr1:153606512-153606513	4.03783	12.2745	8.48159	RCC4	MCF7	SK-MEL-28	0.652056	1.73521	0.228509	shared
chr1:153631264-153631265	30.6802	53.2416	42.2034	RCC4	MCF7	SK-MEL-28	0	1.11793	0.210117	shared
chr1:153700202-153700203	11.2106	24.3555	30.9153	RCC4	MCF7	SK-MEL-28	0.925926	3.43102	0.327423	shared
chr1:153747835-153747836	16.8434	47.3888	35.8331	RCC4	MCF7	SK-MEL-28	NA	NA	NA	shared
chr1:153918511-153918512	49.7602	63.936	61.1048	RCC4	MCF7	SK-MEL-28	0.749712	0.13369	0.122549	shared
chr1:153919201-153919202	18.5071	35.5128	30.3941	RCC4	MCF7	SK-MEL-28	0.749712	0.13369	0.122549	shared
chr1:153936640-153936641	11.1006	28.0247	6.63285	RCC4	MCF7	SK-MEL-28	NA	5.19267	NA	shared
chr1:153939767-153939768	8.90981	24.7263	13.6069	RCC4	MCF7	SK-MEL-28	NA	NA	NA	shared
chr1:153958811-153958812	5.49988	15.2918	5.49804	RCC4	MCF7	SK-MEL-28	0	1.93679	1.38889	shared
chr1:154193240-154193241	9.79437	38.9333	23.0581	RCC4	MCF7	SK-MEL-28	0	2.23426	0.168771	shared
chr1:154244916-154244917	5.80237	14.0342	7.59852	RCC4	MCF7	SK-MEL-28	0.152994	1.9112	0.241566	shared
chr1:154378707-154378708	6.17362	13.5528	8.18166	RCC4	MCF7	SK-MEL-28	NA	NA	5	shared
chr1:154531489-154531490	23.4066	54.6535	59.4046	RCC4	MCF7	SK-MEL-28	1.02041	0.983796	0.0548246	shared
chr1:154600380-154600381	30.9872	56.9523	33.6235	RCC4	MCF7	SK-MEL-28	0	2.22792	0.383591	shared
chr1:154909031-154909032	14.0705	19.9607	14.4231	RCC4	MCF7	SK-MEL-28	9.28571	15.625	0	shared
chr1:154946329-154946330	7.64942	14.6999	12.8615	RCC4	MCF7	SK-MEL-28	0.0919118	2.80356	0.0777868	shared
chr1:154973639-154973640	7.58983	27.9395	6.18345	RCC4	MCF7	SK-MEL-28	0	0.520833	0.357143	shared
chr1:154976447-154976448	40.9237	24.542	16.739	RCC4	MCF7	SK-MEL-28	0	0.520833	0.357143	shared
chr1:154990009-154990010	13.6214	19.3066	5.73012	RCC4	MCF7	SK-MEL-28	NA	NA	NA	shared
chr1:155023179-155023180	9.58812	20.092	20.4522	RCC4	MCF7	SK-MEL-28	0	5.26404	0	shared
chr1:155057719-155057720	73.0247	116.185	77.597	RCC4	MCF7	SK-MEL-28	0.201231	1.70752	0.0754053	shared
chr1:155099700-155099701	7.69983	13.9605	16.2011	RCC4	MCF7	SK-MEL-28	46.0353	0.170381	0.118662	shared
chr1:155108308-155108309	13.768	18.0904	12.4515	RCC4	MCF7	SK-MEL-28	0	0.798053	0.0702681	shared
chr1:155112985-155112986	4.87656	14.6377	7.78045	RCC4	MCF7	SK-MEL-28	0	0.798053	0.0702681	shared
chr1:155145831-155145832	5.83446	16.1625	12.2764	RCC4	MCF7	SK-MEL-28	0.107759	4.25483	0.14881	shared
chr1:155163221-155163222	78.3275	53.8243	9.69508	RCC4	MCF7	SK-MEL-28	NA	NA	8.69898	shared
chr1:155178687-155178688	9.30855	8.79644	9.18667	RCC4	MCF7	SK-MEL-28	NA	NA	NA	shared
chr1:155197240-155197241	6.2882	6.99753	10.5398	RCC4	MCF7	SK-MEL-28	0.211089	2.77096	0.0287356	shared
chr1:155214555-155214556	14.2447	10.8602	9.88782	RCC4	MCF7	SK-MEL-28	0.232102	3.1142	0.208333	shared
chr1:155232026-155232027	9.54688	7.05051	6.49616	RCC4	MCF7	SK-MEL-28	1.60838	12.6964	0.709798	shared
chr1:155232308-155232309	10.9264	11.3462	5.75372	RCC4	MCF7	SK-MEL-28	1.60838	12.6964	0.709798	shared
chr1:155243271-155243272	47.7665	88.6369	51.8483	RCC4	MCF7	SK-MEL-28	0.215517	1.93571	0	shared
chr1:155292974-155292975	7.65858	5.11801	5.58949	RCC4	MCF7	SK-MEL-28	0	NA	1.04167	shared
chr1:155294214-155294215	6.23778	8.65133	5.37512	RCC4	MCF7	SK-MEL-28	0	NA	1.04167	shared
chr1:155532631-155532632	21.7154	39.6058	19.9684	RCC4	MCF7	SK-MEL-28	0	2.46545	0	shared
chr1:155658547-155658548	12.8101	38.0027	23.0935	RCC4	MCF7	SK-MEL-28	0.325508	2.0791	0.297619	shared
chr1:155881358-155881359	26.4178	12.6937	21.1632	RCC4	MCF7	SK-MEL-28	NA	NA	NA	shared
chr1:156023967-156023968	11.0364	7.42826	15.3328	RCC4	MCF7	SK-MEL-28	0	2.31061	0.297124	shared
chr1:156076258-156076259	9.26271	38.8619	22.4268	RCC4	MCF7	SK-MEL-28	30.4823	0.284091	NA	shared
chr1:156084130-156084131	27.2107	19.6567	4.84016	RCC4	MCF7	SK-MEL-28	NA	NA	NA	shared
chr1:156093568-156093569	5.37155	10.8671	11.5723	RCC4	MCF7	SK-MEL-28	NA	NA	NA	shared
chr1:156100156-156100157	11.6002	4.79554	16.9366	RCC4	MCF7	SK-MEL-28	NA	NA	NA	shared
chr1:156252695-156252696	4.33116	19.3641	8.83364	RCC4	MCF7	SK-MEL-28	0.276252	1.599	0	shared
chr1:156427212-156427213	6.9161	19.1707	10.2802	RCC4	MCF7	SK-MEL-28	0.955988	3.74481	0.907925	shared
chr1:156470935-156470936	24.1995	39.7763	34.2263	RCC4	MCF7	SK-MEL-28	0.103513	54.428	0	shared
chr1:156474915-156474916	5.57321	4.93374	16.0467	RCC4	MCF7	SK-MEL-28	0.103513	54.428	0	shared
chr1:156561508-156561509	9.60187	13.721	9.7708	RCC4	MCF7	SK-MEL-28	0	1.14123	0.179872	shared
chr1:156577994-156577995	9.07939	9.82372	9.94879	RCC4	MCF7	SK-MEL-28	NA	NA	NA	shared
chr1:156630164-156630165	15.3951	20.244	24.3316	RCC4	MCF7	SK-MEL-28	0	27.9743	12.0535	shared
chr1:156698373-156698374	6.48986	13.6242	5.22073	RCC4	MCF7	SK-MEL-28	NA	0.446429	NA	shared
chr1:156698587-156698588	6.89777	12.6914	7.78045	RCC4	MCF7	SK-MEL-28	NA	0.446429	NA	shared
chr1:156710937-156710938	6.82443	10.6345	5.78223	RCC4	MCF7	SK-MEL-28	0.260417	3.10863	0.14881	shared
chr1:156716918-156716919	19.9141	10.1024	11.4661	RCC4	MCF7	SK-MEL-28	NA	3.33333	1.04167	shared
chr1:156721650-156721651	22.137	37.2541	21.5369	RCC4	MCF7	SK-MEL-28	NA	3.33333	1.04167	shared
chr1:156737344-156737345	6.65485	12.1547	11.4907	RCC4	MCF7	SK-MEL-28	0.25	5.84309	0.107939	shared
chr1:157015712-157015713	4.92698	9.93198	9.68524	RCC4	MCF7	SK-MEL-28	NA	NA	0.78125	shared
chr1:157108402-157108403	19.6208	25.7329	54.3373	RCC4	MCF7	SK-MEL-28	0	2.03824	0	shared
chr1:159751096-159751097	21.3762	28.8838	24.6807	RCC4	MCF7	SK-MEL-28	0.208333	1.07372	0	shared
chr1:159824651-159824652	4.90864	12.0073	14.9355	RCC4	MCF7	SK-MEL-28	NA	NA	NA	shared
chr1:159894401-159894402	21.7566	15.8078	7.86502	RCC4	MCF7	SK-MEL-28	0	0	1.19048	shared
chr1:160001730-160001731	4.84906	12.6706	8.48848	RCC4	MCF7	SK-MEL-28	0	0.245098	0	shared
chr1:160071029-160071030	17.7829	12.0257	16.5118	RCC4	MCF7	SK-MEL-28	25	14.5896	0.0452899	shared
chr1:160232299-160232300	4.01491	10.3788	8.90936	RCC4	MCF7	SK-MEL-28	0	2.31802	0.0992063	shared
chr1:161008508-161008509	8.97855	15.5498	20.6735	RCC4	MCF7	SK-MEL-28	5.32986	0	8.9964	shared
chr1:161015118-161015119	5.60988	8.82638	9.18372	RCC4	MCF7	SK-MEL-28	0.179516	0.757298	0.04773	shared
chr1:161123952-161123953	7.24609	7.74842	7.48642	RCC4	MCF7	SK-MEL-28	0.386353	1.52819	0.0759342	shared
chr1:161136204-161136205	8.71731	14.8473	7.65949	RCC4	MCF7	SK-MEL-28	0.215523	2.14984	0.299219	shared
chr1:161359641-161359642	7.50734	11.2495	7.29565	RCC4	MCF7	SK-MEL-28	0.508506	1.96635	0.276106	shared
chr1:161369581-161369582	5.78862	15.5936	7.53755	RCC4	MCF7	SK-MEL-28	0.0541126	2.55925	0.247155	shared
chr1:161510008-161510009	8.01608	9.44828	16.6839	RCC4	MCF7	SK-MEL-28	0.205599	3.06357	0.261454	shared
chr1:161696973-161696974	9.51021	16.1164	14.0583	RCC4	MCF7	SK-MEL-28	0	11.1111	0	shared
chr1:162039575-162039576	7.489	14.6699	10.6165	RCC4	MCF7	SK-MEL-28	0	1.28968	0	shared
chr1:162531356-162531357	9.96395	18.6248	21.0717	RCC4	MCF7	SK-MEL-28	0	1.46648	0.135135	shared
chr1:163291692-163291693	10.8806	31.7238	17.8295	RCC4	MCF7	SK-MEL-28	0.303441	3.85904	0.744423	shared
chr1:165362482-165362483	5.29822	4.87846	12.7888	RCC4	MCF7	SK-MEL-28	NA	NA	NA	shared
chr1:165567450-165567451	8.89606	11.7332	8.09316	RCC4	MCF7	SK-MEL-28	0.111607	1.51042	0.182054	shared
chr1:165600060-165600061	6.8336	15.2435	15.9533	RCC4	MCF7	SK-MEL-28	0	15.6942	0.0486691	shared
chr1:165600503-165600504	6.42569	16.2892	7.22091	RCC4	MCF7	SK-MEL-28	0	15.6942	0.0486691	shared
chr1:165797010-165797011	4.74365	9.67861	11.3727	RCC4	MCF7	SK-MEL-28	0	2.63158	0	shared
chr1:165797536-165797537	12.5076	10.4042	12.1683	RCC4	MCF7	SK-MEL-28	0	2.63158	0	shared
chr1:166136251-166136252	18.5758	15.2826	11.7739	RCC4	MCF7	SK-MEL-28	1.22768	3.16667	0	shared
chr1:166808642-166808643	10.546	18.4106	11.8614	RCC4	MCF7	SK-MEL-28	NA	0.703125	NA	shared
chr1:166845040-166845041	5.60071	8.73194	5.0565	RCC4	MCF7	SK-MEL-28	0.833333	2.57341	0.034965	shared
chr1:167189446-167189447	46.6894	124.73	64.703	RCC4	MCF7	SK-MEL-28	0.039185	2.43912	0.192744	shared
chr1:167522822-167522823	13.6901	14.6008	12.4485	RCC4	MCF7	SK-MEL-28	0	3.08662	1.02632	shared
chr1:167683767-167683768	17.6867	15.02	14.1124	RCC4	MCF7	SK-MEL-28	0	2.46507	0.355591	shared
chr1:167772939-167772940	22.2562	12.5923	9.83275	RCC4	MCF7	SK-MEL-28	NA	NA	NA	shared
chr1:168148097-168148098	7.88316	16.607	9.02245	RCC4	MCF7	SK-MEL-28	0.0520833	4.16109	0.145603	shared
chr1:168194933-168194934	8.19482	7.91887	13.3562	RCC4	MCF7	SK-MEL-28	1.30435	10.278	0.0520833	shared
chr1:168721573-168721574	14.7443	14.6193	5.97301	RCC4	MCF7	SK-MEL-28	NA	NA	NA	shared
chr1:169075712-169075713	23.6861	23.7865	14.7122	RCC4	MCF7	SK-MEL-28	NA	NA	NA	shared
chr1:169455326-169455327	6.42111	19.6705	9.80128	RCC4	MCF7	SK-MEL-28	0	2.11698	0.21513	shared
chr1:170044030-170044031	4.74823	6.38945	6.04381	RCC4	MCF7	SK-MEL-28	0.131579	4.29905	0.0297619	shared
chr1:170501590-170501591	5.75654	12.7029	11.7405	RCC4	MCF7	SK-MEL-28	0	3.38688	0	shared
chr1:171711411-171711412	9.44604	28.5729	21.0137	RCC4	MCF7	SK-MEL-28	0	2.46396	0.431226	shared
chr1:171750558-171750559	12.801	27.4511	11.4769	RCC4	MCF7	SK-MEL-28	0.402312	2.9746	0.137209	shared
chr1:172502246-172502247	9.25813	30.9338	9.52594	RCC4	MCF7	SK-MEL-28	0	7.28102	0	shared
chr1:172502430-172502431	8.08941	32.9124	7.17371	RCC4	MCF7	SK-MEL-28	0	7.28102	0	shared
chr1:173446134-173446135	4.13408	25.9356	8.20723	RCC4	MCF7	SK-MEL-28	0	2.65241	0	shared
chr1:173794028-173794029	5.76112	15.6489	9.29288	RCC4	MCF7	SK-MEL-28	NA	NA	0	shared
chr1:173837472-173837473	16.3346	63.1575	24.8685	RCC4	MCF7	SK-MEL-28	0	4.40619	0.462963	shared
chr1:173991494-173991495	8.08482	19.8409	20.3588	RCC4	MCF7	SK-MEL-28	0.0686813	4.10246	0.244981	shared
chr1:174128473-174128474	11.7697	37.9244	21.2969	RCC4	MCF7	SK-MEL-28	0	1.4011	0.0452899	shared
chr1:174768905-174768906	7.19109	12.9332	9.93109	RCC4	MCF7	SK-MEL-28	0	45.8333	NA	shared
chr1:174969111-174969112	11.9577	34.8633	25.6434	RCC4	MCF7	SK-MEL-28	0	1.88724	0.539773	shared
chr1:174992591-174992592	4.12033	10.8879	6.54631	RCC4	MCF7	SK-MEL-28	0.194406	2.89403	0.116279	shared
chr1:178062863-178062864	8.71731	17.222	7.92992	RCC4	MCF7	SK-MEL-28	NA	11.1284	0.00642343	shared
chr1:178695538-178695539	6.93443	6.50001	8.38621	RCC4	MCF7	SK-MEL-28	NA	NA	NA	shared
chr1:178995223-178995224	7.56692	16.9042	17.5571	RCC4	MCF7	SK-MEL-28	0	0.568182	0	shared
chr1:179262874-179262875	8.69898	14.4028	8.48946	RCC4	MCF7	SK-MEL-28	0.463801	2.54703	0.562168	shared
chr1:179851869-179851870	10.3306	33.9396	24.1182	RCC4	MCF7	SK-MEL-28	NA	NA	NA	shared
chr1:179923929-179923930	24.2178	69.183	31.0402	RCC4	MCF7	SK-MEL-28	0.0874126	1.4215	0.104606	shared
chr1:180124018-180124019	13.2822	30.4455	18.747	RCC4	MCF7	SK-MEL-28	0.231481	3.69539	0.297619	shared
chr1:180199320-180199321	6.14612	14.2853	8.54256	RCC4	MCF7	SK-MEL-28	0.347222	2.52003	0.679737	shared
chr1:180471756-180471757	31.4547	85.0207	57.0071	RCC4	MCF7	SK-MEL-28	NA	NA	NA	shared
chr1:180601022-180601023	11.096	49.6323	24.9433	RCC4	MCF7	SK-MEL-28	0.119048	4.95563	1.17437	shared
chr1:180991268-180991269	12.9522	25.7121	12.8173	RCC4	MCF7	SK-MEL-28	1.86025	2.06658	0.0547685	shared
chr1:181057733-181057734	6.65485	22.545	8.38621	RCC4	MCF7	SK-MEL-28	0.15625	0.614949	0.0298997	shared
chr1:181074880-181074881	6.85652	26.9099	16.7468	RCC4	MCF7	SK-MEL-28	20.3332	7.28401	3.59467	shared
chr1:181999041-181999042	6.34319	5.12722	6.97212	RCC4	MCF7	SK-MEL-28	0.396825	3.76221	0.208007	shared
chr1:182758853-182758854	7.29192	22.37	21.2241	RCC4	MCF7	SK-MEL-28	NA	2.92024	0.205082	shared
chr1:182808680-182808681	13.4747	27.0112	20.0756	RCC4	MCF7	SK-MEL-28	0	1.78904	0	shared
chr1:182992959-182992960	10.7202	26.6243	23.3276	RCC4	MCF7	SK-MEL-28	NA	3.125	NA	shared
chr1:183439450-183439451	5.49988	12.5394	16.8186	RCC4	MCF7	SK-MEL-28	0	0.0600962	0	shared
chr1:183441170-183441171	10.8485	25.9931	13.6335	RCC4	MCF7	SK-MEL-28	0	0.0600962	0	shared
chr1:184020903-184020904	6.07737	11.3209	8.56223	RCC4	MCF7	SK-MEL-28	0.456924	2.77992	0.569021	shared
chr1:184355890-184355891	16.8296	52.8685	30.5072	RCC4	MCF7	SK-MEL-28	0	NA	6.25	shared
chr1:185014552-185014553	17.1825	40.5825	34.1889	RCC4	MCF7	SK-MEL-28	NA	0.815656	0.161976	shared
chr1:185126430-185126431	7.36526	27.2369	13.246	RCC4	MCF7	SK-MEL-28	0.294118	1.60739	0	shared
chr1:185287195-185287196	14.7213	23.623	24.6256	RCC4	MCF7	SK-MEL-28	NA	9.85535	0.0257732	shared
chr1:186344781-186344782	22.1874	79.5733	58.8037	RCC4	MCF7	SK-MEL-28	0	1.01637	0.0231481	shared
chr1:186649402-186649403	11.756	14.9602	7.47265	RCC4	MCF7	SK-MEL-28	12.2254	26.6451	7.99735	shared
chr1:192778109-192778110	20.5054	21.5339	22.414	RCC4	MCF7	SK-MEL-28	0.0299043	1.43247	0.628399	shared
chr1:193028503-193028504	12.3931	35.4645	13.0326	RCC4	MCF7	SK-MEL-28	0	2.0781	0	shared
chr1:193074670-193074671	4.39532	14.8565	7.7598	RCC4	MCF7	SK-MEL-28	0	2.11302	0.0704276	shared
chr1:193090929-193090930	32.7243	110.555	59.085	RCC4	MCF7	SK-MEL-28	1.01731	2.80352	0.0466219	shared
chr1:197170504-197170505	11.4672	24.4891	14.1458	RCC4	MCF7	SK-MEL-28	0	1.30109	0	shared
chr1:197744493-197744494	8.50648	12.058	5.61309	RCC4	MCF7	SK-MEL-28	0	0.643939	1.33663	shared
chr1:197871986-197871987	13.2318	39.2373	14.2815	RCC4	MCF7	SK-MEL-28	0	0.8907	0.298517	shared
chr1:198126060-198126061	33.8976	70.3323	34.4879	RCC4	MCF7	SK-MEL-28	0	0.954507	0	shared
chr1:198904841-198904842	8.56606	49.1394	48.7625	RCC4	MCF7	SK-MEL-28	NA	NA	NA	shared
chr1:200638633-200638634	13.2822	40.0619	26.7871	RCC4	MCF7	SK-MEL-28	0	4.76737	0.0822368	shared
chr1:200639254-200639255	17.8792	35.886	28.4903	RCC4	MCF7	SK-MEL-28	0	4.76737	0.0822368	shared
chr1:200708442-200708443	12.3839	18.6202	17.3713	RCC4	MCF7	SK-MEL-28	0.192308	1.84504	0.5	shared
chr1:201123355-201123356	18.6125	32.6682	26.9631	RCC4	MCF7	SK-MEL-28	NA	NA	NA	shared
chr1:201405052-201405053	5.61446	12.6246	10.9341	RCC4	MCF7	SK-MEL-28	0	NA	0	shared
chr1:201431243-201431244	20.6291	10.9224	16.7468	RCC4	MCF7	SK-MEL-28	NA	NA	NA	shared
chr1:201438273-201438274	9.8952	16.8374	17.2808	RCC4	MCF7	SK-MEL-28	0.287356	1.33005	0	shared
chr1:201476183-201476184	9.21688	27.7552	22.9067	RCC4	MCF7	SK-MEL-28	47.0088	26.4362	0.560469	shared
chr1:201476408-201476409	9.07022	29.1833	27.4587	RCC4	MCF7	SK-MEL-28	47.0088	26.4362	0.560469	shared
chr1:201529026-201529027	8.93272	16.812	6.67415	RCC4	MCF7	SK-MEL-28	NA	NA	NA	shared
chr1:201924459-201924460	4.8124	25.0534	33.0325	RCC4	MCF7	SK-MEL-28	0.495898	1.47941	0.210723	shared
chr1:201952144-201952145	7.69983	10.5239	15.7694	RCC4	MCF7	SK-MEL-28	1.29441	NA	0	shared
chr1:202317817-202317818	7.47067	27.6124	15.6671	RCC4	MCF7	SK-MEL-28	0	2.13451	0.195133	shared
chr1:202569491-202569492	6.3157	11.2472	5.04274	RCC4	MCF7	SK-MEL-28	NA	1.04167	6.27573	shared
chr1:202780642-202780643	15.0513	83.5903	82.9141	RCC4	MCF7	SK-MEL-28	81.0129	73.943	0.694444	shared
chr1:202896342-202896343	8.24982	23.8925	11.1269	RCC4	MCF7	SK-MEL-28	0	3.04819	0.281817	shared
chr1:202995675-202995676	92.233	139.612	82.034	RCC4	MCF7	SK-MEL-28	0.123153	3.17744	1.14648	shared
chr1:203275917-203275918	4.7574	13.6795	9.48168	RCC4	MCF7	SK-MEL-28	NA	NA	NA	shared
chr1:203830721-203830722	13.351	58.6936	24.4181	RCC4	MCF7	SK-MEL-28	0	1.17141	0.0877459	shared
chr1:204042681-204042682	4.37699	9.13042	9.18962	RCC4	MCF7	SK-MEL-28	NA	28.8538	0	shared
chr1:204176421-204176422	12.856	21.732	6.37816	RCC4	MCF7	SK-MEL-28	NA	NA	NA	shared
chr1:204381130-204381131	6.32486	26.5505	20.4463	RCC4	MCF7	SK-MEL-28	0	3.66003	0.0883772	shared
chr1:204463815-204463816	12.581	35.7201	20.9183	RCC4	MCF7	SK-MEL-28	0	1.2178	0	shared
chr1:205091423-205091424	4.83531	14.8358	7.06849	RCC4	MCF7	SK-MEL-28	0.0595238	2.25745	0.172658	shared
chr1:205270725-205270726	21.3212	4.71493	4.28947	RCC4	MCF7	SK-MEL-28	NA	NA	35.0163	shared
chr1:205447339-205447340	4.26699	8.51313	8.50913	RCC4	MCF7	SK-MEL-28	NA	NA	NA	shared
chr1:205457304-205457305	13.186	18.8551	14.6877	RCC4	MCF7	SK-MEL-28	NA	NA	NA	shared
chr1:205512836-205512837	36.7117	105.589	14.4153	RCC4	MCF7	SK-MEL-28	NA	NA	24.494	shared
chr1:205601116-205601117	6.84277	19.7511	12.0404	RCC4	MCF7	SK-MEL-28	0	0.765558	0.0801282	shared
chr1:205649420-205649421	6.19195	25.2054	11.9322	RCC4	MCF7	SK-MEL-28	1.22755	2.68316	0.293561	shared
chr1:205718664-205718665	12.2647	24.7885	10.6735	RCC4	MCF7	SK-MEL-28	0	0	0	shared
chr1:205718842-205718843	12.3885	20.9719	12.5006	RCC4	MCF7	SK-MEL-28	0	0	0	shared
chr1:205744567-205744568	5.15155	13.5206	7.52674	RCC4	MCF7	SK-MEL-28	NA	3.29406	0.210575	shared
chr1:205782324-205782325	21.5274	54.9714	26.1066	RCC4	MCF7	SK-MEL-28	0.446429	3.0026	0.339216	shared
chr1:206730570-206730571	10.7339	17.6643	11.53	RCC4	MCF7	SK-MEL-28	31.151	1.93609	0.653322	shared
chr1:206808843-206808844	5.51363	8.37953	7.68506	RCC4	MCF7	SK-MEL-28	0.0773994	1.49133	0.229521	shared
chr1:207495074-207495075	8.08482	16.9157	6.5296	RCC4	MCF7	SK-MEL-28	0	6.96429	0	shared
chr1:208042485-208042486	9.33605	9.81681	8.84642	RCC4	MCF7	SK-MEL-28	1.93966	2.06553	1.71731	shared
chr1:210406618-210406619	5.79321	4.16443	7.09799	RCC4	MCF7	SK-MEL-28	0.173611	1.39757	0.276502	shared
chr1:210484527-210484528	4.28074	4.29342	10.586	RCC4	MCF7	SK-MEL-28	NA	NA	NA	shared
chr1:210502229-210502230	13.7497	12.3321	25.8568	RCC4	MCF7	SK-MEL-28	0.0992063	0.446429	0.167876	shared
chr1:211432324-211432325	19.8775	11.8622	34.5656	RCC4	MCF7	SK-MEL-28	0.15625	0.8125	0.31566	shared
chr1:211500578-211500579	6.8886	12.0326	29.4038	RCC4	MCF7	SK-MEL-28	64.8993	7.29167	0.311409	shared
chr1:211689079-211689080	24.997	14.2185	23.601	RCC4	MCF7	SK-MEL-28	12.5801	25	39.4361	shared
chr1:211751198-211751199	16.023	7.86589	11.6992	RCC4	MCF7	SK-MEL-28	0	0.78125	0	shared
chr1:211751818-211751819	7.29192	9.38148	12.1801	RCC4	MCF7	SK-MEL-28	0	0.78125	0	shared
chr1:212185489-212185490	4.07908	5.62705	8.9605	RCC4	MCF7	SK-MEL-28	NA	NA	NA	shared
chr1:212458805-212458806	19.6392	13.0622	30.5908	RCC4	MCF7	SK-MEL-28	NA	1.2931	0.287356	shared
chr1:212588318-212588319	5.80696	9.92737	6.40569	RCC4	MCF7	SK-MEL-28	0.698036	4.58744	0.166667	shared
chr1:212606264-212606265	4.40907	8.7688	18.5425	RCC4	MCF7	SK-MEL-28	0.138889	NA	0.318928	shared
chr1:212659306-212659307	14.8772	4.04696	6.73021	RCC4	MCF7	SK-MEL-28	NA	NA	NA	shared
chr1:212732356-212732357	7.97483	11.3163	8.88969	RCC4	MCF7	SK-MEL-28	0.856481	0	0.144426	shared
chr1:212782056-212782057	17.2192	28.4508	25.3396	RCC4	MCF7	SK-MEL-28	0.103306	2.1286	0.350182	shared
chr1:212872715-212872716	15.9359	10.6667	14.1753	RCC4	MCF7	SK-MEL-28	3.59217	3.77493	1.14307	shared
chr1:213032300-213032301	6.50819	6.72344	11.708	RCC4	MCF7	SK-MEL-28	NA	NA	NA	shared
chr1:214454943-214454944	43.6461	55.5058	80.4557	RCC4	MCF7	SK-MEL-28	1.52699	NA	0.260417	shared
chr1:214725175-214725176	11.6506	5.84356	14.5372	RCC4	MCF7	SK-MEL-28	0	0.822962	0.227069	shared
chr1:215740646-215740647	8.71731	32.5669	25.8067	RCC4	MCF7	SK-MEL-28	0	2.70153	0	shared
chr1:218458496-218458497	15.8397	52.9076	14.0288	RCC4	MCF7	SK-MEL-28	0.884774	3.37434	0.377105	shared
chr1:219347224-219347225	12.3106	40.1218	31.6538	RCC4	MCF7	SK-MEL-28	0	1.80682	0.179525	shared
chr1:220219858-220219859	14.3776	29.971	37.4704	RCC4	MCF7	SK-MEL-28	0.115741	2.71161	0.133716	shared
chr1:220268054-220268055	17.3567	42.3952	44.3157	RCC4	MCF7	SK-MEL-28	10.7384	6.23677	2.13897	shared
chr1:220445928-220445929	8.81356	13.2396	10.4179	RCC4	MCF7	SK-MEL-28	0.666667	0.886054	0.297216	shared
chr1:221916306-221916307	10.0052	9.50817	10.9489	RCC4	MCF7	SK-MEL-28	0	0	0	shared
chr1:222639006-222639007	10.8118	29.3261	26.1676	RCC4	MCF7	SK-MEL-28	0	3.15537	0.0813123	shared
chr1:222763210-222763211	7.33776	5.9426	9.90945	RCC4	MCF7	SK-MEL-28	0.14881	2.23018	0.3876	shared
chr1:222791092-222791093	7.39734	9.33542	13.2441	RCC4	MCF7	SK-MEL-28	0.446429	2.18526	2.633	shared
chr1:223316334-223316335	9.90437	10.6391	9.60461	RCC4	MCF7	SK-MEL-28	28.4486	9.13839	20.612	shared
chr1:224033679-224033680	11.3664	11.2817	14.0042	RCC4	MCF7	SK-MEL-28	NA	NA	NA	shared
chr1:224370836-224370837	8.29565	13.5505	14.5756	RCC4	MCF7	SK-MEL-28	0.0473485	0.745192	0.296975	shared
chr1:224393346-224393347	14.373	32.2329	13.4152	RCC4	MCF7	SK-MEL-28	NA	NA	NA	shared
chr1:224545134-224545135	15.583	20.5481	18.8857	RCC4	MCF7	SK-MEL-28	NA	NA	0.0434028	shared
chr1:224622626-224622627	15.4592	40.0895	33.4317	RCC4	MCF7	SK-MEL-28	0.284091	8.00409	0	shared
chr1:225117475-225117476	9.41396	5.733	11.6009	RCC4	MCF7	SK-MEL-28	0.123153	1.9595	0.212417	shared
chr1:225616061-225616062	5.59613	9.98496	17.4057	RCC4	MCF7	SK-MEL-28	0	1.42593	0.357663	shared
chr1:225662960-225662961	16.2659	25.6154	5.84419	RCC4	MCF7	SK-MEL-28	36.125	NA	5.64327	shared
chr1:225840880-225840881	11.206	11.3531	11.3196	RCC4	MCF7	SK-MEL-28	NA	1.78571	25	shared
chr1:225965377-225965378	16.8205	42.5633	41.7383	RCC4	MCF7	SK-MEL-28	0.0980392	2.78418	0.207745	shared
chr1:226070149-226070150	4.83989	4.72644	7.22288	RCC4	MCF7	SK-MEL-28	1.21434	0.738636	0.17731	shared
chr1:226112102-226112103	6.66402	5.28615	10.2497	RCC4	MCF7	SK-MEL-28	0	1.76136	0.274725	shared
chr1:226187141-226187142	6.10487	13.9928	14.1517	RCC4	MCF7	SK-MEL-28	0.0877193	1.92006	0.242143	shared
chr1:226250026-226250027	14.0568	7.40292	10.1219	RCC4	MCF7	SK-MEL-28	0	0	0	shared
chr1:226250230-226250231	11.976	7.68623	14.2038	RCC4	MCF7	SK-MEL-28	0	0	0	shared
chr1:226297775-226297776	9.39563	8.49009	10.3146	RCC4	MCF7	SK-MEL-28	0	0.833333	0.195312	shared
chr1:226374382-226374383	5.79779	12.0971	17.5571	RCC4	MCF7	SK-MEL-28	0	2.30227	0.471784	shared
chr1:226595779-226595780	5.16989	10.2038	18.4963	RCC4	MCF7	SK-MEL-28	0.558712	1.08497	0.281703	shared
chr1:227058386-227058387	11.3114	6.49771	13.1782	RCC4	MCF7	SK-MEL-28	0	2.58333	0.252525	shared
chr1:227127646-227127647	9.85853	13.5805	19.4757	RCC4	MCF7	SK-MEL-28	0	2.08333	0	shared
chr1:227506231-227506232	13.0576	10.1761	23.0326	RCC4	MCF7	SK-MEL-28	0	NA	0	shared
chr1:227923023-227923024	4.6199	7.61252	7.75193	RCC4	MCF7	SK-MEL-28	NA	0	0	shared
chr1:227950332-227950333	11.5589	11.4107	21.3264	RCC4	MCF7	SK-MEL-28	NA	NA	1.78571	shared
chr1:227975785-227975786	11.6597	19.0117	10.1877	RCC4	MCF7	SK-MEL-28	0.955882	5.20833	45.7258	shared
chr1:228270401-228270402	5.76112	8.95537	9.27223	RCC4	MCF7	SK-MEL-28	0.260417	0.47619	1.08209	shared
chr1:228291045-228291046	9.09772	7.47893	12.303	RCC4	MCF7	SK-MEL-28	0	NA	NA	shared
chr1:228297008-228297009	4.46407	11.7723	10.8358	RCC4	MCF7	SK-MEL-28	0.378788	1.17825	0.221356	shared
chr1:228327965-228327966	69.7156	77.475	62.3055	RCC4	MCF7	SK-MEL-28	0	4.27083	0.165598	shared
chr1:228353328-228353329	65.3798	82.3995	79.9797	RCC4	MCF7	SK-MEL-28	0.347222	1.94079	0.0997151	shared
chr1:228401306-228401307	8.80439	8.90469	8.83069	RCC4	MCF7	SK-MEL-28	0	1.42974	2.05166	shared
chr1:228674493-228674494	32.5364	41.824	81.5462	RCC4	MCF7	SK-MEL-28	0.219298	NA	0.0768049	shared
chr1:228782531-228782532	4.83531	5.34374	13.4378	RCC4	MCF7	SK-MEL-28	NA	NA	5.71387	shared
chr1:229406785-229406786	5.39447	14.2553	12.4003	RCC4	MCF7	SK-MEL-28	2.91375	6.25	4.48269	shared
chr1:229478233-229478234	19.6117	24.291	53.2231	RCC4	MCF7	SK-MEL-28	18.7228	2.55832	1.77273	shared
chr1:229478889-229478890	13.5939	11.823	19.8268	RCC4	MCF7	SK-MEL-28	18.7228	2.55832	1.77273	shared
chr1:229644123-229644124	5.79779	5.09958	8.30262	RCC4	MCF7	SK-MEL-28	0.116099	1.31396	0.195234	shared
chr1:229694846-229694847	11.7102	25.3989	28.3821	RCC4	MCF7	SK-MEL-28	0.312417	2.36806	0.0755141	shared
chr1:229761910-229761911	8.18565	11.6318	21.6322	RCC4	MCF7	SK-MEL-28	0	NA	0.119048	shared
chr1:230202686-230202687	25.0015	29.4435	19.1099	RCC4	MCF7	SK-MEL-28	NA	1.29152	0.0491494	shared
chr1:230220534-230220535	13.1172	4.18516	25.9709	RCC4	MCF7	SK-MEL-28	NA	NA	NA	shared
chr1:230562404-230562405	13.4335	7.08967	4.10558	RCC4	MCF7	SK-MEL-28	0	NA	0.105026	shared
chr1:231004273-231004274	14.6068	14.64	28.0537	RCC4	MCF7	SK-MEL-28	NA	0	0	shared
chr1:231558026-231558027	133.496	117.795	87.5733	RCC4	MCF7	SK-MEL-28	NA	NA	NA	shared
chr1:231664395-231664396	20.5146	33.5181	28.3231	RCC4	MCF7	SK-MEL-28	0.0378788	2.77787	0.772425	shared
chr1:231762428-231762429	9.46896	11.6779	13.0631	RCC4	MCF7	SK-MEL-28	1.78571	4.77273	0.290698	shared
chr1:233464395-233464396	10.2114	11.8461	12.3679	RCC4	MCF7	SK-MEL-28	0	NA	NA	shared
chr1:234509378-234509379	8.72189	7.806	9.50725	RCC4	MCF7	SK-MEL-28	0.0558036	1.88249	0.349276	shared
chr1:234614859-234614860	8.76773	14.898	24.7948	RCC4	MCF7	SK-MEL-28	0.279717	4.24276	0.0337382	shared
chr1:234735661-234735662	18.3329	27.4535	28.6142	RCC4	MCF7	SK-MEL-28	0.252976	3.45925	0.319997	shared
chr1:234744037-234744038	7.45234	12.1754	8.49929	RCC4	MCF7	SK-MEL-28	0	0.769574	0.0615764	shared
chr1:234746719-234746720	41.9733	36.5148	54.943	RCC4	MCF7	SK-MEL-28	0	0.769574	0.0615764	shared
chr1:234748583-234748584	16.2384	47.5293	45.602	RCC4	MCF7	SK-MEL-28	0	0.769574	0.0615764	shared
chr1:234860775-234860776	6.55861	23.0886	6.09003	RCC4	MCF7	SK-MEL-28	NA	NA	NA	shared
chr1:235133142-235133143	7.75941	8.216	6.6004	RCC4	MCF7	SK-MEL-28	NA	0	7.25225	shared
chr1:235267723-235267724	5.15155	5.26312	6.56107	RCC4	MCF7	SK-MEL-28	66.4973	2.51587	0.858688	shared
chr1:235292361-235292362	20.9775	32.7281	53.8436	RCC4	MCF7	SK-MEL-28	25.0806	23.1508	12.8422	shared
chr1:235324478-235324479	10.2894	9.20873	11.476	RCC4	MCF7	SK-MEL-28	0.571822	1.65655	0.0554029	shared
chr1:235530502-235530503	5.77029	7.14725	15.0259	RCC4	MCF7	SK-MEL-28	NA	NA	NA	shared
chr1:235667903-235667904	7.07193	20.3223	16.4135	RCC4	MCF7	SK-MEL-28	0	1.26818	0	shared
chr1:236306075-236306076	6.82443	12.0326	33.9982	RCC4	MCF7	SK-MEL-28	5.65865	8.30161	0	shared
chr1:236958647-236958648	26.6744	33.1519	31.4906	RCC4	MCF7	SK-MEL-28	2.19907	0.873016	0.10436	shared
chr1:238027771-238027772	37.39	22.7201	25.5175	RCC4	MCF7	SK-MEL-28	NA	NA	NA	shared
chr1:241683169-241683170	5.18822	4.0769	8.37047	RCC4	MCF7	SK-MEL-28	0.0988142	1.84165	0.161695	shared
chr1:241803747-241803748	9.44604	7.23247	13.1241	RCC4	MCF7	SK-MEL-28	NA	1.19048	0.31089	shared
chr1:243418462-243418463	7.0536	8.46245	22.2429	RCC4	MCF7	SK-MEL-28	0	4.26282	0.970982	shared
chr1:244211874-244211875	25.9686	8.59144	25.4831	RCC4	MCF7	SK-MEL-28	NA	NA	0	shared
chr1:244816644-244816645	5.1378	7.32691	9.58789	RCC4	MCF7	SK-MEL-28	NA	NA	NA	shared
chr1:244998636-244998637	82.347	103.383	81.439	RCC4	MCF7	SK-MEL-28	0	1.96078	0.0649351	shared
chr1:245026640-245026641	18.2092	19.0578	30.1374	RCC4	MCF7	SK-MEL-28	0.0576672	0.37196	0.00199045	shared
chr1:245027760-245027761	14.0751	11.1574	23.9943	RCC4	MCF7	SK-MEL-28	0.0576672	0.37196	0.00199045	shared
chr1:245027946-245027947	13.0164	11.77	25.4654	RCC4	MCF7	SK-MEL-28	0.0576672	0.37196	0.00199045	shared
chr1:245134228-245134229	7.03526	7.33612	11.7474	RCC4	MCF7	SK-MEL-28	0	7.38095	0.18467	shared
chr1:246670593-246670594	31.3401	32.4724	39.4765	RCC4	MCF7	SK-MEL-28	0	2.6222	0.0244141	shared
chr1:246729882-246729883	7.7365	11.3531	14.0091	RCC4	MCF7	SK-MEL-28	0	0.162338	0.219298	shared
chr1:246887873-246887874	7.90149	12.4933	24.1782	RCC4	MCF7	SK-MEL-28	27.1922	1.01055	0	shared
chr1:247095639-247095640	18.9883	18.5303	37.7576	RCC4	MCF7	SK-MEL-28	1.15312	2.67432	0.26547	shared
chr1:247495382-247495383	10.6056	7.14955	9.27813	RCC4	MCF7	SK-MEL-28	NA	NA	0	shared
chr1:249132865-249132866	10.0098	5.9426	5.29055	RCC4	MCF7	SK-MEL-28	0	0	0.357143	shared
chr1:249153137-249153138	15.0743	14.7483	10.0068	RCC4	MCF7	SK-MEL-28	0	4.63235	0	shared
chr10:180721-180722	4.21657	12.3413	10.8437	RCC4	MCF7	SK-MEL-28	0	1.78571	0.376007	shared
chr10:735540-735541	5.25697	6.68889	6.55123	RCC4	MCF7	SK-MEL-28	20.1724	1	18.7662	shared
chr10:977890-977891	21.005	56.4041	34.5921	RCC4	MCF7	SK-MEL-28	1.04167	NA	0.46283	shared
chr10:1033968-1033969	10.7385	12.309	11.6048	RCC4	MCF7	SK-MEL-28	0.333333	15.9091	0.0395245	shared
chr10:1034233-1034234	6.59069	17.9084	10.526	RCC4	MCF7	SK-MEL-28	0.333333	15.9091	0.0395245	shared
chr10:1095132-1095133	4.08366	16.0727	8.81496	RCC4	MCF7	SK-MEL-28	50	0.716374	0.566515	shared
chr10:3109805-3109806	14.9276	31.4313	31.2083	RCC4	MCF7	SK-MEL-28	0.271739	NA	0	shared
chr10:3111259-3111260	33.1139	82.7174	68.1655	RCC4	MCF7	SK-MEL-28	0.271739	NA	0	shared
chr10:3133308-3133309	24.7678	33.5988	9.38335	RCC4	MCF7	SK-MEL-28	NA	NA	NA	shared
chr10:3215240-3215241	7.71816	30.5975	13.2942	RCC4	MCF7	SK-MEL-28	NA	NA	NA	shared
chr10:3509808-3509809	20.6383	19.1338	20.7364	RCC4	MCF7	SK-MEL-28	0.833333	NA	26.8787	shared
chr10:5708458-5708459	10.216	32.8594	13.7043	RCC4	MCF7	SK-MEL-28	0	0.779967	0	shared
chr10:5855187-5855188	7.39276	12.233	12.5223	RCC4	MCF7	SK-MEL-28	0	3.34249	0.143678	shared
chr10:5855808-5855809	5.45405	17.328	8.94083	RCC4	MCF7	SK-MEL-28	0	3.34249	0.143678	shared
chr10:5931794-5931795	6.04528	24.6088	19.5534	RCC4	MCF7	SK-MEL-28	NA	NA	0.066313	shared
chr10:6205773-6205774	11.2702	29.1049	19.1994	RCC4	MCF7	SK-MEL-28	0	0.735294	0.311943	shared
chr10:6243609-6243610	72.5297	164.05	7.49724	RCC4	MCF7	SK-MEL-28	69.3711	73.5458	0.29418	shared
chr10:6245101-6245102	14.9918	24.2956	33.8654	RCC4	MCF7	SK-MEL-28	69.3711	73.5458	0.29418	shared
chr10:6317321-6317322	6.1782	4.0032	7.71063	RCC4	MCF7	SK-MEL-28	NA	NA	0	shared
chr10:7453106-7453107	7.53942	31.8436	22.1475	RCC4	MCF7	SK-MEL-28	NA	NA	NA	shared
chr10:11653747-11653748	14.9413	47.3289	23.1103	RCC4	MCF7	SK-MEL-28	NA	NA	NA	shared
chr10:11784381-11784382	4.29449	10.8003	9.29681	RCC4	MCF7	SK-MEL-28	20.4487	NA	4.00933	shared
chr10:11865359-11865360	9.8952	8.64442	8.52191	RCC4	MCF7	SK-MEL-28	0	NA	2.07151	shared
chr10:11918028-11918029	28.7781	12.6177	19.3597	RCC4	MCF7	SK-MEL-28	NA	NA	39.8148	shared
chr10:12237694-12237695	4.69781	12.1363	10.3903	RCC4	MCF7	SK-MEL-28	0	2.16536	0.0698902	shared
chr10:13390392-13390393	4.83073	18.3461	13.0582	RCC4	MCF7	SK-MEL-28	1.20638	5.95238	0.0391138	shared
chr10:14646505-14646506	7.29192	10.9155	7.55526	RCC4	MCF7	SK-MEL-28	0.277778	0	0.0563063	shared
chr10:14920642-14920643	13.4105	28.5084	16.7282	RCC4	MCF7	SK-MEL-28	0	NA	1.10968	shared
chr10:14996206-14996207	7.40651	17.8232	14.5431	RCC4	MCF7	SK-MEL-28	NA	6.63087	0.0867117	shared
chr10:15139467-15139468	5.44946	16.227	15.0554	RCC4	MCF7	SK-MEL-28	0.357143	5.15046	0.17096	shared
chr10:15211238-15211239	4.02866	13.053	7.25041	RCC4	MCF7	SK-MEL-28	NA	NA	NA	shared
chr10:16859697-16859698	7.28276	18.0605	14.609	RCC4	MCF7	SK-MEL-28	0.195312	2.38017	0.261698	shared
chr10:17243512-17243513	5.4128	9.60721	6.58762	RCC4	MCF7	SK-MEL-28	0.625	2.14912	0	shared
chr10:17271514-17271515	52.7026	6.72804	26.0791	RCC4	MCF7	SK-MEL-28	0	75	0	shared
chr10:17272559-17272560	7.85566	25.6707	7.54936	RCC4	MCF7	SK-MEL-28	0	75	6.96429	shared
chr10:17659397-17659398	7.75941	23.6691	12.6629	RCC4	MCF7	SK-MEL-28	50	26.7857	100	shared
chr10:21784835-21784836	7.99316	20.4651	6.77052	RCC4	MCF7	SK-MEL-28	0	NA	NA	shared
chr10:21814925-21814926	14.5976	25.0948	16.264	RCC4	MCF7	SK-MEL-28	0	4.32976	0.0541126	shared
chr10:21815688-21815689	6.60444	19.8801	38.4489	RCC4	MCF7	SK-MEL-28	0	4.32976	0.0541126	shared
chr10:21822885-21822886	13.2776	17.0746	13.5292	RCC4	MCF7	SK-MEL-28	0	2.50627	0.0677507	shared
chr10:21823076-21823077	12.7368	20.6356	15.2393	RCC4	MCF7	SK-MEL-28	0	2.50627	0.0677507	shared
chr10:22292435-22292436	5.77487	13.0622	9.60067	RCC4	MCF7	SK-MEL-28	NA	NA	NA	shared
chr10:22610052-22610053	39.732	40.9786	25.3386	RCC4	MCF7	SK-MEL-28	NA	13.1098	0.590125	shared
chr10:22614688-22614689	6.08653	10.7911	6.22377	RCC4	MCF7	SK-MEL-28	NA	13.1098	0.590125	shared
chr10:23727789-23727790	4.53282	9.41143	8.44324	RCC4	MCF7	SK-MEL-28	27.3665	NA	1.08155	shared
chr10:25011796-25011797	4.72531	10.9247	11.8683	RCC4	MCF7	SK-MEL-28	0	NA	0.178571	shared
chr10:25305898-25305899	13.438	31.4843	34.3237	RCC4	MCF7	SK-MEL-28	0	1.89394	0.0673991	shared
chr10:26986847-26986848	6.87485	9.86288	9.31254	RCC4	MCF7	SK-MEL-28	0	5.35714	0	shared
chr10:27529530-27529531	11.5406	26.2995	23.1053	RCC4	MCF7	SK-MEL-28	0	4.6875	0.917057	shared
chr10:27531152-27531153	8.11691	25.2054	20.0706	RCC4	MCF7	SK-MEL-28	0	4.6875	0.917057	shared
chr10:28821669-28821670	4.38157	9.31699	8.05973	RCC4	MCF7	SK-MEL-28	0	NA	0	shared
chr10:28917196-28917197	4.34491	5.55795	15.7999	RCC4	MCF7	SK-MEL-28	31.9185	0.396825	0.839175	shared
chr10:29785566-29785567	5.11489	8.19987	5.44592	RCC4	MCF7	SK-MEL-28	NA	NA	NA	shared
chr10:30024827-30024828	4.06991	8.69279	7.48544	RCC4	MCF7	SK-MEL-28	10.9934	12.5	17.5511	shared
chr10:30026002-30026003	11.1785	9.91816	11.2252	RCC4	MCF7	SK-MEL-28	10.9934	12.5	17.5511	shared
chr10:30722785-30722786	13.0485	48.0959	39.1638	RCC4	MCF7	SK-MEL-28	0.162338	4.28686	0.0811688	shared
chr10:31320804-31320805	7.31026	14.7367	12.7288	RCC4	MCF7	SK-MEL-28	0	NA	0.165194	shared
chr10:31892376-31892377	5.63738	13.2511	9.81308	RCC4	MCF7	SK-MEL-28	1.31223	2.5	0	shared
chr10:32217805-32217806	13.5572	23.9086	25.2461	RCC4	MCF7	SK-MEL-28	0	6.25	0.520833	shared
chr10:32636193-32636194	25.6707	54.7295	63.937	RCC4	MCF7	SK-MEL-28	0.208333	NA	0.1756	shared
chr10:33294676-33294677	26.4682	33.2141	27.1204	RCC4	MCF7	SK-MEL-28	0.397619	3.11111	2.67679	shared
chr10:35104312-35104313	7.34692	9.20643	6.32506	RCC4	MCF7	SK-MEL-28	NA	NA	0	shared
chr10:35675880-35675881	9.62479	20.4767	8.09611	RCC4	MCF7	SK-MEL-28	NA	NA	NA	shared
chr10:37178064-37178065	8.40107	18.1019	13.721	RCC4	MCF7	SK-MEL-28	NA	NA	18.75	shared
chr10:38146570-38146571	4.33116	24.3163	17.5149	RCC4	MCF7	SK-MEL-28	0	13.602	0.0848896	shared
chr10:38300050-38300051	20.1341	64.7375	43.4641	RCC4	MCF7	SK-MEL-28	0	NA	0.345691	shared
chr10:38383280-38383281	10.3123	28.5383	17.6791	RCC4	MCF7	SK-MEL-28	3.35651	2.47272	0.252565	shared
chr10:42971371-42971372	11.8293	8.98992	17.8345	RCC4	MCF7	SK-MEL-28	NA	39.976	0	shared
chr10:43133601-43133602	7.40192	21.9899	22.2616	RCC4	MCF7	SK-MEL-28	NA	NA	NA	shared
chr10:43278272-43278273	5.28905	9.86058	6.87574	RCC4	MCF7	SK-MEL-28	0.277778	2.64042	0.123328	shared
chr10:43892737-43892738	4.54657	20.2394	13.5047	RCC4	MCF7	SK-MEL-28	NA	4.99763	0.130275	shared
chr10:43904834-43904835	4.02866	15.9114	8.81299	RCC4	MCF7	SK-MEL-28	0	2.06019	0.114681	shared
chr10:43932321-43932322	5.01864	10.6115	7.14519	RCC4	MCF7	SK-MEL-28	0.284091	2.77778	0.333429	shared
chr10:43950922-43950923	8.59356	15.3126	26.6327	RCC4	MCF7	SK-MEL-28	0.0600962	9.31013	0.155413	shared
chr10:46090314-46090315	6.04528	9.83294	6.27687	RCC4	MCF7	SK-MEL-28	NA	0	0.131182	shared
chr10:46983833-46983834	22.8337	59.8706	10.5083	RCC4	MCF7	SK-MEL-28	NA	NA	NA	shared
chr10:49514618-49514619	8.43773	13.4584	8.63303	RCC4	MCF7	SK-MEL-28	0	NA	0.297619	shared
chr10:49813413-49813414	9.91353	7.03669	12.6747	RCC4	MCF7	SK-MEL-28	NA	NA	NA	shared
chr10:49864546-49864547	5.81154	8.13077	6.35259	RCC4	MCF7	SK-MEL-28	0	0	0	shared
chr10:51572551-51572552	7.91983	6.24665	10.9646	RCC4	MCF7	SK-MEL-28	0	2.4779	0.115187	shared
chr10:52384678-52384679	8.31857	8.37262	6.65547	RCC4	MCF7	SK-MEL-28	0	NA	0.357143	shared
chr10:60094764-60094765	6.21486	8.30813	6.57287	RCC4	MCF7	SK-MEL-28	0	1.0459	0.202845	shared
chr10:61666646-61666647	4.07908	14.9118	6.81969	RCC4	MCF7	SK-MEL-28	NA	NA	NA	shared
chr10:62538059-62538060	4.12491	8.31734	8.31344	RCC4	MCF7	SK-MEL-28	0	5.60764	0.318198	shared
chr10:62704568-62704569	11.3573	17.7126	13.7751	RCC4	MCF7	SK-MEL-28	NA	NA	NA	shared
chr10:63663055-63663056	12.1731	16.5771	15.6838	RCC4	MCF7	SK-MEL-28	0.3125	NA	0.130208	shared
chr10:64028618-64028619	7.27359	15.9114	16.0319	RCC4	MCF7	SK-MEL-28	6.58045	2.5	0.361874	shared
chr10:65225139-65225140	6.27445	7.23247	5.96514	RCC4	MCF7	SK-MEL-28	NA	NA	0	shared
chr10:65281570-65281571	6.16903	4.67577	11.3983	RCC4	MCF7	SK-MEL-28	0	NA	0.274725	shared
chr10:65390291-65390292	9.52396	21.6606	11.9175	RCC4	MCF7	SK-MEL-28	0	4.16667	1.38889	shared
chr10:69523421-69523422	11.206	17.6182	15.6396	RCC4	MCF7	SK-MEL-28	0.154321	2.37655	0.217747	shared
chr10:69523996-69523997	8.07107	22.2825	21.1691	RCC4	MCF7	SK-MEL-28	0.154321	2.37655	0.217747	shared
chr10:69644359-69644360	5.96279	13.4883	12.0286	RCC4	MCF7	SK-MEL-28	0.120773	2.02445	0.112719	shared
chr10:69835061-69835062	5.10114	14.3728	13.4801	RCC4	MCF7	SK-MEL-28	0	1.51042	0.0496032	shared
chr10:69991306-69991307	8.06191	18.915	38.8196	RCC4	MCF7	SK-MEL-28	NA	NA	NA	shared
chr10:70287299-70287300	5.01406	12.3044	6.93966	RCC4	MCF7	SK-MEL-28	0	10.8991	0	shared
chr10:70360333-70360334	8.29565	31.2701	52.6881	RCC4	MCF7	SK-MEL-28	NA	NA	NA	shared
chr10:70481359-70481360	5.86654	5.55564	9.23289	RCC4	MCF7	SK-MEL-28	1.44928	NA	0.0651042	shared
chr10:70661015-70661016	25.6157	61.7755	54.414	RCC4	MCF7	SK-MEL-28	0	2.47024	0.0372024	shared
chr10:70715657-70715658	13.2135	16.0197	17.3772	RCC4	MCF7	SK-MEL-28	0.545635	0.983796	0.11022	shared
chr10:71078325-71078326	71.6405	94.8652	85.0215	RCC4	MCF7	SK-MEL-28	0	0	0.0976562	shared
chr10:71267744-71267745	33.1872	58.1293	30.4344	RCC4	MCF7	SK-MEL-28	NA	NA	0.78125	shared
chr10:71561672-71561673	8.05274	42.8374	19.1109	RCC4	MCF7	SK-MEL-28	0	NA	0.803977	shared
chr10:71892608-71892609	6.65485	16.8167	18.0793	RCC4	MCF7	SK-MEL-28	0	2.09639	0.242181	shared
chr10:71906439-71906440	4.27157	20.5434	9.76588	RCC4	MCF7	SK-MEL-28	0	0.949074	0.0753367	shared
chr10:72142424-72142425	5.1928	9.74311	8.94181	RCC4	MCF7	SK-MEL-28	0	NA	0.122608	shared
chr10:73598126-73598127	13.5618	6.91231	8.86511	RCC4	MCF7	SK-MEL-28	NA	NA	NA	shared
chr10:73620116-73620117	9.3773	6.20058	24.6168	RCC4	MCF7	SK-MEL-28	NA	NA	NA	shared
chr10:74020791-74020792	102.33	142.726	79.2294	RCC4	MCF7	SK-MEL-28	NA	NA	NA	shared
chr10:74033538-74033539	52.2351	110.871	61.7116	RCC4	MCF7	SK-MEL-28	50.142	30.5852	0	shared
chr10:74057202-74057203	38.9162	4.59515	62.337	RCC4	MCF7	SK-MEL-28	0	NA	1.76904	shared
chr10:74057839-74057840	15.0147	16.1118	31.761	RCC4	MCF7	SK-MEL-28	0	NA	1.76904	shared
chr10:74079479-74079480	52.1755	97.0695	80.1026	RCC4	MCF7	SK-MEL-28	0	56.808	0.411706	shared
chr10:74087910-74087911	13.2776	29.1948	4.21572	RCC4	MCF7	SK-MEL-28	NA	NA	NA	shared
chr10:74114640-74114641	5.40363	16.9456	8.50716	RCC4	MCF7	SK-MEL-28	0.961538	NA	0	shared
chr10:74856717-74856718	81.3707	93.034	67.1487	RCC4	MCF7	SK-MEL-28	1.25	0.962963	0.439394	shared
chr10:74969684-74969685	8.45607	4.41089	8.17773	RCC4	MCF7	SK-MEL-28	NA	NA	NA	shared
chr10:75504051-75504052	7.75025	36.8511	26.9021	RCC4	MCF7	SK-MEL-28	NA	NA	NA	shared
chr10:75532772-75532773	75.9396	116.212	71.2552	RCC4	MCF7	SK-MEL-28	NA	NA	0	shared
chr10:75541848-75541849	5.55488	21.7573	14.6916	RCC4	MCF7	SK-MEL-28	0	0.833333	0.109215	shared
chr10:75936403-75936404	6.26986	20.6379	15.1833	RCC4	MCF7	SK-MEL-28	0	NA	0.150654	shared
chr10:76585471-76585472	33.7143	80.7595	47.4596	RCC4	MCF7	SK-MEL-28	0.405844	NA	0	shared
chr10:76970198-76970199	38.8246	90.8044	51.221	RCC4	MCF7	SK-MEL-28	0	0.462963	0	shared
chr10:76994295-76994296	24.479	78.06	19.2603	RCC4	MCF7	SK-MEL-28	NA	NA	0	shared
chr10:77169035-77169036	8.10316	7.19792	6.41356	RCC4	MCF7	SK-MEL-28	0	7.5	0	shared
chr10:79264917-79264918	19.5337	18.4198	4.59432	RCC4	MCF7	SK-MEL-28	NA	NA	NA	shared
chr10:80516773-80516774	5.4678	7.82213	10.3569	RCC4	MCF7	SK-MEL-28	NA	NA	NA	shared
chr10:80724976-80724977	6.47611	4.03775	17.4716	RCC4	MCF7	SK-MEL-28	43.1818	NA	0.0706215	shared
chr10:80734463-80734464	6.1782	4.67577	28.9308	RCC4	MCF7	SK-MEL-28	0	27.8125	0.160887	shared
chr10:80826836-80826837	12.2968	19.5622	17.0448	RCC4	MCF7	SK-MEL-28	43.0687	0	3.97727	shared
chr10:80827353-80827354	5.20197	13.0023	19.7412	RCC4	MCF7	SK-MEL-28	43.0687	0	3.97727	shared
chr10:80876770-80876771	13.7772	5.55564	14.1547	RCC4	MCF7	SK-MEL-28	NA	NA	NA	shared
chr10:81205222-81205223	4.3999	12.8618	5.67406	RCC4	MCF7	SK-MEL-28	0	NA	0	shared
chr10:88137274-88137275	5.07364	6.63361	12.2577	RCC4	MCF7	SK-MEL-28	25.1136	23.9583	15.7172	shared
chr10:88159921-88159922	4.8124	20.115	19.9045	RCC4	MCF7	SK-MEL-28	NA	NA	0	shared
chr10:88471528-88471529	5.71988	4.39707	6.28179	RCC4	MCF7	SK-MEL-28	0	NA	0	shared
chr10:88515969-88515970	6.51277	7.47663	16.2365	RCC4	MCF7	SK-MEL-28	1	2.0625	0	shared
chr10:88516256-88516257	5.34405	11.3831	18.0272	RCC4	MCF7	SK-MEL-28	1	2.0625	0	shared
chr10:88855352-88855353	10.1656	12.4564	14.0534	RCC4	MCF7	SK-MEL-28	0.978393	NA	0.413502	shared
chr10:89419538-89419539	11.3893	16.151	5.57474	RCC4	MCF7	SK-MEL-28	NA	NA	51.2876	shared
chr10:89623339-89623340	6.96193	13.7095	6.01628	RCC4	MCF7	SK-MEL-28	0.462963	1.92308	88.1819	shared
chr10:90640390-90640391	11.1327	19.5231	40.1433	RCC4	MCF7	SK-MEL-28	0.238276	1.47059	0.0411184	shared
chr10:91175079-91175080	11.9256	11.5351	27.1775	RCC4	MCF7	SK-MEL-28	0.179211	NA	0.186493	shared
chr10:91404552-91404553	12.4481	20.3546	11.0708	RCC4	MCF7	SK-MEL-28	0	2.5	0.498316	shared
chr10:91405383-91405384	4.07449	12.6868	21.9695	RCC4	MCF7	SK-MEL-28	0	2.5	0.498316	shared
chr10:92923650-92923651	8.3919	31.9081	16.0752	RCC4	MCF7	SK-MEL-28	0	NA	NA	shared
chr10:92980229-92980230	4.3999	20.3108	8.53961	RCC4	MCF7	SK-MEL-28	12.7961	NA	10.783	shared
chr10:93169384-93169385	7.75483	24.8092	15.2108	RCC4	MCF7	SK-MEL-28	0	0	0.446429	shared
chr10:93558155-93558156	7.44317	16.4297	9.78456	RCC4	MCF7	SK-MEL-28	NA	NA	0.123549	shared
chr10:93668719-93668720	6.22861	14.6054	5.86779	RCC4	MCF7	SK-MEL-28	NA	NA	3.82112	shared
chr10:93683542-93683543	15.2163	42.4574	41.103	RCC4	MCF7	SK-MEL-28	0.113636	1.53398	0.121792	shared
chr10:94334215-94334216	5.21114	14.0918	12.4131	RCC4	MCF7	SK-MEL-28	0	1.2605	0.297619	shared
chr10:94351524-94351525	5.95362	6.37103	7.9427	RCC4	MCF7	SK-MEL-28	0	0.170068	0	shared
chr10:94449549-94449550	4.86281	5.28155	8.91821	RCC4	MCF7	SK-MEL-28	34.5833	NA	0.0668449	shared
chr10:95197145-95197146	5.80696	11.7263	31.7295	RCC4	MCF7	SK-MEL-28	0	22.5364	12.8456	shared
chr10:95225739-95225740	9.94103	15.7157	13.5637	RCC4	MCF7	SK-MEL-28	NA	NA	NA	shared
chr10:95653746-95653747	9.29938	10.4825	10.5545	RCC4	MCF7	SK-MEL-28	0.255102	2.77778	0.0446429	shared
chr10:96122805-96122806	15.1476	18.7054	21.8388	RCC4	MCF7	SK-MEL-28	0	2.14744	0.269979	shared
chr10:96162214-96162215	7.14068	13.7762	13.0179	RCC4	MCF7	SK-MEL-28	0.520833	0.255102	0.232327	shared
chr10:97050583-97050584	15.5188	27.6377	15.909	RCC4	MCF7	SK-MEL-28	0	NA	0.701659	shared
chr10:97321134-97321135	13.7726	11.519	13.5361	RCC4	MCF7	SK-MEL-28	0.0668449	1.70455	0.261379	shared
chr10:97416438-97416439	18.6583	35.0936	41.4502	RCC4	MCF7	SK-MEL-28	0	1.01852	0.0930662	shared
chr10:97667537-97667538	10.2756	6.06238	9.27616	RCC4	MCF7	SK-MEL-28	0	14.0152	0.0924836	shared
chr10:97803535-97803536	7.91066	10.5838	6.79707	RCC4	MCF7	SK-MEL-28	0	NA	0.0496032	shared
chr10:97889756-97889757	5.85279	6.17294	6.56008	RCC4	MCF7	SK-MEL-28	0.520833	4.16667	0.0733138	shared
chr10:98346806-98346807	8.13982	15.1951	12.0719	RCC4	MCF7	SK-MEL-28	NA	NA	0.22096	shared
chr10:98592592-98592593	18.6079	33.3316	25.2481	RCC4	MCF7	SK-MEL-28	0	0	0	shared
chr10:98592711-98592712	15.0284	36.4411	25.5382	RCC4	MCF7	SK-MEL-28	0	0	0	shared
chr10:99094682-99094683	6.02237	28.8147	15.2708	RCC4	MCF7	SK-MEL-28	0	NA	0	shared
chr10:99185792-99185793	149.863	145.301	72.6988	RCC4	MCF7	SK-MEL-28	0	NA	0	shared
chr10:99257650-99257651	4.13408	26.1613	28.7863	RCC4	MCF7	SK-MEL-28	0.0992063	0.568182	1.33826	shared
chr10:99258342-99258343	15.033	25.772	22.5242	RCC4	MCF7	SK-MEL-28	0.0992063	0.568182	1.33826	shared
chr10:99447355-99447356	18.5071	54.5937	55.3285	RCC4	MCF7	SK-MEL-28	0.198413	NA	0	shared
chr10:99473902-99473903	13.603	23.4364	20.0903	RCC4	MCF7	SK-MEL-28	NA	NA	NA	shared
chr10:99629462-99629463	20.7941	42.2846	47.8332	RCC4	MCF7	SK-MEL-28	0	NA	0.143678	shared
chr10:99894310-99894311	20.8125	60.8702	36.0337	RCC4	MCF7	SK-MEL-28	10.3881	2.20437	2.2459	shared
chr10:100206678-100206679	9.55604	19.249	14.7349	RCC4	MCF7	SK-MEL-28	NA	5.59028	0.779915	shared
chr10:101190907-101190908	11.0273	12.4818	16.0467	RCC4	MCF7	SK-MEL-28	0.625	3.03571	0.176399	shared
chr10:101419148-101419149	10.1748	19.7465	12.2745	RCC4	MCF7	SK-MEL-28	0	1.94054	0.0787407	shared
chr10:101492322-101492323	17.068	34.4256	20.2418	RCC4	MCF7	SK-MEL-28	0.47619	2.8125	0.58058	shared
chr10:101769821-101769822	7.71358	12.1731	8.70384	RCC4	MCF7	SK-MEL-28	3.22421	NA	0.25	shared
chr10:101945737-101945738	9.13897	33.0782	17.4126	RCC4	MCF7	SK-MEL-28	NA	NA	NA	shared
chr10:102045914-102045915	4.32657	17.275	5.16763	RCC4	MCF7	SK-MEL-28	NA	NA	NA	shared
chr10:102106251-102106252	45.7178	76.5721	62.4589	RCC4	MCF7	SK-MEL-28	5.03472	10.2206	0.875974	shared
chr10:102133764-102133765	17.9479	36.2038	47.3642	RCC4	MCF7	SK-MEL-28	NA	NA	NA	shared
chr10:102289671-102289672	17.5767	27.8934	53.408	RCC4	MCF7	SK-MEL-28	0	49.1585	0.130208	shared
chr10:102672540-102672541	6.52194	12.8457	12.5764	RCC4	MCF7	SK-MEL-28	1.25	3.88483	0.0454833	shared
chr10:102757458-102757459	4.29449	17.0032	14.37	RCC4	MCF7	SK-MEL-28	0	NA	0.142045	shared
chr10:102759407-102759408	32.2614	51.0051	56.4486	RCC4	MCF7	SK-MEL-28	0	NA	0.142045	shared
chr10:102772780-102772781	5.68779	16.5172	23.5459	RCC4	MCF7	SK-MEL-28	NA	NA	0	shared
chr10:102792830-102792831	7.25526	32.659	47.1518	RCC4	MCF7	SK-MEL-28	NA	NA	NA	shared
chr10:102827673-102827674	4.69323	10.9224	5.55212	RCC4	MCF7	SK-MEL-28	NA	5	0	shared
chr10:103113771-103113772	6.26528	12.9309	7.56804	RCC4	MCF7	SK-MEL-28	0	1.99653	0.155812	shared
chr10:103348107-103348108	25.964	62.1555	48.4193	RCC4	MCF7	SK-MEL-28	0	2.60417	0.0925926	shared
chr10:103577348-103577349	4.99572	8.60756	7.43922	RCC4	MCF7	SK-MEL-28	0	0	0	shared
chr10:103590512-103590513	20.1891	82.3281	26.4685	RCC4	MCF7	SK-MEL-28	24.0395	NA	22.5379	shared
chr10:103590760-103590761	15.8672	62.6807	30.757	RCC4	MCF7	SK-MEL-28	24.0395	NA	22.5379	shared
chr10:103815570-103815571	12.1043	26.7256	18.7726	RCC4	MCF7	SK-MEL-28	0	0.348595	1.86847	shared
chr10:103824971-103824972	6.64569	26.1267	23.9215	RCC4	MCF7	SK-MEL-28	7.7381	10.7532	0.657895	shared
chr10:103874667-103874668	7.18193	11.6364	6.23065	RCC4	MCF7	SK-MEL-28	8.33333	1.19048	0.833333	shared
chr10:103877843-103877844	4.01033	5.18711	10.0756	RCC4	MCF7	SK-MEL-28	0	1.08696	0.401786	shared
chr10:103880361-103880362	14.043	48.5313	32.5133	RCC4	MCF7	SK-MEL-28	NA	NA	NA	shared
chr10:103892550-103892551	4.5099	4.93374	7.65753	RCC4	MCF7	SK-MEL-28	0	6.328	0.229011	shared
chr10:103912175-103912176	5.62821	15.3609	10.4936	RCC4	MCF7	SK-MEL-28	0.454545	5.53571	0.361228	shared
chr10:103989754-103989755	5.09656	31.4451	6.52173	RCC4	MCF7	SK-MEL-28	NA	NA	NA	shared
chr10:104154541-104154542	4.13408	15.7755	12.4466	RCC4	MCF7	SK-MEL-28	0.608814	1.38889	0.149459	shared
chr10:104159456-104159457	53.3947	123.68	71.0536	RCC4	MCF7	SK-MEL-28	2.81003	1.4881	0.161392	shared
chr10:104179377-104179378	9.2948	7.24169	10.9459	RCC4	MCF7	SK-MEL-28	15.625	37.0119	0	shared
chr10:104181122-104181123	19.8362	47.9301	29.7726	RCC4	MCF7	SK-MEL-28	15.625	37.0119	0	shared
chr10:104210371-104210372	10.1656	30.3303	24.0838	RCC4	MCF7	SK-MEL-28	NA	NA	NA	shared
chr10:104262622-104262623	4.02866	11.3324	5.19024	RCC4	MCF7	SK-MEL-28	0	0.142857	0.181402	shared
chr10:104404770-104404771	13.5572	42.0681	24.13	RCC4	MCF7	SK-MEL-28	0	NA	0.258065	shared
chr10:104474117-104474118	8.28649	24.0307	25.6916	RCC4	MCF7	SK-MEL-28	0	NA	0	shared
chr10:104677889-104677890	11.4031	33.9604	26.1312	RCC4	MCF7	SK-MEL-28	0	NA	0.0694444	shared
chr10:105358765-105358766	5.35322	7.84286	7.06455	RCC4	MCF7	SK-MEL-28	NA	NA	NA	shared
chr10:105726772-105726773	4.18908	12.2837	12.0748	RCC4	MCF7	SK-MEL-28	0.513393	2.36111	0	shared
chr10:105881941-105881942	7.7365	17.8647	11.5005	RCC4	MCF7	SK-MEL-28	0.248016	NA	0.200086	shared
chr10:105991986-105991987	6.1507	14.2715	5.28465	RCC4	MCF7	SK-MEL-28	0.240385	2.97404	0.067809	shared
chr10:111683202-111683203	30.3914	34.223	52.4905	RCC4	MCF7	SK-MEL-28	0	3.06638	0.480014	shared
chr10:111767745-111767746	5.59154	4.77712	9.18077	RCC4	MCF7	SK-MEL-28	1.38889	NA	0	shared
chr10:111968473-111968474	10.9218	7.36607	9.94092	RCC4	MCF7	SK-MEL-28	0	0	0	shared
chr10:111969873-111969874	81.4211	95.213	67.6521	RCC4	MCF7	SK-MEL-28	0	0	0	shared
chr10:111986914-111986915	9.51479	21.7872	20.4984	RCC4	MCF7	SK-MEL-28	NA	NA	NA	shared
chr10:112258066-112258067	19.5017	22.4552	40.2642	RCC4	MCF7	SK-MEL-28	NA	NA	0	shared
chr10:112632434-112632435	6.40736	16.8305	13.604	RCC4	MCF7	SK-MEL-28	0	NA	0	shared
chr10:115439468-115439469	13.1493	15.7548	8.80316	RCC4	MCF7	SK-MEL-28	0.0892857	NA	0.0573455	shared
chr10:118764379-118764380	4.82614	20.4697	10.6017	RCC4	MCF7	SK-MEL-28	0	3.75	0.198413	shared
chr10:119806415-119806416	12.2556	20.7208	13.2746	RCC4	MCF7	SK-MEL-28	NA	NA	0	shared
chr10:120514648-120514649	5.62363	16.7545	8.07546	RCC4	MCF7	SK-MEL-28	NA	1	0.0460157	shared
chr10:120789404-120789405	11.2473	7.93729	17.8187	RCC4	MCF7	SK-MEL-28	NA	NA	NA	shared
chr10:120840415-120840416	11.6689	26.1958	16.3407	RCC4	MCF7	SK-MEL-28	0.240385	3.64087	0.321429	shared
chr10:120938321-120938322	5.37613	15.6097	7.99187	RCC4	MCF7	SK-MEL-28	0.446429	3.51389	0.0907189	shared
chr10:120967524-120967525	11.7514	20.35	11.8988	RCC4	MCF7	SK-MEL-28	NA	NA	NA	shared
chr10:121356610-121356611	7.49359	32.067	23.8488	RCC4	MCF7	SK-MEL-28	0	3.24134	0.117552	shared
chr10:121410714-121410715	5.31655	25.2768	24.01	RCC4	MCF7	SK-MEL-28	0	5.21813	0	shared
chr10:121418005-121418006	5.45405	11.5881	12.2823	RCC4	MCF7	SK-MEL-28	0	8.17551	10.628	shared
chr10:121652042-121652043	15.2118	37.3923	52.0745	RCC4	MCF7	SK-MEL-28	0	1.36218	0.499606	shared
chr10:124134478-124134479	14.7397	20.6678	14.6208	RCC4	MCF7	SK-MEL-28	0.814103	NA	0	shared
chr10:124220945-124220946	8.4469	4.57212	15.2157	RCC4	MCF7	SK-MEL-28	2.84021	NA	0.308877	shared
chr10:124739965-124739966	4.52823	13.539	10.6971	RCC4	MCF7	SK-MEL-28	0	NA	0	shared
chr10:124802926-124802927	6.79235	6.71192	7.95156	RCC4	MCF7	SK-MEL-28	NA	NA	NA	shared
chr10:126150802-126150803	16.2155	50.1736	57.5637	RCC4	MCF7	SK-MEL-28	NA	0	0.804885	shared
chr10:126218927-126218928	5.3578	8.12156	8.7589	RCC4	MCF7	SK-MEL-28	NA	NA	NA	shared
chr10:126425479-126425480	22.3799	9.21564	36.5185	RCC4	MCF7	SK-MEL-28	NA	NA	NA	shared
chr10:126432925-126432926	7.36984	8.40717	15.497	RCC4	MCF7	SK-MEL-28	0.14881	1.33929	0	shared
chr10:126490367-126490368	4.81698	19.7626	10.052	RCC4	MCF7	SK-MEL-28	0.808081	2.08333	0.219224	shared
chr10:126605205-126605206	7.64483	9.84445	8.07644	RCC4	MCF7	SK-MEL-28	1.75866	3.90625	0.0577432	shared
chr10:126847433-126847434	4.13408	4.28881	10.7748	RCC4	MCF7	SK-MEL-28	0	NA	0	shared
chr10:126920330-126920331	10.1885	11.0998	6.23164	RCC4	MCF7	SK-MEL-28	20.1118	NA	77.791	shared
chr10:127511910-127511911	5.69238	10.669	9.30664	RCC4	MCF7	SK-MEL-28	0	3.4747	0.208973	shared
chr10:127585009-127585010	22.3203	47.1838	58.9149	RCC4	MCF7	SK-MEL-28	3.02903	8.68992	4.00439	shared
chr10:131265225-131265226	4.24407	5.8689	7.59852	RCC4	MCF7	SK-MEL-28	0	3.125	0.25274	shared
chr10:131908527-131908528	8.90522	15.7917	20.3401	RCC4	MCF7	SK-MEL-28	0	3.125	1.70455	shared
chr10:131908856-131908857	4.56948	27.131	21.7778	RCC4	MCF7	SK-MEL-28	0	3.125	1.70455	shared
chr10:133795564-133795565	138.207	181.894	82.7302	RCC4	MCF7	SK-MEL-28	0	NA	0.0688705	shared
chr10:134122132-134122133	6.9711	12.5417	10.8781	RCC4	MCF7	SK-MEL-28	0.549451	NA	1.50248	shared
chr10:134145452-134145453	30.9918	72.7555	57.2707	RCC4	MCF7	SK-MEL-28	NA	NA	0	shared
chr10:134350717-134350718	10.6744	15.0408	17.1992	RCC4	MCF7	SK-MEL-28	0	NA	0.173611	shared
chr10:135075093-135075094	16.9305	31.3231	38.915	RCC4	MCF7	SK-MEL-28	2.24359	56.25	0.139881	shared
chr10:135122905-135122906	6.63652	86.3705	18.0331	RCC4	MCF7	SK-MEL-28	37.9455	0.857843	35.4425	shared
chr10:135143397-135143398	4.88573	13.7187	10.113	RCC4	MCF7	SK-MEL-28	0	1.45172	0.240704	shared
chr10:135186830-135186831	10.3764	33.7692	17.0163	RCC4	MCF7	SK-MEL-28	0	0	0.162338	shared
chr10:135207658-135207659	6.27903	15.9944	10.2113	RCC4	MCF7	SK-MEL-28	1.25	NA	0	shared
chr11:207362-207363	9.1848	12.3251	15.2669	RCC4	MCF7	SK-MEL-28	0	NA	0.0555556	shared
chr11:207652-207653	5.66029	16.4988	13.2392	RCC4	MCF7	SK-MEL-28	0	NA	0.0555556	shared
chr11:356258-356259	9.50104	5.36447	7.61327	RCC4	MCF7	SK-MEL-28	NA	NA	0.239234	shared
chr11:448204-448205	5.77029	10.5009	15.3819	RCC4	MCF7	SK-MEL-28	0	0.757576	0.230429	shared
chr11:506430-506431	13.351	6.61518	13.2097	RCC4	MCF7	SK-MEL-28	0	NA	0	shared
chr11:507161-507162	9.56979	22.2733	43.1681	RCC4	MCF7	SK-MEL-28	0	NA	0	shared
chr11:561586-561587	12.2006	7.20483	6.78822	RCC4	MCF7	SK-MEL-28	0	NA	0.095038	shared
chr11:568630-568631	125.571	111.159	96.7816	RCC4	MCF7	SK-MEL-28	0	NA	0	shared
chr11:576120-576121	23.8924	17.0263	32.5742	RCC4	MCF7	SK-MEL-28	NA	0.961538	0.0320513	shared
chr11:777465-777466	4.90406	8.25746	14.5225	RCC4	MCF7	SK-MEL-28	0.14881	NA	0.0900901	shared
chr11:798022-798023	4.6199	8.36341	21.9725	RCC4	MCF7	SK-MEL-28	0	NA	0.0578704	shared
chr11:805158-805159	7.75483	7.19792	11.2282	RCC4	MCF7	SK-MEL-28	0.520833	NA	0.158329	shared
chr11:809793-809794	9.18022	12.2077	12.066	RCC4	MCF7	SK-MEL-28	50.2976	NA	25.6165	shared
chr11:832874-832875	7.47067	5.36447	12.6806	RCC4	MCF7	SK-MEL-28	NA	NA	NA	shared
chr11:842512-842513	5.10114	6.5622	17.0212	RCC4	MCF7	SK-MEL-28	1.00694	NA	0.0852398	shared
chr11:910795-910796	6.17362	5.7307	17.7843	RCC4	MCF7	SK-MEL-28	NA	NA	NA	shared
chr11:925822-925823	11.0456	17.1852	27.0103	RCC4	MCF7	SK-MEL-28	0.203252	0	0	shared
chr11:1727136-1727137	4.88114	6.73265	10.3903	RCC4	MCF7	SK-MEL-28	NA	NA	NA	shared
chr11:1802633-1802634	4.38615	4.09072	48.7212	RCC4	MCF7	SK-MEL-28	NA	NA	0	shared
chr11:1804453-1804454	6.6961	4.68498	46.3444	RCC4	MCF7	SK-MEL-28	NA	NA	0	shared
chr11:1848672-1848673	11.1648	9.81681	34.5882	RCC4	MCF7	SK-MEL-28	NA	NA	13.0357	shared
chr11:1852065-1852066	15.9038	11.413	98.2813	RCC4	MCF7	SK-MEL-28	NA	NA	13.0357	shared
chr11:1968533-1968534	8.62106	10.4203	26.8245	RCC4	MCF7	SK-MEL-28	0	0.961538	0	shared
chr11:2722009-2722010	12.3014	5.90114	8.77562	RCC4	MCF7	SK-MEL-28	0.810185	NA	36.0238	shared
chr11:2909746-2909747	8.42857	20.7047	30.1571	RCC4	MCF7	SK-MEL-28	NA	NA	0.534061	shared
chr11:3071231-3071232	5.69238	4.08612	8.40292	RCC4	MCF7	SK-MEL-28	0	0	3.62896	shared
chr11:3862339-3862340	7.87858	6.12227	14.9138	RCC4	MCF7	SK-MEL-28	NA	NA	0	shared
chr11:6255872-6255873	4.39074	11.0813	12.7288	RCC4	MCF7	SK-MEL-28	0.230415	0.625	0.0566893	shared
chr11:6495204-6495205	6.54027	8.50391	9.30468	RCC4	MCF7	SK-MEL-28	0	NA	0.0668449	shared
chr11:6704654-6704655	20.1616	39.7487	46.2018	RCC4	MCF7	SK-MEL-28	0.635823	NA	0.479544	shared
chr11:8704220-8704221	5.38072	5.97024	5.92286	RCC4	MCF7	SK-MEL-28	0.446429	NA	0.135135	shared
chr11:8892088-8892089	4.69323	7.2486	13.1998	RCC4	MCF7	SK-MEL-28	NA	2.27273	0	shared
chr11:8985968-8985969	5.18822	4.94756	5.68881	RCC4	MCF7	SK-MEL-28	1.66667	NA	0.297619	shared
chr11:9286244-9286245	12.1272	11.6111	12.8035	RCC4	MCF7	SK-MEL-28	NA	NA	NA	shared
chr11:9594715-9594716	4.54657	9.32851	13.5401	RCC4	MCF7	SK-MEL-28	0.130208	NA	0	shared
chr11:9635708-9635709	9.16188	12.2929	16.5482	RCC4	MCF7	SK-MEL-28	0.347222	0	0.0211864	shared
chr11:9781379-9781380	22.8658	6.92383	43.9469	RCC4	MCF7	SK-MEL-28	NA	NA	NA	shared
chr11:10329687-10329688	80.3899	131.283	106.376	RCC4	MCF7	SK-MEL-28	0.232484	3.24413	0.653125	shared
chr11:10562872-10562873	5.10114	9.32851	9.52692	RCC4	MCF7	SK-MEL-28	0.489927	NA	0.238284	shared
chr11:10772671-10772672	4.67948	20.5527	33.4966	RCC4	MCF7	SK-MEL-28	1.33478	NA	0.117521	shared
chr11:10830758-10830759	5.4678	10.8326	13.9	RCC4	MCF7	SK-MEL-28	0.77381	1.40797	0.0840561	shared
chr11:10921945-10921946	4.06074	7.33843	36.8647	RCC4	MCF7	SK-MEL-28	NA	NA	NA	shared
chr11:11642657-11642658	14.6526	12.871	20.4404	RCC4	MCF7	SK-MEL-28	NA	NA	10.5421	shared
chr11:12696703-12696704	9.1848	7.9419	7.97712	RCC4	MCF7	SK-MEL-28	0	NA	0.246305	shared
chr11:13299585-13299586	11.1464	9.85136	13.724	RCC4	MCF7	SK-MEL-28	NA	NA	0.0543478	shared
chr11:13689830-13689831	6.08195	13.1843	10.6824	RCC4	MCF7	SK-MEL-28	0.591846	NA	0.317106	shared
chr11:14380700-14380701	10.9631	11.8944	12.9687	RCC4	MCF7	SK-MEL-28	0.0443262	1.32545	0.0796251	shared
chr11:14402968-14402969	4.81698	6.37333	6.95146	RCC4	MCF7	SK-MEL-28	0	2.63393	1.73727	shared
chr11:14542118-14542119	39.732	62.4918	47.3888	RCC4	MCF7	SK-MEL-28	0	2.08333	0.126565	shared
chr11:15671798-15671799	5.23405	5.78598	5.63768	RCC4	MCF7	SK-MEL-28	1.26297	5.30754	0.0590351	shared
chr11:16626806-16626807	6.7511	6.64282	10.7847	RCC4	MCF7	SK-MEL-28	46.7474	NA	0	shared
chr11:17229715-17229716	6.68235	15.0776	13.8125	RCC4	MCF7	SK-MEL-28	0.0558036	2.5	0.111607	shared
chr11:17230081-17230082	4.71615	4.74487	16.3289	RCC4	MCF7	SK-MEL-28	0.0558036	2.5	0.111607	shared
chr11:17298020-17298021	5.72446	19.1914	11.9893	RCC4	MCF7	SK-MEL-28	0	0	0	shared
chr11:18034532-18034533	18.8233	39.1429	36.8824	RCC4	MCF7	SK-MEL-28	2.22684	1.11111	1.45314	shared
chr11:18035152-18035153	10.6148	57.9012	63.7993	RCC4	MCF7	SK-MEL-28	2.22684	1.11111	1.45314	shared
chr11:18127706-18127707	6.15987	6.85242	8.45701	RCC4	MCF7	SK-MEL-28	NA	NA	NA	shared
chr11:18343821-18343822	10.8393	15.7894	19.6242	RCC4	MCF7	SK-MEL-28	0.499232	1.77128	0.479311	shared
chr11:18416037-18416038	86.174	136.758	85.2771	RCC4	MCF7	SK-MEL-28	0.0482625	0.968391	0	shared
chr11:18417625-18417626	4.91323	12.5831	13.4712	RCC4	MCF7	SK-MEL-28	0.0482625	0.968391	0	shared
chr11:18417861-18417862	5.74737	12.051	20.2339	RCC4	MCF7	SK-MEL-28	0.0482625	0.968391	0	shared
chr11:18656091-18656092	4.85364	24.9866	18.6821	RCC4	MCF7	SK-MEL-28	0	4.64912	0.152524	shared
chr11:19093031-19093032	7.72275	18.5372	27.5531	RCC4	MCF7	SK-MEL-28	NA	NA	0	shared
chr11:19734055-19734056	6.0407	9.598	13.8587	RCC4	MCF7	SK-MEL-28	0	76.82	0.00905797	shared
chr11:32113263-32113264	7.28276	5.83204	7.55722	RCC4	MCF7	SK-MEL-28	0	NA	0.0769231	shared
chr11:33278861-33278862	4.51448	12.263	8.86806	RCC4	MCF7	SK-MEL-28	0	24.375	0.0262605	shared
chr11:33279981-33279982	26.239	48.5566	27.5384	RCC4	MCF7	SK-MEL-28	0	24.375	0.0262605	shared
chr11:34127233-34127234	38.2242	81.8237	35.544	RCC4	MCF7	SK-MEL-28	0.223214	0.595238	0.15625	shared
chr11:34380664-34380665	6.33403	11.724	7.68113	RCC4	MCF7	SK-MEL-28	0	0.735294	0.158827	shared
chr11:34938042-34938043	9.67979	20.0851	12.4436	RCC4	MCF7	SK-MEL-28	0	0	0	shared
chr11:35640501-35640502	11.0548	18.8758	9.61739	RCC4	MCF7	SK-MEL-28	NA	NA	NA	shared
chr11:35640732-35640733	13.383	19.1937	7.16977	RCC4	MCF7	SK-MEL-28	NA	NA	NA	shared
chr11:35684731-35684732	4.30366	7.1104	26.0043	RCC4	MCF7	SK-MEL-28	NA	NA	NA	shared
chr11:35965467-35965468	4.7574	7.55264	34.1604	RCC4	MCF7	SK-MEL-28	0	0	0.203252	shared
chr11:35965880-35965881	5.23405	16.0635	19.4315	RCC4	MCF7	SK-MEL-28	0	0	0.203252	shared
chr11:43333522-43333523	4.08366	8.71812	13.7997	RCC4	MCF7	SK-MEL-28	0	NA	0.0446014	shared
chr11:43964753-43964754	10.491	9.32851	15.6632	RCC4	MCF7	SK-MEL-28	NA	NA	NA	shared
chr11:44087793-44087794	5.66488	5.12492	8.69892	RCC4	MCF7	SK-MEL-28	0.329861	NA	0.469742	shared
chr11:45168802-45168803	5.10114	4.30033	9.42956	RCC4	MCF7	SK-MEL-28	0	0	0.412088	shared
chr11:45826698-45826699	6.27445	17.1575	14.5923	RCC4	MCF7	SK-MEL-28	NA	NA	NA	shared
chr11:45869013-45869014	8.04816	21.8587	12.0453	RCC4	MCF7	SK-MEL-28	0	1.31579	0.295699	shared
chr11:46141378-46141379	4.4274	17.1829	26.5442	RCC4	MCF7	SK-MEL-28	0	0	0.26724	shared
chr11:46368961-46368962	8.98772	26.8707	9.15815	RCC4	MCF7	SK-MEL-28	0	1.66667	NA	shared
chr11:47237117-47237118	8.82731	14.7897	12.2813	RCC4	MCF7	SK-MEL-28	25	NA	NA	shared
chr11:47256205-47256206	4.73448	47.0295	42.5358	RCC4	MCF7	SK-MEL-28	NA	NA	NA	shared
chr11:47291724-47291725	9.23522	24.2403	11.7012	RCC4	MCF7	SK-MEL-28	0	NA	0.694444	shared
chr11:47429978-47429979	11.1602	34.0203	9.5869	RCC4	MCF7	SK-MEL-28	0.163399	NA	0	shared
chr11:47448028-47448029	4.03325	20.2325	7.06357	RCC4	MCF7	SK-MEL-28	0	0	0.104167	shared
chr11:47574832-47574833	4.62907	20.9465	7.53559	RCC4	MCF7	SK-MEL-28	0.625	0	0.36526	shared
chr11:47664132-47664133	31.4776	95.1277	49.8472	RCC4	MCF7	SK-MEL-28	0	3.06412	0.0248016	shared
chr11:48003400-48003401	21.6604	19.9676	24.4388	RCC4	MCF7	SK-MEL-28	NA	NA	0	shared
chr11:57091754-57091755	11.5589	14.382	14.3759	RCC4	MCF7	SK-MEL-28	NA	NA	1.85185	shared
chr11:57103310-57103311	12.3747	11.5604	26.1449	RCC4	MCF7	SK-MEL-28	NA	NA	0.359287	shared
chr11:57425078-57425079	8.53398	18.6432	23.182	RCC4	MCF7	SK-MEL-28	NA	NA	NA	shared
chr11:57435392-57435393	5.00489	22.6625	25.7654	RCC4	MCF7	SK-MEL-28	1.19048	NA	0.223214	shared
chr11:57508824-57508825	4.79865	7.62404	7.52379	RCC4	MCF7	SK-MEL-28	1.38393	4.47601	0.0776398	shared
chr11:58939558-58939559	7.77775	13.8292	22.83	RCC4	MCF7	SK-MEL-28	0	NA	0.0555556	shared
chr11:59318152-59318153	4.03783	5.98406	9.94485	RCC4	MCF7	SK-MEL-28	0.183824	1.0119	0.231193	shared
chr11:59324960-59324961	7.03526	6.98371	25.5382	RCC4	MCF7	SK-MEL-28	0.315657	0.659722	0.290603	shared
chr11:59436512-59436513	29.3373	35.6165	48.0663	RCC4	MCF7	SK-MEL-28	0.115207	NA	0.0384025	shared
chr11:60609546-60609547	23.3653	40.1517	23.7081	RCC4	MCF7	SK-MEL-28	NA	1.06337	0.0297619	shared
chr11:60691873-60691874	12.2189	11.3209	7.31925	RCC4	MCF7	SK-MEL-28	0	2.5	0.451187	shared
chr11:60929037-60929038	10.6056	22.2134	24.3641	RCC4	MCF7	SK-MEL-28	0.284392	4.26156	0.404034	shared
chr11:61100615-61100616	4.96364	13.6611	8.52683	RCC4	MCF7	SK-MEL-28	0	0.595238	0.22096	shared
chr11:61129755-61129756	4.76198	13.8223	11.948	RCC4	MCF7	SK-MEL-28	0	NA	0.0556141	shared
chr11:61197560-61197561	6.61361	12.5601	21.412	RCC4	MCF7	SK-MEL-28	NA	NA	NA	shared
chr11:61560054-61560055	4.54657	19.0647	15.9995	RCC4	MCF7	SK-MEL-28	0.408497	2.08333	0.0544662	shared
chr11:61584529-61584530	5.93987	7.60101	11.1426	RCC4	MCF7	SK-MEL-28	0	14.4718	0.0913149	shared
chr11:61659064-61659065	7.71358	17.6136	10.7207	RCC4	MCF7	SK-MEL-28	0.134409	NA	0	shared
chr11:61685099-61685100	9.69812	9.57036	6.48338	RCC4	MCF7	SK-MEL-28	0.260417	3.86905	0.0651042	shared
chr11:61734938-61734939	20.6383	8.02943	4.33274	RCC4	MCF7	SK-MEL-28	0	0.757576	0.0520833	shared
chr11:61739435-61739436	15.4272	23.5286	34.5282	RCC4	MCF7	SK-MEL-28	0	0.757576	0.0520833	shared
chr11:61793182-61793183	28.2831	12.4979	28.7135	RCC4	MCF7	SK-MEL-28	28.3029	47.9167	45.3811	shared
chr11:62310496-62310497	12.1822	13.7832	14.1193	RCC4	MCF7	SK-MEL-28	0	NA	0	shared
chr11:62313298-62313299	7.37442	18.7515	6.27392	RCC4	MCF7	SK-MEL-28	0	NA	0	shared
chr11:62314330-62314331	6.21028	9.86979	6.47551	RCC4	MCF7	SK-MEL-28	0	NA	0	shared
chr11:62389379-62389380	12.6772	25.6292	14.5205	RCC4	MCF7	SK-MEL-28	0	1.5625	0.0710227	shared
chr11:62414125-62414126	11.426	34.9439	36.2334	RCC4	MCF7	SK-MEL-28	0.636574	2.67361	0.0520833	shared
chr11:62439289-62439290	8.33232	18.1618	17.0694	RCC4	MCF7	SK-MEL-28	0	1.95136	0	shared
chr11:62439482-62439483	12.6268	18.4336	17.0448	RCC4	MCF7	SK-MEL-28	0	1.95136	0	shared
chr11:62473741-62473742	4.18449	10.6253	6.1982	RCC4	MCF7	SK-MEL-28	0.480769	5.57292	0.24837	shared
chr11:62494798-62494799	10.8668	53.6493	43.3982	RCC4	MCF7	SK-MEL-28	1.66667	NA	0	shared
chr11:62554715-62554716	23.9199	67.5799	27.1844	RCC4	MCF7	SK-MEL-28	0.0811688	0.766185	0.108328	shared
chr11:62559560-62559561	7.91983	32.636	27.383	RCC4	MCF7	SK-MEL-28	0.0811688	0.766185	0.111446	shared
chr11:62599558-62599559	6.05445	19.5484	6.76757	RCC4	MCF7	SK-MEL-28	0.416667	0	0.115741	shared
chr11:62623570-62623571	4.29907	11.7148	8.74907	RCC4	MCF7	SK-MEL-28	0.345322	16.9308	0.139993	shared
chr11:62649021-62649022	4.32199	22.0567	8.52978	RCC4	MCF7	SK-MEL-28	0.510204	1.42045	3.21006	shared
chr11:63381340-63381341	7.14526	8.0801	10.5368	RCC4	MCF7	SK-MEL-28	NA	NA	NA	shared
chr11:63439001-63439002	5.59613	10.7243	18.6841	RCC4	MCF7	SK-MEL-28	3.00034	2.98584	0.738178	shared
chr11:63448821-63448822	6.96651	5.26312	6.45584	RCC4	MCF7	SK-MEL-28	0.189394	1.54221	0.371237	shared
chr11:63742170-63742171	8.19024	11.1666	7.97516	RCC4	MCF7	SK-MEL-28	25.1111	75	29.3478	shared
chr11:63933689-63933690	13.0897	34.7642	26.2561	RCC4	MCF7	SK-MEL-28	0.14881	2.79275	0	shared
chr11:63953658-63953659	8.74939	20.2924	22.4583	RCC4	MCF7	SK-MEL-28	NA	0.892857	0	shared
chr11:63993593-63993594	16.0047	36.1347	23.4249	RCC4	MCF7	SK-MEL-28	0.333333	NA	0	shared
chr11:63997912-63997913	6.26528	19.7027	14.6355	RCC4	MCF7	SK-MEL-28	0.204082	NA	0	shared
chr11:64002401-64002402	23.4937	50.5467	31.3627	RCC4	MCF7	SK-MEL-28	NA	NA	0	shared
chr11:64013428-64013429	21.3854	35.0821	28.2326	RCC4	MCF7	SK-MEL-28	NA	NA	NA	shared
chr11:64014865-64014866	9.47354	10.2544	16.147	RCC4	MCF7	SK-MEL-28	NA	NA	NA	shared
chr11:64037539-64037540	5.88945	12.5278	8.99098	RCC4	MCF7	SK-MEL-28	1.44231	49.3056	0	shared
chr11:64085199-64085200	6.92985	6.41249	7.39398	RCC4	MCF7	SK-MEL-28	0.532407	4.00463	0	shared
chr11:64126533-64126534	24.0116	52.0393	41.1335	RCC4	MCF7	SK-MEL-28	0.431034	0	0.239012	shared
chr11:64570404-64570405	7.41109	8.96458	13.2342	RCC4	MCF7	SK-MEL-28	45.0712	NA	0	shared
chr11:64578184-64578185	4.00116	11.7723	7.0203	RCC4	MCF7	SK-MEL-28	0	1.84524	0.0482625	shared
chr11:64646242-64646243	6.59527	21.1377	16.974	RCC4	MCF7	SK-MEL-28	0	NA	27.0833	shared
chr11:64692186-64692187	42.0695	56.9523	44.4298	RCC4	MCF7	SK-MEL-28	1.78571	1.13636	0	shared
chr11:64781818-64781819	5.88945	17.0931	16.1991	RCC4	MCF7	SK-MEL-28	0	NA	0.694444	shared
chr11:64808741-64808742	5.59613	18.5119	12.7868	RCC4	MCF7	SK-MEL-28	0	15.2357	0.183566	shared
chr11:64885372-64885373	4.82156	12.7605	6.09691	RCC4	MCF7	SK-MEL-28	3.2967	26.9643	0	shared
chr11:65029282-65029283	5.18822	13.0254	10.4818	RCC4	MCF7	SK-MEL-28	0.347222	NA	0.700077	shared
chr11:65149769-65149770	9.15272	16.2662	23.8488	RCC4	MCF7	SK-MEL-28	2.02669	10.9975	1.05074	shared
chr11:65153950-65153951	18.2596	30.9315	24.3906	RCC4	MCF7	SK-MEL-28	2.02669	10.9975	1.05074	shared
chr11:65186314-65186315	12.2326	20.2786	20.8141	RCC4	MCF7	SK-MEL-28	0	20.8333	0	shared
chr11:65189748-65189749	30.6527	89.1944	41.6331	RCC4	MCF7	SK-MEL-28	0	20.8333	0	shared
chr11:65222724-65222725	21.1837	59.2349	23.301	RCC4	MCF7	SK-MEL-28	NA	NA	NA	shared
chr11:65239562-65239563	4.15699	4.53527	16.7124	RCC4	MCF7	SK-MEL-28	NA	NA	NA	shared
chr11:65244980-65244981	16.2567	24.3209	13.5961	RCC4	MCF7	SK-MEL-28	0	0	0	shared
chr11:65265035-65265036	7.72733	67.3173	32.5998	RCC4	MCF7	SK-MEL-28	0.794118	0.917508	0.186966	shared
chr11:65292890-65292891	5.51363	14.617	17.5237	RCC4	MCF7	SK-MEL-28	1.04167	6.51786	0.496528	shared
chr11:65307925-65307926	4.57865	24.929	13.9206	RCC4	MCF7	SK-MEL-28	NA	NA	0.4	shared
chr11:65337837-65337838	13.4151	48.5543	28.5552	RCC4	MCF7	SK-MEL-28	0.0728863	0	0.0934092	shared
chr11:65339933-65339934	7.13151	11.4176	13.1379	RCC4	MCF7	SK-MEL-28	0.0728863	0	0.0934092	shared
chr11:65341823-65341824	4.11116	4.79785	7.84633	RCC4	MCF7	SK-MEL-28	0.0728863	0	0.0934092	shared
chr11:65382882-65382883	7.51192	22.9735	23.54	RCC4	MCF7	SK-MEL-28	0	2.52778	0.0793651	shared
chr11:65430512-65430513	27.7056	48.3125	59.1607	RCC4	MCF7	SK-MEL-28	0.238095	0	0.0489329	shared
chr11:65487864-65487865	15.6197	15.916	18.0783	RCC4	MCF7	SK-MEL-28	NA	NA	0.260417	shared
chr11:65585489-65585490	30.5977	80.2666	71.8305	RCC4	MCF7	SK-MEL-28	0	NA	0	shared
chr11:65625473-65625474	5.76571	8.38875	14.3159	RCC4	MCF7	SK-MEL-28	NA	NA	0	shared
chr11:65641086-65641087	17.9021	54.4808	28.6614	RCC4	MCF7	SK-MEL-28	22.2826	0	27.5592	shared
chr11:65641255-65641256	16.3896	46.5066	22.5153	RCC4	MCF7	SK-MEL-28	22.2826	0	27.5592	shared
chr11:65655850-65655851	4.46865	9.70395	15.1439	RCC4	MCF7	SK-MEL-28	0	24.095	0.169543	shared
chr11:65658190-65658191	9.20313	15.4853	29.0016	RCC4	MCF7	SK-MEL-28	0	24.095	0.169543	shared
chr11:65666987-65666988	14.1851	5.17559	19.7825	RCC4	MCF7	SK-MEL-28	NA	NA	0	shared
chr11:65679244-65679245	57.5517	16.3836	58.2186	RCC4	MCF7	SK-MEL-28	NA	NA	0.877193	shared
chr11:65686880-65686881	5.60071	23.448	12.2096	RCC4	MCF7	SK-MEL-28	0	8.33333	NA	shared
chr11:65729205-65729206	6.77402	33.4145	22.3845	RCC4	MCF7	SK-MEL-28	0.113636	3.58696	0.107867	shared
chr11:65769631-65769632	4.59698	20.2486	14.1606	RCC4	MCF7	SK-MEL-28	NA	2.43056	0	shared
chr11:65819720-65819721	10.821	42.0796	43.4779	RCC4	MCF7	SK-MEL-28	0.952236	NA	0.0952692	shared
chr11:65837665-65837666	10.821	15.4254	23.8832	RCC4	MCF7	SK-MEL-28	0	NA	0	shared
chr11:66035125-66035126	5.07364	8.97149	8.84249	RCC4	MCF7	SK-MEL-28	NA	NA	NA	shared
chr11:66056577-66056578	5.71529	24.8069	15.1184	RCC4	MCF7	SK-MEL-28	0	NA	0.10712	shared
chr11:66104059-66104060	11.0273	6.7695	15.6366	RCC4	MCF7	SK-MEL-28	0	71.5516	0.823992	shared
chr11:66115570-66115571	5.32572	35.1143	15.7005	RCC4	MCF7	SK-MEL-28	0.787815	8.16799	0.438611	shared
chr11:66247748-66247749	5.08281	14.5225	9.60657	RCC4	MCF7	SK-MEL-28	0	NA	0.0600962	shared
chr11:66313480-66313481	6.58611	10.4525	5.8491	RCC4	MCF7	SK-MEL-28	0	6.25	1.12477	shared
chr11:66360627-66360628	4.22574	9.42064	6.29752	RCC4	MCF7	SK-MEL-28	0	NA	0.0919118	shared
chr11:66384345-66384346	6.84277	10.5193	8.29377	RCC4	MCF7	SK-MEL-28	0.416667	NA	0.568182	shared
chr11:66406158-66406159	6.56319	10.7128	4.66217	RCC4	MCF7	SK-MEL-28	0	4.03274	0.0385802	shared
chr11:66659832-66659833	9.54688	19.7465	10.9499	RCC4	MCF7	SK-MEL-28	NA	NA	NA	shared
chr11:66725979-66725980	7.65858	26.2304	20.6528	RCC4	MCF7	SK-MEL-28	0.396825	NA	0.0631313	shared
chr11:66886744-66886745	14.4051	57.9934	35.1861	RCC4	MCF7	SK-MEL-28	NA	NA	0	shared
chr11:67034266-67034267	9.1848	28.0684	28.1117	RCC4	MCF7	SK-MEL-28	0	NA	0	shared
chr11:67056454-67056455	10.8348	9.86749	11.5438	RCC4	MCF7	SK-MEL-28	NA	NA	NA	shared
chr11:67121006-67121007	11.0318	23.2107	13.6128	RCC4	MCF7	SK-MEL-28	0	0	0.0833333	shared
chr11:67159309-67159310	8.4744	22.5635	16.2984	RCC4	MCF7	SK-MEL-28	0	3.52885	0.117704	shared
chr11:67188597-67188598	5.65113	12.1086	10.1995	RCC4	MCF7	SK-MEL-28	0	NA	0.0892857	shared
chr11:67195639-67195640	6.65027	26.0231	22.4927	RCC4	MCF7	SK-MEL-28	2.49002	14.4792	4.93418	shared
chr11:67211015-67211016	6.0407	5.56946	5.90122	RCC4	MCF7	SK-MEL-28	0	NA	0.446429	shared
chr11:67232317-67232318	13.5343	33.6771	31.3263	RCC4	MCF7	SK-MEL-28	0.290698	2.48843	0.159857	shared
chr11:67236690-67236691	9.65229	31.5142	20.0883	RCC4	MCF7	SK-MEL-28	0.290698	2.48843	0.162762	shared
chr11:67275108-67275109	8.26357	33.9995	24.8203	RCC4	MCF7	SK-MEL-28	1.15142	1.60131	0.129608	shared
chr11:67276275-67276276	16.7517	25.9171	40.1885	RCC4	MCF7	SK-MEL-28	1.15142	1.60131	0.129608	shared
chr11:67396988-67396989	10.1794	27.3452	22.0797	RCC4	MCF7	SK-MEL-28	NA	NA	NA	shared
chr11:67771642-67771643	12.1089	30.1507	41.0303	RCC4	MCF7	SK-MEL-28	0.178571	NA	0.0625	shared
chr11:67784484-67784485	10.6698	39.6519	6.11658	RCC4	MCF7	SK-MEL-28	NA	NA	NA	shared
chr11:67805025-67805026	7.30109	10.8349	7.46675	RCC4	MCF7	SK-MEL-28	0	70.6085	0.16824	shared
chr11:67806481-67806482	8.08024	4.82088	6.94065	RCC4	MCF7	SK-MEL-28	0	70.6085	0.16824	shared
chr11:67889201-67889202	15.0376	14.746	39.6919	RCC4	MCF7	SK-MEL-28	NA	9.82143	0.455222	shared
chr11:68039407-68039408	18.9104	33.2717	48.1597	RCC4	MCF7	SK-MEL-28	0.284091	NA	0.2868	shared
chr11:68671302-68671303	5.42197	15.6857	7.3812	RCC4	MCF7	SK-MEL-28	0.126263	0.725309	0.163696	shared
chr11:69457686-69457687	6.16445	8.10774	14.315	RCC4	MCF7	SK-MEL-28	100	79.1667	59.773	shared
chr11:70116764-70116765	12.2785	50.6549	41.8406	RCC4	MCF7	SK-MEL-28	0	0	0	shared
chr11:70244368-70244369	6.47153	18.5672	13.661	RCC4	MCF7	SK-MEL-28	0	NA	0	shared
chr11:70952478-70952479	9.14355	5.62474	12.0748	RCC4	MCF7	SK-MEL-28	NA	NA	NA	shared
chr11:71010523-71010524	23.9199	75.7521	18.2691	RCC4	MCF7	SK-MEL-28	0.3125	0.625	12.6264	shared
chr11:71164550-71164551	8.42398	25.8411	28.4155	RCC4	MCF7	SK-MEL-28	8.81165	0.727671	9.16313	shared
chr11:71639904-71639905	6.2057	31.4451	17.7814	RCC4	MCF7	SK-MEL-28	NA	0.347301	0.102085	shared
chr11:72145561-72145562	16.463	80.3542	73.4609	RCC4	MCF7	SK-MEL-28	0.0494071	1.49531	1.17541	shared
chr11:72525511-72525512	12.031	34.4233	19.7835	RCC4	MCF7	SK-MEL-28	0	2.98972	0.390555	shared
chr11:72533213-72533214	4.06533	36.4342	21.6745	RCC4	MCF7	SK-MEL-28	6.0307	0.735294	3.20266	shared
chr11:72853697-72853698	9.84479	35.37	23.9127	RCC4	MCF7	SK-MEL-28	0	NA	2.77778	shared
chr11:73019844-73019845	7.48442	9.65097	23.2715	RCC4	MCF7	SK-MEL-28	0	0.47871	0.102881	shared
chr11:73088274-73088275	24.7678	96.512	55.6058	RCC4	MCF7	SK-MEL-28	0	3.125	1.1301	shared
chr11:73309283-73309284	26.3353	86.3889	52.462	RCC4	MCF7	SK-MEL-28	0	4.26693	0.222388	shared
chr11:73472203-73472204	13.7726	78.2397	50.9505	RCC4	MCF7	SK-MEL-28	0.473138	3.32689	0	shared
chr11:73587891-73587892	11.0135	64.0419	37.0368	RCC4	MCF7	SK-MEL-28	0	3.5272	0.229522	shared
chr11:73693813-73693814	5.82987	25.6753	30.2181	RCC4	MCF7	SK-MEL-28	0	5.01529	0.213716	shared
chr11:73882477-73882478	19.5933	107.421	39.6929	RCC4	MCF7	SK-MEL-28	0.84375	2.26704	0.137859	shared
chr11:74109809-74109810	4.47324	27.306	13.782	RCC4	MCF7	SK-MEL-28	0	1.36284	0.0483559	shared
chr11:74204469-74204470	9.1298	66.5894	38.5384	RCC4	MCF7	SK-MEL-28	0	5.57292	0	shared
chr11:74204743-74204744	7.97483	51.2054	36.8981	RCC4	MCF7	SK-MEL-28	0	5.57292	0	shared
chr11:74660175-74660176	14.5655	54.566	28.3418	RCC4	MCF7	SK-MEL-28	0.297619	1.78584	0.0342322	shared
chr11:74952285-74952286	12.8972	17.662	48.5324	RCC4	MCF7	SK-MEL-28	0.946801	44.3615	0.148026	shared
chr11:74952836-74952837	5.41738	31.3783	28.093	RCC4	MCF7	SK-MEL-28	0.946801	44.3615	0.148026	shared
chr11:75062883-75062884	6.8061	27.6999	13.7259	RCC4	MCF7	SK-MEL-28	12.5	NA	NA	shared
chr11:75273332-75273333	11.6368	48.4092	20.3607	RCC4	MCF7	SK-MEL-28	NA	68.75	0.325619	shared
chr11:76092236-76092237	7.05818	18.6824	9.35778	RCC4	MCF7	SK-MEL-28	0	1.10677	0.400853	shared
chr11:76155733-76155734	5.99029	69.183	37.0958	RCC4	MCF7	SK-MEL-28	0.263158	2.94736	0.237127	shared
chr11:76494096-76494097	5.49071	59.1289	32.6873	RCC4	MCF7	SK-MEL-28	0.802881	0.181159	0.041806	shared
chr11:76494888-76494889	14.1943	36.0864	44.9372	RCC4	MCF7	SK-MEL-28	0.802881	0.181159	0.041806	shared
chr11:76571842-76571843	5.77487	10.3489	6.83051	RCC4	MCF7	SK-MEL-28	0	NA	0.581797	shared
chr11:77185325-77185326	5.65113	15.536	4.12918	RCC4	MCF7	SK-MEL-28	0	0.260417	0.679575	shared
chr11:77790925-77790926	10.4498	34.9462	16.3387	RCC4	MCF7	SK-MEL-28	0	1.04167	0	shared
chr11:82611676-82611677	4.23032	14.3912	4.36126	RCC4	MCF7	SK-MEL-28	0.895106	0.95992	0.115741	shared
chr11:82782792-82782793	10.4544	30.3464	17.1097	RCC4	MCF7	SK-MEL-28	0	5	0.0416667	shared
chr11:82867372-82867373	18.2917	48.8491	53.3981	RCC4	MCF7	SK-MEL-28	0	1.58279	0.294118	shared
chr11:82997362-82997363	5.2753	15.1191	9.7767	RCC4	MCF7	SK-MEL-28	NA	NA	NA	shared
chr11:85375201-85375202	11.0548	34.3911	16.9652	RCC4	MCF7	SK-MEL-28	NA	NA	NA	shared
chr11:85780305-85780306	23.6953	80.7204	50.2887	RCC4	MCF7	SK-MEL-28	0	1.97304	0.630952	shared
chr11:85956074-85956075	26.8073	70.8736	53.8121	RCC4	MCF7	SK-MEL-28	NA	NA	NA	shared
chr11:86511544-86511545	8.46982	7.85437	9.4217	RCC4	MCF7	SK-MEL-28	0	NA	0	shared
chr11:86748749-86748750	7.24151	10.236	10.1287	RCC4	MCF7	SK-MEL-28	0.457875	0.231481	1.08696	shared
chr11:88070852-88070853	15.8901	7.88662	10.0855	RCC4	MCF7	SK-MEL-28	0	5.55556	0.471462	shared
chr11:93862513-93862514	11.1693	18.2862	13.0149	RCC4	MCF7	SK-MEL-28	42.9731	NA	2.36157	shared
chr11:94276961-94276962	8.19024	10.7612	46.1369	RCC4	MCF7	SK-MEL-28	NA	NA	NA	shared
chr11:94501385-94501386	9.93187	7.1104	6.23852	RCC4	MCF7	SK-MEL-28	17.2834	2.37148	7.34048	shared
chr11:95976609-95976610	5.55946	4.23123	8.45111	RCC4	MCF7	SK-MEL-28	NA	NA	NA	shared
chr11:96123468-96123469	8.92814	5.09267	10.6047	RCC4	MCF7	SK-MEL-28	NA	NA	NA	shared
chr11:101981760-101981761	14.703	20.8222	14.9463	RCC4	MCF7	SK-MEL-28	NA	0	NA	shared
chr11:102158966-102158967	41.9412	31.0351	64.5221	RCC4	MCF7	SK-MEL-28	NA	NA	NA	shared
chr11:102217649-102217650	7.03068	4.77481	12.0729	RCC4	MCF7	SK-MEL-28	0	1.63194	0.715919	shared
chr11:102323597-102323598	11.2839	13.0945	21.0511	RCC4	MCF7	SK-MEL-28	0	0	0.122549	shared
chr11:102347718-102347719	10.0923	29.7706	48.7143	RCC4	MCF7	SK-MEL-28	NA	NA	NA	shared
chr11:102962278-102962279	6.58611	6.99523	19.3056	RCC4	MCF7	SK-MEL-28	NA	NA	NA	shared
chr11:107729305-107729306	6.02237	8.44633	12.1683	RCC4	MCF7	SK-MEL-28	0	0.735294	0.141568	shared
chr11:107799274-107799275	5.9582	20.4145	11.3884	RCC4	MCF7	SK-MEL-28	5.90278	0	0	shared
chr11:107992132-107992133	8.07107	12.2929	12.5488	RCC4	MCF7	SK-MEL-28	0	NA	0.520833	shared
chr11:108093797-108093798	5.43571	13.0346	12.8881	RCC4	MCF7	SK-MEL-28	NA	1.25	0.0992063	shared
chr11:108368637-108368638	9.46438	9.81912	17.8502	RCC4	MCF7	SK-MEL-28	0	1.5625	0.148856	shared
chr11:110167375-110167376	5.42655	5.5948	11.5104	RCC4	MCF7	SK-MEL-28	NA	NA	0.0457875	shared
chr11:111473065-111473066	6.52194	10.2061	15.8038	RCC4	MCF7	SK-MEL-28	1.38889	1.38889	0.18797	shared
chr11:111742058-111742059	15.2072	18.5649	30.5003	RCC4	MCF7	SK-MEL-28	0	NA	0.157441	shared
chr11:111807845-111807846	11.9347	22.955	53.4886	RCC4	MCF7	SK-MEL-28	NA	NA	0	shared
chr11:111896005-111896006	9.13438	18.9887	15.1784	RCC4	MCF7	SK-MEL-28	NA	NA	NA	shared
chr11:111957444-111957445	4.92698	6.43091	5.13911	RCC4	MCF7	SK-MEL-28	0.195758	1.24063	0.111981	shared
chr11:112160957-112160958	16.8617	12.9217	21.4405	RCC4	MCF7	SK-MEL-28	0.211767	NA	0.0400641	shared
chr11:113746438-113746439	24.5524	51.5417	60.3978	RCC4	MCF7	SK-MEL-28	0	6.25	0	shared
chr11:114271238-114271239	4.29907	11.8023	14.5333	RCC4	MCF7	SK-MEL-28	0.142045	1.04167	0.199155	shared
chr11:115375694-115375695	5.52738	14.4857	16.441	RCC4	MCF7	SK-MEL-28	0.0735294	2.04887	0.29343	shared
chr11:116643842-116643843	9.82645	11.9105	5.87762	RCC4	MCF7	SK-MEL-28	0	6.25	0.232261	shared
chr11:117049489-117049490	9.36355	16.0427	19.8248	RCC4	MCF7	SK-MEL-28	NA	NA	0	shared
chr11:118016381-118016382	5.28905	69.6367	7.72538	RCC4	MCF7	SK-MEL-28	NA	0	0	shared
chr11:118307034-118307035	12.1364	39.9767	11.6215	RCC4	MCF7	SK-MEL-28	0.227273	4.16667	0.3367	shared
chr11:118777969-118777970	7.83733	36.1739	7.63393	RCC4	MCF7	SK-MEL-28	NA	NA	NA	shared
chr11:118781305-118781306	6.51277	8.27128	8.99196	RCC4	MCF7	SK-MEL-28	NA	NA	NA	shared
chr11:118789022-118789023	4.12491	32.2928	8.46488	RCC4	MCF7	SK-MEL-28	0	NA	NA	shared
chr11:118791664-118791665	8.73564	7.46972	4.89031	RCC4	MCF7	SK-MEL-28	0	NA	NA	shared
chr11:118868660-118868661	5.4678	27.2438	7.91714	RCC4	MCF7	SK-MEL-28	0	4.02199	0	shared
chr11:118868887-118868888	4.08824	28.8746	7.44708	RCC4	MCF7	SK-MEL-28	0	4.02199	0	shared
chr11:118901131-118901132	14.4372	19.7027	5.93662	RCC4	MCF7	SK-MEL-28	4.72222	1.41071	0.378584	shared
chr11:118901728-118901729	4.77573	14.7344	6.46666	RCC4	MCF7	SK-MEL-28	4.72222	1.41071	0.378584	shared
chr11:118992077-118992078	7.48442	14.5018	6.87476	RCC4	MCF7	SK-MEL-28	0.219298	1.03671	0.0712251	shared
chr11:120206847-120206848	5.45405	13.7187	5.56589	RCC4	MCF7	SK-MEL-28	87.7776	27.3077	0.630252	shared
chr11:120894757-120894758	6.87485	13.1428	10.5418	RCC4	MCF7	SK-MEL-28	0	NA	2.48285	shared
chr11:122526909-122526910	5.82529	5.3898	6.41553	RCC4	MCF7	SK-MEL-28	NA	NA	0	shared
chr11:124669458-124669459	6.0957	4.09763	5.60031	RCC4	MCF7	SK-MEL-28	NA	NA	0	shared
chr11:125439230-125439231	26.9402	61.5843	52.3194	RCC4	MCF7	SK-MEL-28	0	5.90278	0.0868056	shared
chr11:125462517-125462518	8.63481	20.0344	20.3706	RCC4	MCF7	SK-MEL-28	0	0.964912	0.277376	shared
chr11:125757661-125757662	6.41653	4.91532	8.07054	RCC4	MCF7	SK-MEL-28	0	NA	0.120192	shared
chr11:125932807-125932808	15.2576	24.1758	22.1465	RCC4	MCF7	SK-MEL-28	NA	NA	0	shared
chr11:126173843-126173844	5.08281	16.5403	20.2978	RCC4	MCF7	SK-MEL-28	0	2.27273	2.08333	shared
chr11:126225524-126225525	9.28105	7.79679	12.2902	RCC4	MCF7	SK-MEL-28	NA	NA	0.193452	shared
chr11:129149645-129149646	12.8422	20.1265	14.137	RCC4	MCF7	SK-MEL-28	NA	4.35606	0	shared
chr11:129873116-129873117	9.07939	18.2654	20.4453	RCC4	MCF7	SK-MEL-28	NA	NA	NA	shared
chr11:130184751-130184752	10.7568	13.9789	11.2872	RCC4	MCF7	SK-MEL-28	NA	NA	NA	shared
chr11:131544084-131544085	8.82272	14.7851	9.02835	RCC4	MCF7	SK-MEL-28	NA	NA	NA	shared
chr11:134230411-134230412	6.27445	18.1203	11.6815	RCC4	MCF7	SK-MEL-28	NA	NA	NA	shared
chr12:498702-498703	6.01779	12.2284	11.7818	RCC4	MCF7	SK-MEL-28	0	1.18797	2.10069	shared
chr12:679092-679093	7.92441	12.8964	13.423	RCC4	MCF7	SK-MEL-28	0	60.4167	1.07143	shared
chr12:862208-862209	6.36611	4.9752	7.87289	RCC4	MCF7	SK-MEL-28	0.0612745	0.416667	0.165482	shared
chr12:1100190-1100191	6.8336	15.8792	10.175	RCC4	MCF7	SK-MEL-28	NA	0	NA	shared
chr12:1702984-1702985	7.7915	30.1345	27.6505	RCC4	MCF7	SK-MEL-28	NA	NA	NA	shared
chr12:1771217-1771218	16.7838	30.1944	5.58949	RCC4	MCF7	SK-MEL-28	2.08333	0.833333	17.6467	shared
chr12:1800159-1800160	6.90235	27.4995	10.9027	RCC4	MCF7	SK-MEL-28	0.147929	1.49022	0.473831	shared
chr12:1905537-1905538	4.65198	8.00409	6.32407	RCC4	MCF7	SK-MEL-28	48.2597	32.0393	1.08798	shared
chr12:2144344-2144345	17.9938	75.6254	45.0277	RCC4	MCF7	SK-MEL-28	43.6959	3.36538	8.77957	shared
chr12:2750056-2750057	22.4624	17.2658	17.7253	RCC4	MCF7	SK-MEL-28	NA	NA	NA	shared
chr12:2904191-2904192	5.25239	23.1669	17.9062	RCC4	MCF7	SK-MEL-28	0.347222	1.31579	0	shared
chr12:2922005-2922006	17.4896	68.3975	64.6243	RCC4	MCF7	SK-MEL-28	0.269638	4.04613	0.0739753	shared
chr12:3000100-3000101	32.8847	57.4521	53.1297	RCC4	MCF7	SK-MEL-28	0	0	0.177966	shared
chr12:3068127-3068128	7.80066	9.82833	16.917	RCC4	MCF7	SK-MEL-28	NA	0	0.119617	shared
chr12:4430328-4430329	14.1714	27.7575	17.4873	RCC4	MCF7	SK-MEL-28	0	NA	0	shared
chr12:4714114-4714115	7.29192	30.5238	15.0731	RCC4	MCF7	SK-MEL-28	6.83449	NA	0.159451	shared
chr12:6445859-6445860	5.39447	13.2073	6.38307	RCC4	MCF7	SK-MEL-28	NA	NA	NA	shared
chr12:6485925-6485926	4.59698	4.98672	5.18139	RCC4	MCF7	SK-MEL-28	2.3231	24.7453	3.85446	shared
chr12:6493215-6493216	6.55402	12.7973	9.34401	RCC4	MCF7	SK-MEL-28	0	2.5641	0	shared
chr12:6642698-6642699	55.5855	172.511	92.148	RCC4	MCF7	SK-MEL-28	0	0	0.108225	shared
chr12:6643544-6643545	95.5054	167.745	89.5233	RCC4	MCF7	SK-MEL-28	0	0	0.108225	shared
chr12:6723187-6723188	5.4953	13.1728	4.16754	RCC4	MCF7	SK-MEL-28	NA	NA	NA	shared
chr12:6798217-6798218	4.82156	20.0874	19.46	RCC4	MCF7	SK-MEL-28	0	0	0	shared
chr12:6798462-6798463	5.45405	26.1014	19.697	RCC4	MCF7	SK-MEL-28	0	0	0	shared
chr12:6862656-6862657	7.09485	24.4177	6.77937	RCC4	MCF7	SK-MEL-28	NA	2.97619	0	shared
chr12:6888050-6888051	18.6721	111.802	39.5562	RCC4	MCF7	SK-MEL-28	NA	NA	20.6214	shared
chr12:6961081-6961082	12.6497	65.7142	30.9546	RCC4	MCF7	SK-MEL-28	0	2.21154	0.113827	shared
chr12:6977225-6977226	50.1085	78.3618	71.8541	RCC4	MCF7	SK-MEL-28	0	2.08333	0	shared
chr12:6981759-6981760	6.2057	12.3804	13.9364	RCC4	MCF7	SK-MEL-28	0	2.08333	0	shared
chr12:7023627-7023628	46.2677	104.079	66.0315	RCC4	MCF7	SK-MEL-28	7.73668	6.89484	0	shared
chr12:7047306-7047307	7.93358	21.2414	9.56035	RCC4	MCF7	SK-MEL-28	2.57628	2.5496	0.852422	shared
chr12:7053763-7053764	4.26241	7.8751	8.06956	RCC4	MCF7	SK-MEL-28	6.69237	0	42.858	shared
chr12:7074464-7074465	7.42025	20.806	10.0117	RCC4	MCF7	SK-MEL-28	NA	NA	59.3314	shared
chr12:7342280-7342281	7.09943	16.69	10.53	RCC4	MCF7	SK-MEL-28	NA	2.56696	0.0935592	shared
chr12:8123421-8123422	52.2122	129.459	84.5494	RCC4	MCF7	SK-MEL-28	12.6021	0.546875	0.270876	shared
chr12:8179597-8179598	4.61073	10.0356	11.7808	RCC4	MCF7	SK-MEL-28	NA	NA	0	shared
chr12:8851144-8851145	11.9622	14.9901	20.2644	RCC4	MCF7	SK-MEL-28	0	NA	0	shared
chr12:10365055-10365056	5.02781	10.4364	8.29279	RCC4	MCF7	SK-MEL-28	0.0396825	4.60426	0.0900206	shared
chr12:10766313-10766314	12.1639	38.035	42.3214	RCC4	MCF7	SK-MEL-28	0.111111	0.520833	0.115052	shared
chr12:10874694-10874695	7.05818	5.01897	8.50618	RCC4	MCF7	SK-MEL-28	0	NA	0	shared
chr12:11323769-11323770	9.51479	10.3259	17.8708	RCC4	MCF7	SK-MEL-28	0	3.75	0.0925926	shared
chr12:11801884-11801885	4.34032	5.07885	7.95844	RCC4	MCF7	SK-MEL-28	0	NA	0.0916941	shared
chr12:12420144-12420145	8.63023	10.9408	11.5015	RCC4	MCF7	SK-MEL-28	0	NA	0	shared
chr12:12715723-12715724	8.49731	11.8345	7.19239	RCC4	MCF7	SK-MEL-28	0.13587	2.15576	0	shared
chr12:12878311-12878312	30.0385	59.1427	61.1225	RCC4	MCF7	SK-MEL-28	0	4.14352	0	shared
chr12:12939820-12939821	14.8313	28.7779	14.9758	RCC4	MCF7	SK-MEL-28	4.80764	25.0189	0.140718	shared
chr12:12941849-12941850	22.2653	18.9288	48.6268	RCC4	MCF7	SK-MEL-28	4.80764	25.0189	0.140718	shared
chr12:12966193-12966194	10.9768	20.4559	15.5284	RCC4	MCF7	SK-MEL-28	24.3153	5.52083	1.12348	shared
chr12:13197343-13197344	26.9494	59.8291	71.2346	RCC4	MCF7	SK-MEL-28	0.687831	1.92308	0.478231	shared
chr12:13254192-13254193	6.3157	12.058	30.4344	RCC4	MCF7	SK-MEL-28	0.238095	NA	0	shared
chr12:14923322-14923323	19.4237	34.3105	60.1824	RCC4	MCF7	SK-MEL-28	0	3.125	0.099856	shared
chr12:16064509-16064510	9.7852	11.747	10.2841	RCC4	MCF7	SK-MEL-28	0	NA	0.0405844	shared
chr12:19592452-19592453	7.80983	16.5287	19.753	RCC4	MCF7	SK-MEL-28	NA	NA	0.0440917	shared
chr12:20365850-20365851	5.84821	4.40858	17.4913	RCC4	MCF7	SK-MEL-28	NA	NA	NA	shared
chr12:25404003-25404004	6.38444	10.9892	13.4909	RCC4	MCF7	SK-MEL-28	0	NA	0.206731	shared
chr12:25539058-25539059	5.1653	11.1044	23.9088	RCC4	MCF7	SK-MEL-28	0	NA	0.155574	shared
chr12:26163375-26163376	4.67031	7.48123	61.9073	RCC4	MCF7	SK-MEL-28	NA	NA	NA	shared
chr12:26267471-26267472	9.48271	26.7878	52.6832	RCC4	MCF7	SK-MEL-28	0.173611	NA	4.16499	shared
chr12:26277992-26277993	19.3183	33.9304	87.6559	RCC4	MCF7	SK-MEL-28	0.206612	NA	0.740479	shared
chr12:26986392-26986393	5.34405	11.6871	8.53961	RCC4	MCF7	SK-MEL-28	0.400528	0.813717	1.10194	shared
chr12:27090925-27090926	18.7592	32.5899	52.6626	RCC4	MCF7	SK-MEL-28	NA	NA	0	shared
chr12:27167318-27167319	6.42111	8.21369	9.69901	RCC4	MCF7	SK-MEL-28	0	0.328947	0.0562931	shared
chr12:27397250-27397251	5.89862	7.04821	7.58082	RCC4	MCF7	SK-MEL-28	0.416667	0	0.608688	shared
chr12:27933604-27933605	9.79895	8.011	9.85438	RCC4	MCF7	SK-MEL-28	NA	NA	NA	shared
chr12:28343336-28343337	4.02408	10.5861	22.1082	RCC4	MCF7	SK-MEL-28	0	3.84615	0.00807233	shared
chr12:28343745-28343746	9.57437	17.9983	20.1454	RCC4	MCF7	SK-MEL-28	0	3.84615	0.00807233	shared
chr12:30848910-30848911	6.02695	5.42666	8.91919	RCC4	MCF7	SK-MEL-28	0	4.83187	0.242708	shared
chr12:31477608-31477609	7.53484	26.6081	28.7637	RCC4	MCF7	SK-MEL-28	NA	NA	NA	shared
chr12:31743222-31743223	6.9436	7.81291	14.1999	RCC4	MCF7	SK-MEL-28	0.568182	NA	0.533434	shared
chr12:31882171-31882172	10.9218	15.0592	17.683	RCC4	MCF7	SK-MEL-28	0	2.84649	0.180406	shared
chr12:32112251-32112252	5.05989	5.39441	5.54426	RCC4	MCF7	SK-MEL-28	0.0740741	NA	0.36663	shared
chr12:33049938-33049939	5.60988	25.1363	9.12275	RCC4	MCF7	SK-MEL-28	0	NA	0.747523	shared
chr12:39300638-39300639	18.8875	6.08541	6.70464	RCC4	MCF7	SK-MEL-28	0.0976562	5.9504	0.0260417	shared
chr12:39837086-39837087	7.47067	18.1572	12.2332	RCC4	MCF7	SK-MEL-28	0	2.27273	0	shared
chr12:40499370-40499371	29.5298	21.9347	28.3074	RCC4	MCF7	SK-MEL-28	NA	NA	NA	shared
chr12:42538773-42538774	10.9448	11.2979	13.1202	RCC4	MCF7	SK-MEL-28	0.198413	4.18931	0.0382958	shared
chr12:42632135-42632136	9.55146	19.553	21.5929	RCC4	MCF7	SK-MEL-28	0.328531	1.92308	0.245441	shared
chr12:42983586-42983587	6.74194	9.31929	8.30164	RCC4	MCF7	SK-MEL-28	0.550595	NA	0.267857	shared
chr12:44152648-44152649	5.58238	13.3248	11.3334	RCC4	MCF7	SK-MEL-28	0	3.73016	0.428965	shared
chr12:44199743-44199744	11.8568	21.8771	12.5783	RCC4	MCF7	SK-MEL-28	0.367647	4.19643	0.078125	shared
chr12:45609359-45609360	4.79406	11.6733	6.62007	RCC4	MCF7	SK-MEL-28	0.15346	2.57338	0.208778	shared
chr12:45626923-45626924	30.4464	42.0359	43.767	RCC4	MCF7	SK-MEL-28	NA	NA	NA	shared
chr12:46121429-46121430	11.3893	28.6696	11.0983	RCC4	MCF7	SK-MEL-28	0	12.6728	0.0661376	shared
chr12:46122691-46122692	28.3885	117.452	46.4172	RCC4	MCF7	SK-MEL-28	0	12.6728	0.0661376	shared
chr12:46384551-46384552	19.9737	63.0768	21.706	RCC4	MCF7	SK-MEL-28	0.0919913	2.34973	0.081418	shared
chr12:46385748-46385749	8.33232	16.9687	10.6057	RCC4	MCF7	SK-MEL-28	0.0919913	2.34973	0.081418	shared
chr12:46766073-46766074	6.95735	7.67932	7.77946	RCC4	MCF7	SK-MEL-28	0.138889	0.641026	0	shared
chr12:46766568-46766569	5.49988	22.7915	5.19221	RCC4	MCF7	SK-MEL-28	0.138889	0.641026	0	shared
chr12:46777780-46777781	16.1788	58.6706	11.77	RCC4	MCF7	SK-MEL-28	0.213068	1.875	3.69166	shared
chr12:47058973-47058974	4.47782	6.72113	13.603	RCC4	MCF7	SK-MEL-28	NA	NA	NA	shared
chr12:48213971-48213972	19.0204	24.542	9.70098	RCC4	MCF7	SK-MEL-28	0	0	0.315567	shared
chr12:48298589-48298590	10.7935	24.3923	10.7719	RCC4	MCF7	SK-MEL-28	NA	NA	NA	shared
chr12:48357373-48357374	8.82272	20.8406	9.70688	RCC4	MCF7	SK-MEL-28	0.135082	1.74801	0.265547	shared
chr12:49110718-49110719	6.48528	16.0105	7.67719	RCC4	MCF7	SK-MEL-28	0	0.25	0.824125	shared
chr12:49209351-49209352	9.20772	21.4602	11.2085	RCC4	MCF7	SK-MEL-28	35	5.37281	0.284091	shared
chr12:49212656-49212657	6.74194	23.3282	4.9208	RCC4	MCF7	SK-MEL-28	35	5.37281	0.284091	shared
chr12:49259541-49259542	5.71529	10.1024	5.55409	RCC4	MCF7	SK-MEL-28	4.24026	4.10354	0.282923	shared
chr12:49412691-49412692	6.95276	13.6542	7.41758	RCC4	MCF7	SK-MEL-28	NA	NA	NA	shared
chr12:49454620-49454621	18.8967	20.8452	7.72046	RCC4	MCF7	SK-MEL-28	0	0	0.4	shared
chr12:49463715-49463716	8.20399	26.0346	12.9618	RCC4	MCF7	SK-MEL-28	0.0322581	1.51882	0.123158	shared
chr12:49504638-49504639	7.63567	15.6005	4.40748	RCC4	MCF7	SK-MEL-28	0	3.05208	0	shared
chr12:49524190-49524191	15.6242	42.1533	34.7544	RCC4	MCF7	SK-MEL-28	0	2.38636	0.160256	shared
chr12:49582423-49582424	8.2269	20.677	15.4321	RCC4	MCF7	SK-MEL-28	0.659925	3.125	0	shared
chr12:49628349-49628350	4.71156	19.1016	13.8262	RCC4	MCF7	SK-MEL-28	19.4395	17.1429	11.3476	shared
chr12:49658727-49658728	4.35407	17.6205	9.18864	RCC4	MCF7	SK-MEL-28	0	2.95815	0.0988142	shared
chr12:49659345-49659346	13.3739	16.5886	8.5878	RCC4	MCF7	SK-MEL-28	0	2.95815	0.0988142	shared
chr12:49731027-49731028	7.64483	22.0061	11.9854	RCC4	MCF7	SK-MEL-28	1.29751	NA	0.138889	shared
chr12:49741602-49741603	10.3398	18.0006	4.80771	RCC4	MCF7	SK-MEL-28	NA	6.25	0	shared
chr12:49760732-49760733	6.72819	26.592	28.5395	RCC4	MCF7	SK-MEL-28	0	2.17634	0.0297619	shared
chr12:49761147-49761148	6.38903	32.2191	11.4819	RCC4	MCF7	SK-MEL-28	0	2.17634	0.0297619	shared
chr12:50101402-50101403	6.54486	13.4607	8.13446	RCC4	MCF7	SK-MEL-28	1.01374	3.76049	0.15541	shared
chr12:50135179-50135180	8.80897	15.6811	8.13151	RCC4	MCF7	SK-MEL-28	0.135538	7.28476	0.17937	shared
chr12:50170378-50170379	5.49988	14.0711	9.65869	RCC4	MCF7	SK-MEL-28	NA	NA	NA	shared
chr12:50222533-50222534	7.15901	12.7467	8.41472	RCC4	MCF7	SK-MEL-28	2.53472	0	2.21742	shared
chr12:50236922-50236923	4.01491	11.4844	6.63875	RCC4	MCF7	SK-MEL-28	0.139764	2.58433	0.450478	shared
chr12:50451299-50451300	7.12234	18.8436	10.9843	RCC4	MCF7	SK-MEL-28	0.297619	0.905797	0.130208	shared
chr12:50479009-50479010	5.4953	14.5225	8.36851	RCC4	MCF7	SK-MEL-28	0	2.12302	0.0490196	shared
chr12:50506001-50506002	8.13066	11.9152	7.15699	RCC4	MCF7	SK-MEL-28	0.290344	1.63059	0.148249	shared
chr12:50561292-50561293	8.19024	20.1818	9.00278	RCC4	MCF7	SK-MEL-28	0	3.16482	0.3367	shared
chr12:50677403-50677404	16.3117	46.8498	22.0384	RCC4	MCF7	SK-MEL-28	0.237487	2.15043	0.0186706	shared
chr12:51158132-51158133	16.5455	47.0157	24.5214	RCC4	MCF7	SK-MEL-28	NA	11.727	NA	shared
chr12:51420194-51420195	13.9972	25.4542	10.6214	RCC4	MCF7	SK-MEL-28	0	1.66667	0.846775	shared
chr12:51477404-51477405	17.6317	29.2708	15.1754	RCC4	MCF7	SK-MEL-28	0.240471	2.71896	0.237275	shared
chr12:51611881-51611882	6.09112	8.14459	7.4343	RCC4	MCF7	SK-MEL-28	0	1.27976	0	shared
chr12:51664078-51664079	4.43199	17.0677	4.54515	RCC4	MCF7	SK-MEL-28	0	NA	0	shared
chr12:52217869-52217870	10.6056	43.5814	17.8236	RCC4	MCF7	SK-MEL-28	66.8269	1.875	9.1186	shared
chr12:52345468-52345469	15.6838	21.7826	9.19257	RCC4	MCF7	SK-MEL-28	NA	NA	5	shared
chr12:52444960-52444961	15.8626	37.2403	31.7187	RCC4	MCF7	SK-MEL-28	0	0	0	shared
chr12:52463483-52463484	4.23949	18.6593	16.5895	RCC4	MCF7	SK-MEL-28	0.201823	1.94444	0.0390625	shared
chr12:52586083-52586084	5.26155	18.6824	5.39282	RCC4	MCF7	SK-MEL-28	0	1.13636	16.0788	shared
chr12:52785553-52785554	4.35407	14.0849	12.184	RCC4	MCF7	SK-MEL-28	NA	NA	NA	shared
chr12:53374707-53374708	9.9227	17.1622	9.66066	RCC4	MCF7	SK-MEL-28	NA	NA	NA	shared
chr12:53400075-53400076	13.438	42.948	20.6007	RCC4	MCF7	SK-MEL-28	0.627671	1.17279	0.158136	shared
chr12:53441418-53441419	28.1731	32.6613	25.1999	RCC4	MCF7	SK-MEL-28	0	NA	35.0395	shared
chr12:53448104-53448105	16.8984	80.8471	7.13929	RCC4	MCF7	SK-MEL-28	0.10998	0.650641	1.03571	shared
chr12:53460187-53460188	14.0018	80.1653	4.52155	RCC4	MCF7	SK-MEL-28	NA	NA	NA	shared
chr12:53473376-53473377	10.4269	28.0984	20.7325	RCC4	MCF7	SK-MEL-28	0.104167	6.21599	0.23228	shared
chr12:53574374-53574375	9.74395	38.5647	24.8793	RCC4	MCF7	SK-MEL-28	0	1.03228	0	shared
chr12:53574817-53574818	11.7789	17.5514	25.7978	RCC4	MCF7	SK-MEL-28	0	1.03228	0	shared
chr12:53614869-53614870	7.32401	11.9704	9.69311	RCC4	MCF7	SK-MEL-28	NA	NA	34.375	shared
chr12:53662156-53662157	16.8113	29.9802	17.5916	RCC4	MCF7	SK-MEL-28	0	2.38558	0.150455	shared
chr12:53715499-53715500	17.8425	54.0593	21.5782	RCC4	MCF7	SK-MEL-28	88.5053	91.0569	0.224652	shared
chr12:53773780-53773781	4.7299	13.8638	11.0334	RCC4	MCF7	SK-MEL-28	0	1.25	0	shared
chr12:53774452-53774453	5.48613	16.4688	7.35465	RCC4	MCF7	SK-MEL-28	0	1.25	0	shared
chr12:53845733-53845734	7.23693	17.0954	8.5288	RCC4	MCF7	SK-MEL-28	0.234369	6.83681	0.0939576	shared
chr12:53886925-53886926	21.3029	20.0644	11.4366	RCC4	MCF7	SK-MEL-28	0	NA	0.274725	shared
chr12:53894775-53894776	4.71156	28.0846	14.0062	RCC4	MCF7	SK-MEL-28	0.833333	1.17188	0	shared
chr12:54069909-54069910	4.6474	17.0124	9.57412	RCC4	MCF7	SK-MEL-28	0	0.608766	0.37828	shared
chr12:54121437-54121438	11.4718	32.4056	23.8271	RCC4	MCF7	SK-MEL-28	0.255102	1.60714	0.0709503	shared
chr12:54151016-54151017	18.4613	40.1103	10.3638	RCC4	MCF7	SK-MEL-28	NA	NA	NA	shared
chr12:54567435-54567436	4.46407	11.6318	7.56902	RCC4	MCF7	SK-MEL-28	95.6761	13.9408	66.1253	shared
chr12:54653130-54653131	37.2938	4.78403	14.8558	RCC4	MCF7	SK-MEL-28	NA	NA	NA	shared
chr12:54753161-54753162	10.3031	32.3273	23.2145	RCC4	MCF7	SK-MEL-28	0	1.96419	0	shared
chr12:56109919-56109920	9.76229	37.1275	17.5945	RCC4	MCF7	SK-MEL-28	49.6258	51.6667	0.328054	shared
chr12:56123060-56123061	8.42398	15.6166	16.1499	RCC4	MCF7	SK-MEL-28	14.4174	29.0432	0.284091	shared
chr12:56223858-56223859	5.69238	4.28881	6.45781	RCC4	MCF7	SK-MEL-28	NA	NA	NA	shared
chr12:56367944-56367945	8.61648	12.5946	8.3331	RCC4	MCF7	SK-MEL-28	0	3.74504	0	shared
chr12:56473841-56473842	5.76571	24.6342	9.39711	RCC4	MCF7	SK-MEL-28	0.694444	2.64778	1.5625	shared
chr12:56511939-56511940	21.6008	46.2141	42.2988	RCC4	MCF7	SK-MEL-28	0.093985	2.87698	0.0623666	shared
chr12:56522004-56522005	5.13322	22.1466	12.7553	RCC4	MCF7	SK-MEL-28	0.446429	3.47222	0	shared
chr12:56546267-56546268	18.8921	48.8768	15.1095	RCC4	MCF7	SK-MEL-28	0	5.69444	0.10629	shared
chr12:56551638-56551639	15.5417	32.5669	12.8606	RCC4	MCF7	SK-MEL-28	51.1499	74.9393	42.5687	shared
chr12:56652146-56652147	7.14526	10.7243	6.8846	RCC4	MCF7	SK-MEL-28	0	NA	0.10953	shared
chr12:56710059-56710060	9.10688	30.0493	18.1226	RCC4	MCF7	SK-MEL-28	0.375548	1.75	1.47305	shared
chr12:56843085-56843086	4.43657	14.2277	8.28492	RCC4	MCF7	SK-MEL-28	0.0218531	NA	0.191728	shared
chr12:56862327-56862328	12.6726	23.5217	17.4441	RCC4	MCF7	SK-MEL-28	0.409423	2.04031	0.121087	shared
chr12:57029033-57029034	8.96022	14.1241	4.00528	RCC4	MCF7	SK-MEL-28	0	1.19048	0.25	shared
chr12:57082051-57082052	33.838	82.2705	45.9068	RCC4	MCF7	SK-MEL-28	0.184355	3.49781	0.0909392	shared
chr12:57119088-57119089	8.44232	20.5434	14.8961	RCC4	MCF7	SK-MEL-28	0.125	1.36846	0.143678	shared
chr12:57481776-57481777	16.4584	53.5065	28.1835	RCC4	MCF7	SK-MEL-28	0	0	0.0597372	shared
chr12:57482436-57482437	14.3272	64.9471	29.984	RCC4	MCF7	SK-MEL-28	0	0	0.0597372	shared
chr12:57504693-57504694	26.4269	6.64282	12.7947	RCC4	MCF7	SK-MEL-28	NA	NA	21.6294	shared
chr12:57506357-57506358	11.9531	25.5187	24.1841	RCC4	MCF7	SK-MEL-28	NA	NA	21.6294	shared
chr12:57521177-57521178	16.8663	60.2783	32.5477	RCC4	MCF7	SK-MEL-28	14.3315	1.88425	10.7044	shared
chr12:57634371-57634372	5.3853	24.2242	5.20008	RCC4	MCF7	SK-MEL-28	81.454	22.6944	3.24075	shared
chr12:57824931-57824932	15.0972	46.7531	25.3022	RCC4	MCF7	SK-MEL-28	NA	NA	NA	shared
chr12:57853117-57853118	7.51192	6.34569	6.6004	RCC4	MCF7	SK-MEL-28	NA	NA	NA	shared
chr12:57914595-57914596	12.5626	22.7754	15.6553	RCC4	MCF7	SK-MEL-28	0	NA	0	shared
chr12:57916429-57916430	6.32028	14.9348	5.4646	RCC4	MCF7	SK-MEL-28	0	NA	0	shared
chr12:57984927-57984928	6.48069	12.8227	7.81585	RCC4	MCF7	SK-MEL-28	0	2.1875	0.421243	shared
chr12:58005080-58005081	7.58067	14.4788	9.00573	RCC4	MCF7	SK-MEL-28	56.25	NA	20.8522	shared
chr12:58087866-58087867	6.12778	11.5512	6.70562	RCC4	MCF7	SK-MEL-28	0.191799	1.07836	0.0152625	shared
chr12:58120534-58120535	12.7918	52.7464	26.7202	RCC4	MCF7	SK-MEL-28	12.8424	NA	2.50815	shared
chr12:58146316-58146317	23.567	68.234	29.0872	RCC4	MCF7	SK-MEL-28	2.78793	2.86685	0.825992	shared
chr12:58166661-58166662	17.0405	40.1494	44.4494	RCC4	MCF7	SK-MEL-28	0	4.6131	0.739582	shared
chr12:58240939-58240940	5.9032	19.2536	8.1207	RCC4	MCF7	SK-MEL-28	9.94599	3.93908	0.933824	shared
chr12:58335418-58335419	7.11776	14.6331	6.51386	RCC4	MCF7	SK-MEL-28	0.0992063	NA	0	shared
chr12:59314122-59314123	7.17734	13.7141	11.4366	RCC4	MCF7	SK-MEL-28	0	3.29613	0.632757	shared
chr12:59314359-59314360	4.40449	14.3314	9.4748	RCC4	MCF7	SK-MEL-28	0	3.29613	0.632757	shared
chr12:59989803-59989804	7.75941	6.04856	5.40954	RCC4	MCF7	SK-MEL-28	0	NA	1.5625	shared
chr12:62860568-62860569	8.86397	20.1611	7.05177	RCC4	MCF7	SK-MEL-28	0.0520833	0.65165	0.822368	shared
chr12:62996328-62996329	9.51021	20.0114	24.2569	RCC4	MCF7	SK-MEL-28	NA	NA	NA	shared
chr12:62996966-62996967	8.88689	33.783	18.6221	RCC4	MCF7	SK-MEL-28	NA	NA	NA	shared
chr12:63328864-63328865	8.57981	25.6384	9.88093	RCC4	MCF7	SK-MEL-28	0.0363372	1.49603	0.205032	shared
chr12:63329040-63329041	7.35609	33.5711	8.66843	RCC4	MCF7	SK-MEL-28	0.0363372	1.49603	0.205032	shared
chr12:64173713-64173714	5.26155	17.9983	10.0461	RCC4	MCF7	SK-MEL-28	0	4.8566	0.327905	shared
chr12:64237766-64237767	8.64398	33.6425	13.1772	RCC4	MCF7	SK-MEL-28	0.160256	NA	0.183824	shared
chr12:64616096-64616097	4.41824	18.4083	6.34374	RCC4	MCF7	SK-MEL-28	0.0925926	0.535714	0.256919	shared
chr12:64798407-64798408	8.41023	29.1648	23.8586	RCC4	MCF7	SK-MEL-28	0	1.04167	0.480769	shared
chr12:64845546-64845547	15.0284	101.268	58.0229	RCC4	MCF7	SK-MEL-28	0.318287	1.61748	0.461667	shared
chr12:65004175-65004176	5.38072	13.9191	7.74505	RCC4	MCF7	SK-MEL-28	0	0	0	shared
chr12:65019473-65019474	6.55402	44.3116	15.3072	RCC4	MCF7	SK-MEL-28	0	3.62379	12.5811	shared
chr12:65563824-65563825	4.86739	13.1037	14.3454	RCC4	MCF7	SK-MEL-28	NA	NA	NA	shared
chr12:65672397-65672398	4.15699	7.14725	6.26409	RCC4	MCF7	SK-MEL-28	13.5135	NA	9.69732	shared
chr12:66218131-66218132	14.9322	19.0025	20.9832	RCC4	MCF7	SK-MEL-28	0.111607	23.869	4.41193	shared
chr12:67663089-67663090	5.42197	22.7224	13.0238	RCC4	MCF7	SK-MEL-28	0	3.50248	0.14181	shared
chr12:69004482-69004483	4.12491	9.66019	7.38317	RCC4	MCF7	SK-MEL-28	0.244361	1.31705	0.437902	shared
chr12:69139977-69139978	18.4017	80.7043	37.0712	RCC4	MCF7	SK-MEL-28	3.66613	1.8695	0.12272	shared
chr12:69202497-69202498	13.3647	21.5638	14.3533	RCC4	MCF7	SK-MEL-28	0	0.892857	0.48717	shared
chr12:69979423-69979424	5.49988	10.722	8.6704	RCC4	MCF7	SK-MEL-28	0.625	NA	0.206998	shared
chr12:70636779-70636780	19.4696	89.761	36.1016	RCC4	MCF7	SK-MEL-28	0	NA	0.0457875	shared
chr12:71039575-71039576	16.7838	11.5466	10.1936	RCC4	MCF7	SK-MEL-28	NA	NA	NA	shared
chr12:72079882-72079883	9.26271	20.2302	15.6504	RCC4	MCF7	SK-MEL-28	NA	0.833333	0.142915	shared
chr12:72148586-72148587	16.1834	85.3892	27.4853	RCC4	MCF7	SK-MEL-28	0.274725	0.555556	0.230231	shared
chr12:75905511-75905512	16.1284	59.5988	31.349	RCC4	MCF7	SK-MEL-28	10.6787	3.17799	0.247333	shared
chr12:76371868-76371869	9.15272	13.721	22.7395	RCC4	MCF7	SK-MEL-28	NA	NA	NA	shared
chr12:76425476-76425477	4.29449	23.8349	9.7944	RCC4	MCF7	SK-MEL-28	NA	25.5208	NA	shared
chr12:76478481-76478482	9.1573	40.0734	10.6342	RCC4	MCF7	SK-MEL-28	2.77778	NA	0	shared
chr12:76953625-76953626	8.25899	16.0704	5.61604	RCC4	MCF7	SK-MEL-28	0	2.7983	0.206587	shared
chr12:77157840-77157841	12.5076	34.9255	11.4189	RCC4	MCF7	SK-MEL-28	NA	NA	NA	shared
chr12:77272757-77272758	20.0333	66.2278	11.3432	RCC4	MCF7	SK-MEL-28	0	NA	0	shared
chr12:77459058-77459059	12.7047	29.2086	23.9943	RCC4	MCF7	SK-MEL-28	0	NA	0	shared
chr12:80085008-80085009	5.48613	22.2963	5.41347	RCC4	MCF7	SK-MEL-28	0.594305	8.23392	0.229952	shared
chr12:82752406-82752407	7.49817	29.9157	13.3404	RCC4	MCF7	SK-MEL-28	0.162338	1.30208	0.117415	shared
chr12:83080664-83080665	9.71645	32.2444	9.9596	RCC4	MCF7	SK-MEL-28	0	2.24026	0	shared
chr12:88429221-88429222	9.3773	45.3527	15.2197	RCC4	MCF7	SK-MEL-28	0.189394	2.2813	0.368949	shared
chr12:89747609-89747610	6.46694	14.055	8.26918	RCC4	MCF7	SK-MEL-28	0	0	0.0591017	shared
chr12:90102716-90102717	6.11862	39.645	13.4004	RCC4	MCF7	SK-MEL-28	0.577094	0.367647	0	shared
chr12:90103379-90103380	11.3939	35.4299	16.0821	RCC4	MCF7	SK-MEL-28	0.577094	0.367647	0	shared
chr12:90163143-90163144	7.14526	22.1005	7.26713	RCC4	MCF7	SK-MEL-28	NA	NA	NA	shared
chr12:92538715-92538716	23.5762	47.9002	12.7996	RCC4	MCF7	SK-MEL-28	0	0	0	shared
chr12:92539631-92539632	12.9064	60.5662	20.9999	RCC4	MCF7	SK-MEL-28	0	0	0	shared
chr12:93323311-93323312	6.15528	33.5757	8.84544	RCC4	MCF7	SK-MEL-28	0.122549	1.99482	0	shared
chr12:93835837-93835838	8.65773	29.2708	10.7866	RCC4	MCF7	SK-MEL-28	0.137921	NA	0.0946343	shared
chr12:93964646-93964647	11.5039	9.96192	5.30235	RCC4	MCF7	SK-MEL-28	0	0	0.744048	shared
chr12:94071234-94071235	6.92527	19.5807	4.52057	RCC4	MCF7	SK-MEL-28	0	1.52121	0.222223	shared
chr12:94853743-94853744	4.06074	15.5567	13.1457	RCC4	MCF7	SK-MEL-28	0	3.61374	0.0448029	shared
chr12:95397549-95397550	6.02695	26.2027	9.26731	RCC4	MCF7	SK-MEL-28	0.0744048	3.49702	0.127182	shared
chr12:95466717-95466718	5.17905	16.25	25.1439	RCC4	MCF7	SK-MEL-28	1.23056	5.03908	1.23397	shared
chr12:95467432-95467433	10.2298	31.3277	16.2365	RCC4	MCF7	SK-MEL-28	1.23056	5.03908	1.23397	shared
chr12:95611547-95611548	10.4681	42.3353	27.0732	RCC4	MCF7	SK-MEL-28	0	5.21776	0.206213	shared
chr12:96429508-96429509	7.04901	13.767	6.23164	RCC4	MCF7	SK-MEL-28	0	4.66673	0.0606796	shared
chr12:96794008-96794009	5.14697	12.7789	9.12374	RCC4	MCF7	SK-MEL-28	0.15625	NA	0.527398	shared
chr12:97300937-97300938	7.41567	30.5008	23.4554	RCC4	MCF7	SK-MEL-28	0.347222	NA	0.129239	shared
chr12:98909800-98909801	7.06276	15.9137	14.7939	RCC4	MCF7	SK-MEL-28	0	4.6875	0	shared
chr12:99038351-99038352	15.4272	39.0807	69.2855	RCC4	MCF7	SK-MEL-28	0	0.657895	0	shared
chr12:99039102-99039103	26.9998	48.4161	20.2359	RCC4	MCF7	SK-MEL-28	0	0.657895	0	shared
chr12:100378607-100378608	9.0198	28.6512	5.45182	RCC4	MCF7	SK-MEL-28	2.93062	NA	0.215074	shared
chr12:100536685-100536686	7.08568	16.356	7.94959	RCC4	MCF7	SK-MEL-28	0	1.42593	0.154952	shared
chr12:100661076-100661077	6.84277	21.4809	16.4341	RCC4	MCF7	SK-MEL-28	NA	6.25	NA	shared
chr12:100967366-100967367	7.52109	34.9669	28.7696	RCC4	MCF7	SK-MEL-28	0.485624	NA	0.377498	shared
chr12:102092085-102092086	4.7849	10.7082	14.1714	RCC4	MCF7	SK-MEL-28	1.04167	0	0.169224	shared
chr12:102224609-102224610	5.00031	17.4708	8.36752	RCC4	MCF7	SK-MEL-28	0	NA	0.208333	shared
chr12:102271534-102271535	12.3839	17.6689	27.8216	RCC4	MCF7	SK-MEL-28	NA	NA	0.043554	shared
chr12:102455800-102455801	8.58898	28.7502	22.9726	RCC4	MCF7	SK-MEL-28	0	0.919496	0.0771605	shared
chr12:102514009-102514010	13.1401	22.5957	17.2887	RCC4	MCF7	SK-MEL-28	0.0833333	3.90693	0.252605	shared
chr12:104235050-104235051	8.74939	12.62	14.8489	RCC4	MCF7	SK-MEL-28	0	4.42308	0.0865052	shared
chr12:104323800-104323801	15.4913	48.499	39.6644	RCC4	MCF7	SK-MEL-28	0	2.70833	0.0979936	shared
chr12:104351033-104351034	12.1043	15.2366	11.0374	RCC4	MCF7	SK-MEL-28	0.453869	3.10827	0.275092	shared
chr12:104458194-104458195	9.97312	15.7087	13.5381	RCC4	MCF7	SK-MEL-28	0	0	0	shared
chr12:104458370-104458371	11.0135	17.047	11.9952	RCC4	MCF7	SK-MEL-28	0	0	0	shared
chr12:104613984-104613985	10.0602	31.9818	28.9446	RCC4	MCF7	SK-MEL-28	NA	NA	NA	shared
chr12:105352460-105352461	13.5114	16.9433	4.39273	RCC4	MCF7	SK-MEL-28	NA	NA	0.78125	shared
chr12:105501407-105501408	13.8322	31.7515	19.3843	RCC4	MCF7	SK-MEL-28	0	4.43796	0.127073	shared
chr12:106696691-106696692	4.21199	34.7389	24.6345	RCC4	MCF7	SK-MEL-28	0	6.60714	0.204007	shared
chr12:107168870-107168871	5.48155	10.0356	10.7345	RCC4	MCF7	SK-MEL-28	1.5625	0	0.223214	shared
chr12:107349626-107349627	17.288	44.7999	48.5177	RCC4	MCF7	SK-MEL-28	NA	NA	0	shared
chr12:108079624-108079625	4.49615	20.2118	13.782	RCC4	MCF7	SK-MEL-28	0.59232	3.44554	0.112882	shared
chr12:108154964-108154965	6.0682	23.4664	20.3961	RCC4	MCF7	SK-MEL-28	0.137363	3.80539	0.107759	shared
chr12:109085445-109085446	4.79865	7.02287	10.2467	RCC4	MCF7	SK-MEL-28	0	31.9444	2.36556	shared
chr12:109125470-109125471	8.34148	53.5802	45.424	RCC4	MCF7	SK-MEL-28	0.25	0.862069	0.138074	shared
chr12:109251560-109251561	17.7921	66.8958	57.8843	RCC4	MCF7	SK-MEL-28	0	13.125	0	shared
chr12:109490319-109490320	6.09112	8.76189	6.29162	RCC4	MCF7	SK-MEL-28	0	NA	0.231961	shared
chr12:110283104-110283105	13.7772	90.4405	23.6491	RCC4	MCF7	SK-MEL-28	NA	NA	NA	shared
chr12:110318338-110318339	16.1101	22.7454	32.9007	RCC4	MCF7	SK-MEL-28	NA	4.27993	0.133929	shared
chr12:110337955-110337956	5.09656	15.1629	29.0685	RCC4	MCF7	SK-MEL-28	24.5098	2.07163	0.200896	shared
chr12:110434148-110434149	4.25782	12.5209	13.5027	RCC4	MCF7	SK-MEL-28	0.566249	1.77469	0.548215	shared
chr12:110547218-110547219	7.04901	5.68693	29.452	RCC4	MCF7	SK-MEL-28	NA	NA	NA	shared
chr12:110719019-110719020	4.23032	6.91692	11.2006	RCC4	MCF7	SK-MEL-28	0	NA	0	shared
chr12:110841403-110841404	7.66317	18.6524	19.1453	RCC4	MCF7	SK-MEL-28	0	5.43091	0.183657	shared
chr12:110906503-110906504	14.8497	59.2579	52.3194	RCC4	MCF7	SK-MEL-28	0	6.80556	0.0514612	shared
chr12:111020632-111020633	9.64312	18.224	38.8786	RCC4	MCF7	SK-MEL-28	0	NA	0.116148	shared
chr12:111180868-111180869	4.01033	11.9658	24.3867	RCC4	MCF7	SK-MEL-28	2.90064	1.7114	0.202402	shared
chr12:111835004-111835005	4.99114	6.79484	15.7271	RCC4	MCF7	SK-MEL-28	0	6.86111	3.2369	shared
chr12:111843562-111843563	7.44775	10.6575	14.8932	RCC4	MCF7	SK-MEL-28	25	0	0.15625	shared
chr12:112035439-112035440	5.86654	4.71262	9.32533	RCC4	MCF7	SK-MEL-28	0.277778	1.83728	0.0810709	shared
chr12:112037305-112037306	11.8018	37.1666	26.4744	RCC4	MCF7	SK-MEL-28	0.277778	1.83728	0.0810709	shared
chr12:112451109-112451110	4.66573	19.8087	22.4858	RCC4	MCF7	SK-MEL-28	0.0811688	1.4881	0.162766	shared
chr12:113568331-113568332	13.7451	28.5844	6.10576	RCC4	MCF7	SK-MEL-28	NA	NA	NA	shared
chr12:113623240-113623241	5.57779	21.398	17.9957	RCC4	MCF7	SK-MEL-28	0.378788	2.08333	0.0961538	shared
chr12:113796440-113796441	5.61904	19.53	9.06768	RCC4	MCF7	SK-MEL-28	0	0	0.436508	shared
chr12:116872612-116872613	6.70069	11.7931	11.058	RCC4	MCF7	SK-MEL-28	NA	NA	NA	shared
chr12:117257379-117257380	10.491	24.2541	15.9798	RCC4	MCF7	SK-MEL-28	0	4.16667	0.805561	shared
chr12:117319046-117319047	8.79064	12.3966	8.96148	RCC4	MCF7	SK-MEL-28	NA	2.5	0.396825	shared
chr12:117348686-117348687	5.62821	19.1085	21.0127	RCC4	MCF7	SK-MEL-28	1.25	4.61069	0.49431	shared
chr12:117628293-117628294	10.0327	39.3041	36.2068	RCC4	MCF7	SK-MEL-28	0	2.74471	0.168015	shared
chr12:118499045-118499046	4.20741	9.01065	8.31049	RCC4	MCF7	SK-MEL-28	NA	3.40278	0.15625	shared
chr12:118573880-118573881	4.41365	14.9947	12.7042	RCC4	MCF7	SK-MEL-28	34.674	75.4196	17.2801	shared
chr12:120884164-120884165	5.20197	17.715	9.56232	RCC4	MCF7	SK-MEL-28	0	1.76467	0.148911	shared
chr12:120907397-120907398	8.34607	41.0938	19.1119	RCC4	MCF7	SK-MEL-28	0	3.66261	0.342408	shared
chr12:120912644-120912645	17.5355	66.5641	45.9845	RCC4	MCF7	SK-MEL-28	NA	NA	NA	shared
chr12:121148444-121148445	7.74108	18.6777	19.4246	RCC4	MCF7	SK-MEL-28	NA	NA	NA	shared
chr12:121163703-121163704	7.76858	34.3197	29.0921	RCC4	MCF7	SK-MEL-28	1.50463	2.59024	0.0880433	shared
chr12:121790393-121790394	6.93443	38.5555	23.6246	RCC4	MCF7	SK-MEL-28	0	0	0.196945	shared
chr12:121905461-121905462	20.4641	54.0178	57.7574	RCC4	MCF7	SK-MEL-28	3.33333	NA	0.210084	shared
chr12:122018535-122018536	31.0056	67.6282	66.5832	RCC4	MCF7	SK-MEL-28	73.4839	71.7706	11.8862	shared
chr12:122064522-122064523	4.4274	15.589	20.2909	RCC4	MCF7	SK-MEL-28	0	NA	0	shared
chr12:122150678-122150679	5.40363	17.6735	15.8018	RCC4	MCF7	SK-MEL-28	0	3.73737	0.143252	shared
chr12:122231866-122231867	4.43199	17.1944	15.1331	RCC4	MCF7	SK-MEL-28	1.38889	0	0	shared
chr12:122459891-122459892	6.92068	22.1512	20.1719	RCC4	MCF7	SK-MEL-28	NA	3.76636	0.452218	shared
chr12:122688305-122688306	25.2674	88.8235	30.4079	RCC4	MCF7	SK-MEL-28	NA	NA	1.61527	shared
chr12:122710648-122710649	4.83073	19.7787	16.381	RCC4	MCF7	SK-MEL-28	NA	27.0833	0.520112	shared
chr12:122711050-122711051	5.03239	25.0073	10.9066	RCC4	MCF7	SK-MEL-28	NA	27.0833	0.520112	shared
chr12:122751004-122751005	4.31741	14.9832	13.3768	RCC4	MCF7	SK-MEL-28	0	2.1365	0.222458	shared
chr12:122884246-122884247	5.38988	20.2993	34.8606	RCC4	MCF7	SK-MEL-28	NA	NA	NA	shared
chr12:122907088-122907089	4.76656	10.5355	7.64671	RCC4	MCF7	SK-MEL-28	NA	19.4853	0.194444	shared
chr12:122985536-122985537	6.96193	52.9836	25.9365	RCC4	MCF7	SK-MEL-28	0	6.94444	0.378412	shared
chr12:123011316-123011317	11.0043	54.7411	28.5503	RCC4	MCF7	SK-MEL-28	0	NA	0.0457875	shared
chr12:123237205-123237206	12.8651	60.9209	36.8942	RCC4	MCF7	SK-MEL-28	0	3.02067	0.113766	shared
chr12:123464753-123464754	6.37069	13.1912	36.5048	RCC4	MCF7	SK-MEL-28	46.2837	27.1548	NA	shared
chr12:123756640-123756641	9.45521	36.2568	34.5675	RCC4	MCF7	SK-MEL-28	4.76295	0.449694	0.0144009	shared
chr12:123849444-123849445	4.72073	29.5541	31.7767	RCC4	MCF7	SK-MEL-28	0	0	0	shared
chr12:124017881-124017882	9.67521	14.5179	27.6269	RCC4	MCF7	SK-MEL-28	NA	NA	0	shared
chr12:124086658-124086659	5.14697	18.8459	12.5144	RCC4	MCF7	SK-MEL-28	0	1.67892	0.184219	shared
chr12:125230610-125230611	4.047	8.57762	32.295	RCC4	MCF7	SK-MEL-28	NA	4.16667	0	shared
chr12:125322874-125322875	26.5828	136.417	66.892	RCC4	MCF7	SK-MEL-28	8.33333	NA	8.06225	shared
chr12:125399617-125399618	6.81985	59.8522	52.1394	RCC4	MCF7	SK-MEL-28	NA	0	0.0639386	shared
chr12:125401883-125401884	4.28532	31.459	27.1027	RCC4	MCF7	SK-MEL-28	NA	0	0.0639386	shared
chr12:125423311-125423312	10.1977	20.958	62.7894	RCC4	MCF7	SK-MEL-28	0	6.71646	0.153209	shared
chr12:125424580-125424581	6.9711	54.847	35.249	RCC4	MCF7	SK-MEL-28	0	6.71646	0.153209	shared
chr12:125478162-125478163	6.43944	9.72238	11.3294	RCC4	MCF7	SK-MEL-28	0	1.63523	0.327795	shared
chr12:129308095-129308096	8.04816	18.1963	19.4049	RCC4	MCF7	SK-MEL-28	NA	NA	NA	shared
chr12:131356480-131356481	13.406	53.1955	57.135	RCC4	MCF7	SK-MEL-28	NA	NA	0.0571646	shared
chr12:133405521-133405522	4.29907	33.7807	20.5318	RCC4	MCF7	SK-MEL-28	0	0.735294	0	shared
chr12:133463837-133463838	6.55402	17.8117	13.3414	RCC4	MCF7	SK-MEL-28	0.414299	5.20123	0.187803	shared
chr12:133532852-133532853	7.50275	11.1113	9.85733	RCC4	MCF7	SK-MEL-28	0	1.15942	0	shared
chr12:133562977-133562978	10.9998	37.0376	16.2994	RCC4	MCF7	SK-MEL-28	0.201613	2.24647	0.237504	shared
chr12:133613984-133613985	9.55146	60.3888	46.8931	RCC4	MCF7	SK-MEL-28	0	2.31947	0.385802	shared
chr12:133707107-133707108	7.68608	45.401	34.3492	RCC4	MCF7	SK-MEL-28	0.147059	1.16592	0.258643	shared
chr13:20176469-20176470	4.17533	18.0996	5.70651	RCC4	MCF7	SK-MEL-28	1.66667	NA	0.339286	shared
chr13:20533546-20533547	4.8124	28.6558	21.1848	RCC4	MCF7	SK-MEL-28	0	1.04167	0	shared
chr13:20534385-20534386	6.32945	26.4999	15.7999	RCC4	MCF7	SK-MEL-28	0	1.04167	0	shared
chr13:21100245-21100246	4.19824	15.7709	21.7945	RCC4	MCF7	SK-MEL-28	0	2.23825	0.348757	shared
chr13:21141391-21141392	4.96364	22.9804	10.6991	RCC4	MCF7	SK-MEL-28	0.446429	1.22354	0.173611	shared
chr13:21278300-21278301	6.97568	19.2766	7.95057	RCC4	MCF7	SK-MEL-28	0	NA	0.770089	shared
chr13:21347711-21347712	6.18278	21.649	10.4287	RCC4	MCF7	SK-MEL-28	0	0.198413	2.51874	shared
chr13:21476940-21476941	4.48699	19.7557	6.11068	RCC4	MCF7	SK-MEL-28	0	1.04167	0.151443	shared
chr13:21635786-21635787	6.42111	13.0553	8.17675	RCC4	MCF7	SK-MEL-28	0.560897	2.06993	0.298899	shared
chr13:21872245-21872246	7.22318	19.781	13.8174	RCC4	MCF7	SK-MEL-28	0.428571	1.43557	0.187642	shared
chr13:22033125-22033126	4.12491	10.6898	9.69016	RCC4	MCF7	SK-MEL-28	0	0.595238	0	shared
chr13:23949682-23949683	10.6698	7.88662	8.01842	RCC4	MCF7	SK-MEL-28	0	NA	0	shared
chr13:24153558-24153559	8.53398	9.63485	16.3004	RCC4	MCF7	SK-MEL-28	0	NA	0.0841751	shared
chr13:24734976-24734977	7.95191	18.6133	8.81299	RCC4	MCF7	SK-MEL-28	0	0	0	shared
chr13:24735319-24735320	7.69525	19.0509	6.30244	RCC4	MCF7	SK-MEL-28	0	0	0	shared
chr13:25861770-25861771	4.49615	6.09923	6.37816	RCC4	MCF7	SK-MEL-28	NA	NA	NA	shared
chr13:25875698-25875699	39.2737	79.525	62.87	RCC4	MCF7	SK-MEL-28	3.66782	2.05633	0.0976549	shared
chr13:26760701-26760702	22.0683	58.8502	43.6126	RCC4	MCF7	SK-MEL-28	0	0.260417	0.0156937	shared
chr13:26828971-26828972	4.94989	19.0532	6.76659	RCC4	MCF7	SK-MEL-28	0.28605	6.03588	0.0443262	shared
chr13:27447087-27447088	4.7574	28.6581	40.9624	RCC4	MCF7	SK-MEL-28	NA	NA	NA	shared
chr13:27617324-27617325	5.89862	13.3663	27.1401	RCC4	MCF7	SK-MEL-28	NA	NA	NA	shared
chr13:27746056-27746057	8.68064	14.9118	13.9	RCC4	MCF7	SK-MEL-28	0	NA	0	shared
chr13:27825802-27825803	6.28361	21.0341	20.3244	RCC4	MCF7	SK-MEL-28	0	2.375	0.638876	shared
chr13:27998498-27998499	8.2544	21.7688	40.7893	RCC4	MCF7	SK-MEL-28	0.160256	0	0.13175	shared
chr13:28024386-28024387	5.70154	35.2387	18.3842	RCC4	MCF7	SK-MEL-28	0.198413	1.42602	0.242174	shared
chr13:28196160-28196161	6.57694	8.32656	8.53175	RCC4	MCF7	SK-MEL-28	NA	NA	NA	shared
chr13:28713490-28713491	11.0593	44.4382	16.5669	RCC4	MCF7	SK-MEL-28	0	8.33333	0	shared
chr13:29233075-29233076	6.58611	7.59179	15.792	RCC4	MCF7	SK-MEL-28	0.347222	NA	0.0664894	shared
chr13:30707010-30707011	8.58898	8.1492	9.51905	RCC4	MCF7	SK-MEL-28	35.1323	NA	26.2976	shared
chr13:30717147-30717148	6.10028	13.3317	8.74022	RCC4	MCF7	SK-MEL-28	NA	NA	NA	shared
chr13:30881564-30881565	4.89948	28.8999	10.8348	RCC4	MCF7	SK-MEL-28	34.0101	0	1.00932	shared
chr13:30995850-30995851	5.96279	12.7536	5.97006	RCC4	MCF7	SK-MEL-28	0	NA	0	shared
chr13:31038828-31038829	10.8898	23.2936	42.0884	RCC4	MCF7	SK-MEL-28	NA	NA	NA	shared
chr13:31191820-31191821	5.83446	35.8422	22.6953	RCC4	MCF7	SK-MEL-28	0	0	0.237573	shared
chr13:31248470-31248471	7.25068	10.6852	19.106	RCC4	MCF7	SK-MEL-28	9.10253	72.1419	0.974263	shared
chr13:31370490-31370491	14.2905	19.7142	11.1131	RCC4	MCF7	SK-MEL-28	NA	NA	NA	shared
chr13:31439702-31439703	4.12491	5.61092	9.62821	RCC4	MCF7	SK-MEL-28	NA	NA	0	shared
chr13:32889582-32889583	9.24896	21.322	28.3133	RCC4	MCF7	SK-MEL-28	0.625	0	0.274974	shared
chr13:33160420-33160421	8.46982	35.1719	15.9474	RCC4	MCF7	SK-MEL-28	0.665954	0.416667	0.0496032	shared
chr13:33860043-33860044	5.50905	17.3625	18.1708	RCC4	MCF7	SK-MEL-28	7.14286	1.95229	5.4707	shared
chr13:34116634-34116635	5.57321	21.6721	13.2854	RCC4	MCF7	SK-MEL-28	0	2.52101	0	shared
chr13:34117010-34117011	5.57779	25.3897	12.8507	RCC4	MCF7	SK-MEL-28	0	2.52101	0	shared
chr13:36920736-36920737	7.78233	8.81717	11.3088	RCC4	MCF7	SK-MEL-28	0.466486	0	1.19205	shared
chr13:37006357-37006358	4.12491	8.0801	14.0259	RCC4	MCF7	SK-MEL-28	93.0195	NA	0.239732	shared
chr13:37494188-37494189	6.67777	70.0352	68.5441	RCC4	MCF7	SK-MEL-28	0.757576	NA	0	shared
chr13:38923970-38923971	9.33605	23.8418	14.7358	RCC4	MCF7	SK-MEL-28	0	0.510913	0.0938917	shared
chr13:40177305-40177306	9.51479	9.46671	24.4408	RCC4	MCF7	SK-MEL-28	2.60417	NA	0	shared
chr13:41239070-41239071	5.78862	7.68162	7.26909	RCC4	MCF7	SK-MEL-28	0	1.62961	0.409879	shared
chr13:41363778-41363779	6.8336	38.3298	25.7644	RCC4	MCF7	SK-MEL-28	0	NA	0	shared
chr13:41635901-41635902	7.43859	39.7855	16.206	RCC4	MCF7	SK-MEL-28	0	5.625	0.109649	shared
chr13:42615006-42615007	5.80237	10.5539	9.87012	RCC4	MCF7	SK-MEL-28	0	0	2.33286	shared
chr13:42846040-42846041	7.63567	19.3664	9.87995	RCC4	MCF7	SK-MEL-28	0	3.39744	0.250436	shared
chr13:45151858-45151859	9.84937	21.0295	11.1131	RCC4	MCF7	SK-MEL-28	0.166113	0	0.141037	shared
chr13:45390053-45390054	12.3656	16.4366	5.3289	RCC4	MCF7	SK-MEL-28	NA	NA	NA	shared
chr13:45915238-45915239	28.1273	46.8475	29.7579	RCC4	MCF7	SK-MEL-28	0	0	0	shared
chr13:45915500-45915501	20.3129	91.2282	55.7494	RCC4	MCF7	SK-MEL-28	0	0	0	shared
chr13:45992530-45992531	9.45063	18.5833	21.8348	RCC4	MCF7	SK-MEL-28	NA	NA	0	shared
chr13:46038993-46038994	4.18908	8.40487	8.7589	RCC4	MCF7	SK-MEL-28	0	0.496032	0.175936	shared
chr13:47127163-47127164	8.65314	18.4589	4.70937	RCC4	MCF7	SK-MEL-28	0	3.125	NA	shared
chr13:48612023-48612024	6.18737	22.8353	29.8562	RCC4	MCF7	SK-MEL-28	0	6.21693	0	shared
chr13:48807486-48807487	19.3825	4.50763	5.18533	RCC4	MCF7	SK-MEL-28	NA	NA	1.30952	shared
chr13:48877836-48877837	15.3997	33.4951	27.8462	RCC4	MCF7	SK-MEL-28	0	2.08333	0.111607	shared
chr13:49107072-49107073	6.08195	10.7819	9.4984	RCC4	MCF7	SK-MEL-28	0	5.84416	0	shared
chr13:50265775-50265776	7.33317	14.0342	17.0694	RCC4	MCF7	SK-MEL-28	1.95868	0	0.272461	shared
chr13:50366895-50366896	11.7697	34.9692	34.5813	RCC4	MCF7	SK-MEL-28	NA	NA	NA	shared
chr13:50510321-50510322	17.8471	47.5708	65.2537	RCC4	MCF7	SK-MEL-28	0	1.73611	0.162338	shared
chr13:50571189-50571190	5.3028	6.78563	7.60344	RCC4	MCF7	SK-MEL-28	NA	1.92308	0	shared
chr13:50699511-50699512	5.99945	7.42595	9.24961	RCC4	MCF7	SK-MEL-28	NA	NA	NA	shared
chr13:50699917-50699918	9.54688	20.039	9.12177	RCC4	MCF7	SK-MEL-28	NA	NA	NA	shared
chr13:51484227-51484228	4.95906	9.88822	5.97399	RCC4	MCF7	SK-MEL-28	0	NA	0.32719	shared
chr13:51796290-51796291	5.64196	12.7628	20.9911	RCC4	MCF7	SK-MEL-28	0.625	NA	0.154321	shared
chr13:52158105-52158106	19.41	57.0628	32.2301	RCC4	MCF7	SK-MEL-28	0.393939	0	0.866224	shared
chr13:53024864-53024865	9.7577	18.1019	11.4061	RCC4	MCF7	SK-MEL-28	0.0260417	0.429422	0.597415	shared
chr13:53226826-53226827	6.73735	20.3776	15.1272	RCC4	MCF7	SK-MEL-28	0.347222	0.833333	0.384742	shared
chr13:73301917-73301918	4.8124	16.6347	15.8825	RCC4	MCF7	SK-MEL-28	0.130208	10.7639	0.286503	shared
chr13:73633147-73633148	11.591	25.7927	16.6308	RCC4	MCF7	SK-MEL-28	NA	NA	NA	shared
chr13:74707989-74707990	5.01864	7.07124	11.6648	RCC4	MCF7	SK-MEL-28	5.70175	2.31481	0	shared
chr13:76111975-76111976	4.19824	6.05086	8.65663	RCC4	MCF7	SK-MEL-28	NA	NA	NA	shared
chr13:76123582-76123583	4.71615	8.9784	8.99	RCC4	MCF7	SK-MEL-28	7.16493	0.277778	0.307951	shared
chr13:77460143-77460144	12.1043	23.7589	19.7412	RCC4	MCF7	SK-MEL-28	NA	NA	NA	shared
chr13:77554379-77554380	23.7503	68.826	61.6614	RCC4	MCF7	SK-MEL-28	14.5107	1.94384	1.11939	shared
chr13:77600720-77600721	6.70527	17.9315	20.6538	RCC4	MCF7	SK-MEL-28	0	2.77778	0.250604	shared
chr13:77901482-77901483	6.15528	9.51508	10.53	RCC4	MCF7	SK-MEL-28	0	5.32407	0.0231481	shared
chr13:80055362-80055363	5.68779	4.31875	5.29448	RCC4	MCF7	SK-MEL-28	1.54514	0.892857	0.234451	shared
chr13:80915620-80915621	9.59271	6.00249	16.2493	RCC4	MCF7	SK-MEL-28	NA	NA	NA	shared
chr13:91999660-91999661	8.03441	10.7888	38.6544	RCC4	MCF7	SK-MEL-28	2.01524	NA	0.0408497	shared
chr13:92050869-92050870	4.84448	5.15486	9.00868	RCC4	MCF7	SK-MEL-28	80.9709	NA	0.224713	shared
chr13:93879069-93879070	9.91353	17.6574	16.9071	RCC4	MCF7	SK-MEL-28	NA	NA	NA	shared
chr13:95254144-95254145	7.47525	13.8016	20.348	RCC4	MCF7	SK-MEL-28	0.555556	0	0.0600962	shared
chr13:95953848-95953849	10.0831	7.9396	14.9719	RCC4	MCF7	SK-MEL-28	0	NA	0.0980769	shared
chr13:96329461-96329462	7.96108	10.2591	18.6025	RCC4	MCF7	SK-MEL-28	0	NA	0.14	shared
chr13:98086772-98086773	6.15528	11.7631	18.4913	RCC4	MCF7	SK-MEL-28	NA	NA	0	shared
chr13:98795361-98795362	7.24151	4.84622	7.4166	RCC4	MCF7	SK-MEL-28	NA	NA	0.416667	shared
chr13:99739055-99739056	4.7849	9.5335	15.5393	RCC4	MCF7	SK-MEL-28	NA	NA	0	shared
chr13:100150924-100150925	9.48729	46.3523	42.8928	RCC4	MCF7	SK-MEL-28	3.125	1.75326	0.0797349	shared
chr13:100153509-100153510	6.33861	15.6166	14.4241	RCC4	MCF7	SK-MEL-28	3.125	1.75326	0.0797349	shared
chr13:100258980-100258981	5.21572	7.84746	7.51887	RCC4	MCF7	SK-MEL-28	0.446429	3.87196	0.052521	shared
chr13:100632802-100632803	15.1338	12.005	23.4554	RCC4	MCF7	SK-MEL-28	0	NA	1.70455	shared
chr13:100633867-100633868	10.5323	17.6482	29.4884	RCC4	MCF7	SK-MEL-28	0	NA	1.70455	shared
chr13:101240754-101240755	14.1943	18.0466	24.843	RCC4	MCF7	SK-MEL-28	2.79478	NA	9.08519	shared
chr13:101327153-101327154	4.93614	6.00249	9.0962	RCC4	MCF7	SK-MEL-28	NA	NA	0	shared
chr13:103426132-103426133	5.82071	10.0218	19.0607	RCC4	MCF7	SK-MEL-28	0.503788	NA	0	shared
chr13:103498417-103498418	4.46407	12.5025	11.6166	RCC4	MCF7	SK-MEL-28	NA	NA	NA	shared
chr13:107187957-107187958	6.95276	5.1088	8.87003	RCC4	MCF7	SK-MEL-28	NA	NA	0.178571	shared
chr13:107220518-107220519	4.14324	13.9928	7.98007	RCC4	MCF7	SK-MEL-28	0.372807	1.35951	0.833882	shared
chr13:111214055-111214056	38.9162	34.884	60.0969	RCC4	MCF7	SK-MEL-28	NA	NA	0	shared
chr13:111268100-111268101	4.047	8.31504	5.94351	RCC4	MCF7	SK-MEL-28	0.641026	7.56944	0.0245098	shared
chr13:111358620-111358621	6.52194	15.9345	20.0205	RCC4	MCF7	SK-MEL-28	0	NA	0.650063	shared
chr13:111522644-111522645	7.24151	8.94615	6.72922	RCC4	MCF7	SK-MEL-28	0	2.08333	5.17344	shared
chr13:111566815-111566816	7.24151	7.08736	20.4384	RCC4	MCF7	SK-MEL-28	0	NA	0.14881	shared
chr13:111806512-111806513	25.8082	42.766	32.8102	RCC4	MCF7	SK-MEL-28	0	2.27273	0.437763	shared
chr13:113344309-113344310	14.7626	18.6754	17.3369	RCC4	MCF7	SK-MEL-28	0	NA	0	shared
chr13:113808307-113808308	5.29363	8.23212	7.334	RCC4	MCF7	SK-MEL-28	NA	NA	NA	shared
chr13:113863439-113863440	12.3151	17.7311	24.8705	RCC4	MCF7	SK-MEL-28	0	NA	0	shared
chr13:113863678-113863679	16.6051	12.2745	17.9141	RCC4	MCF7	SK-MEL-28	0	NA	0	shared
chr13:113951418-113951419	11.6872	26.7302	24.7751	RCC4	MCF7	SK-MEL-28	0	6.25	1.69665	shared
chr13:114048136-114048137	29.0989	19.2858	19.1964	RCC4	MCF7	SK-MEL-28	26.25	NA	7.27192	shared
chr13:114830827-114830828	5.97654	15.7709	10.3185	RCC4	MCF7	SK-MEL-28	73.2692	NA	0	shared
chr13:115000317-115000318	13.3372	11.2564	9.69901	RCC4	MCF7	SK-MEL-28	0.198413	0	0.34109	shared
chr13:115079799-115079800	6.57236	16.4758	20.6626	RCC4	MCF7	SK-MEL-28	0	1.03668	0.19822	shared
chr14:20881311-20881312	4.96822	9.80299	12.7681	RCC4	MCF7	SK-MEL-28	NA	NA	NA	shared
chr14:20929785-20929786	4.8124	14.8749	7.77061	RCC4	MCF7	SK-MEL-28	0	3.43305	0.231484	shared
chr14:21081870-21081871	10.7156	14.8381	23.1791	RCC4	MCF7	SK-MEL-28	0	0.15625	0.0758821	shared
chr14:21150948-21150949	15.0238	60.732	25.6267	RCC4	MCF7	SK-MEL-28	0	0.208333	0.228022	shared
chr14:21152692-21152693	5.51821	26.85	33.6205	RCC4	MCF7	SK-MEL-28	0	0.208333	0.228022	shared
chr14:21269907-21269908	50.9289	4.61358	5.59048	RCC4	MCF7	SK-MEL-28	NA	NA	NA	shared
chr14:21439568-21439569	7.35151	54.004	24.2608	RCC4	MCF7	SK-MEL-28	0	2.36111	0.132275	shared
chr14:21571938-21571939	7.16359	14.64	10.232	RCC4	MCF7	SK-MEL-28	0	3.15972	0.0925926	shared
chr14:23450012-23450013	6.20111	27.0504	10.2507	RCC4	MCF7	SK-MEL-28	0	NA	14.4051	shared
chr14:23451990-23451991	8.56148	47.2644	28.5493	RCC4	MCF7	SK-MEL-28	NA	NA	12.0974	shared
chr14:23770727-23770728	48.5639	198.25	98.5891	RCC4	MCF7	SK-MEL-28	0.347222	NA	0.0821018	shared
chr14:24025304-24025305	4.28532	12.6407	7.3517	RCC4	MCF7	SK-MEL-28	NA	0	0	shared
chr14:24521121-24521122	4.13866	12.2146	11.9381	RCC4	MCF7	SK-MEL-28	0.793651	0.625	0.901096	shared
chr14:24583492-24583493	4.85364	24.701	21.1612	RCC4	MCF7	SK-MEL-28	0.0541126	2.06877	0.0751508	shared
chr14:24610455-24610456	28.1502	72.3823	60.86	RCC4	MCF7	SK-MEL-28	0	0	0	shared
chr14:24657637-24657638	4.85823	16.4113	10.4887	RCC4	MCF7	SK-MEL-28	0.0537634	2.14331	0.00923873	shared
chr14:24658075-24658076	6.81527	16.865	7.03407	RCC4	MCF7	SK-MEL-28	0.0537634	2.14331	0.00923873	shared
chr14:24685232-24685233	6.10487	40.1563	11.4642	RCC4	MCF7	SK-MEL-28	NA	NA	NA	shared
chr14:24740761-24740762	11.7422	57.5465	24.838	RCC4	MCF7	SK-MEL-28	0.119048	NA	0.549068	shared
chr14:24899273-24899274	4.31741	24.1413	15.2521	RCC4	MCF7	SK-MEL-28	0	0.833333	0.085034	shared
chr14:31677208-31677209	6.85193	48.3585	37.3082	RCC4	MCF7	SK-MEL-28	0.120192	2.22756	0.528956	shared
chr14:31698981-31698982	6.30195	9.42294	10.6755	RCC4	MCF7	SK-MEL-28	NA	NA	NA	shared
chr14:34529512-34529513	41.8541	131.629	35.3287	RCC4	MCF7	SK-MEL-28	NA	22.1875	39.0289	shared
chr14:34931458-34931459	11.4627	31.5718	24.5774	RCC4	MCF7	SK-MEL-28	1.28788	NA	0	shared
chr14:35183461-35183462	9.85395	9.45058	8.36752	RCC4	MCF7	SK-MEL-28	0	1.78571	0	shared
chr14:35451918-35451919	7.77316	41.9483	27.9789	RCC4	MCF7	SK-MEL-28	0	2.18121	0.3093	shared
chr14:35761786-35761787	4.31741	28.8285	24.2932	RCC4	MCF7	SK-MEL-28	0	0.956633	0.0766946	shared
chr14:35854871-35854872	6.07278	12.8065	21.7148	RCC4	MCF7	SK-MEL-28	NA	NA	NA	shared
chr14:35873911-35873912	10.1885	19.5392	17.9947	RCC4	MCF7	SK-MEL-28	5.88235	15.8333	8.61393	shared
chr14:37667150-37667151	4.4274	13.4054	6.51288	RCC4	MCF7	SK-MEL-28	0.308642	3.09464	0.583831	shared
chr14:45431301-45431302	4.66573	13.7809	7.01833	RCC4	MCF7	SK-MEL-28	0	2.67293	0.349454	shared
chr14:45553335-45553336	8.15816	33.5181	25.0583	RCC4	MCF7	SK-MEL-28	0	0.892857	0.18729	shared
chr14:50087522-50087523	4.5374	12.6683	6.84723	RCC4	MCF7	SK-MEL-28	0.104167	4.344	0.042517	shared
chr14:50159956-50159957	8.35982	8.19987	9.13357	RCC4	MCF7	SK-MEL-28	0.138889	3.88475	4.09143	shared
chr14:50359645-50359646	5.44488	16.1717	10.8407	RCC4	MCF7	SK-MEL-28	0	2.59049	0.171829	shared
chr14:50465999-50466000	15.0422	18.2816	53.2733	RCC4	MCF7	SK-MEL-28	NA	NA	NA	shared
chr14:50470111-50470112	9.63854	11.7447	12.0276	RCC4	MCF7	SK-MEL-28	NA	NA	NA	shared
chr14:50863469-50863470	8.75856	25.7697	22.6146	RCC4	MCF7	SK-MEL-28	0	1.58333	0.222045	shared
chr14:50999332-50999333	10.4131	41.6996	29.8985	RCC4	MCF7	SK-MEL-28	NA	NA	0.0841751	shared
chr14:51411524-51411525	12.7414	41.3771	40.8228	RCC4	MCF7	SK-MEL-28	NA	NA	NA	shared
chr14:51562660-51562661	11.6643	4.15061	48.8048	RCC4	MCF7	SK-MEL-28	0	85.4643	0.662817	shared
chr14:52118453-52118454	4.00116	10.2383	6.97605	RCC4	MCF7	SK-MEL-28	0	NA	0	shared
chr14:53162406-53162407	51.8685	157.85	83.7677	RCC4	MCF7	SK-MEL-28	0	NA	0	shared
chr14:53258307-53258308	9.68437	38.6361	16.4617	RCC4	MCF7	SK-MEL-28	0	2.30299	0.181159	shared
chr14:54863828-54863829	5.60529	16.9756	11.7041	RCC4	MCF7	SK-MEL-28	0	0	0.173611	shared
chr14:54907983-54907984	6.90693	28.6466	24.0592	RCC4	MCF7	SK-MEL-28	0	1.56452	0	shared
chr14:55034801-55034802	5.67404	18.68	22.3019	RCC4	MCF7	SK-MEL-28	0.454545	1.0636	0.541654	shared
chr14:55240328-55240329	8.24982	5.35295	13.1821	RCC4	MCF7	SK-MEL-28	2.85714	NA	1.66667	shared
chr14:55518580-55518581	9.48271	40.6723	24.2451	RCC4	MCF7	SK-MEL-28	0	3.19036	0.274725	shared
chr14:56046897-56046898	7.13151	29.9572	26.3908	RCC4	MCF7	SK-MEL-28	0.262821	0.803571	0.823075	shared
chr14:57735517-57735518	5.10114	38.7099	12.4456	RCC4	MCF7	SK-MEL-28	0	1.60034	0.238392	shared
chr14:58893688-58893689	10.5414	8.76419	9.16405	RCC4	MCF7	SK-MEL-28	1.04167	1.51515	0.277778	shared
chr14:59950999-59951000	4.55573	31.0052	14.9512	RCC4	MCF7	SK-MEL-28	NA	NA	NA	shared
chr14:60558712-60558713	5.10572	28.8216	22.7081	RCC4	MCF7	SK-MEL-28	NA	NA	0.252912	shared
chr14:60715807-60715808	6.71444	12.263	6.39488	RCC4	MCF7	SK-MEL-28	0	NA	0.0494071	shared
chr14:64009919-64009920	7.84191	35.1236	15.2659	RCC4	MCF7	SK-MEL-28	NA	0	0.0657895	shared
chr14:64108364-64108365	19.0983	69.2521	43.4641	RCC4	MCF7	SK-MEL-28	0	2.69899	0.081237	shared
chr14:64805317-64805318	4.12491	13.797	4.08887	RCC4	MCF7	SK-MEL-28	0	1.90426	0.0360699	shared
chr14:64970600-64970601	21.9124	137.161	83.7568	RCC4	MCF7	SK-MEL-28	0	0	NA	shared
chr14:65171389-65171390	5.41738	14.5893	7.73423	RCC4	MCF7	SK-MEL-28	NA	NA	0.0597372	shared
chr14:65188333-65188334	20.5971	4.92223	8.07448	RCC4	MCF7	SK-MEL-28	NA	NA	NA	shared
chr14:65290104-65290105	11.1556	40.6608	14.078	RCC4	MCF7	SK-MEL-28	NA	NA	NA	shared
chr14:65453790-65453791	25.3774	118.539	59.9346	RCC4	MCF7	SK-MEL-28	1.19048	2.56228	0.196998	shared
chr14:65569232-65569233	7.95649	37.7517	25.5766	RCC4	MCF7	SK-MEL-28	0	1.04167	0.130208	shared
chr14:65879326-65879327	6.09112	34.527	22.3511	RCC4	MCF7	SK-MEL-28	NA	NA	0.14881	shared
chr14:66974638-66974639	7.70442	39.5483	24.1398	RCC4	MCF7	SK-MEL-28	NA	NA	NA	shared
chr14:68000400-68000401	8.42398	17.5169	22.3255	RCC4	MCF7	SK-MEL-28	0.5	1.66667	0.0312891	shared
chr14:68066932-68066933	21.1195	22.4529	12.718	RCC4	MCF7	SK-MEL-28	0.27027	NA	0.11621	shared
chr14:68162480-68162481	9.28563	77.1663	44.9352	RCC4	MCF7	SK-MEL-28	1.37674	1.77668	0.338134	shared
chr14:68287287-68287288	5.29363	11.5743	52.0008	RCC4	MCF7	SK-MEL-28	NA	NA	0	shared
chr14:69444648-69444649	8.92814	9.16036	28.8207	RCC4	MCF7	SK-MEL-28	NA	NA	NA	shared
chr14:69618362-69618363	6.69152	26.3409	17.152	RCC4	MCF7	SK-MEL-28	0	0	2.5	shared
chr14:69658272-69658273	4.93156	19.9929	5.4646	RCC4	MCF7	SK-MEL-28	0	4.48718	6.86114	shared
chr14:70078196-70078197	6.41653	43.844	25.5441	RCC4	MCF7	SK-MEL-28	0	3.02816	0.448424	shared
chr14:71275573-71275574	11.7377	29.1948	31.4581	RCC4	MCF7	SK-MEL-28	1.04167	0.735294	0	shared
chr14:71787223-71787224	13.3739	14.587	11.0856	RCC4	MCF7	SK-MEL-28	NA	16.8687	0	shared
chr14:73925486-73925487	4.70698	21.2966	20.5672	RCC4	MCF7	SK-MEL-28	0	1.00694	0.118307	shared
chr14:74079362-74079363	8.92356	77.3736	41.1876	RCC4	MCF7	SK-MEL-28	39.9743	47.209	22.3785	shared
chr14:74180655-74180656	6.35694	20.4421	15.6642	RCC4	MCF7	SK-MEL-28	NA	NA	NA	shared
chr14:74223369-74223370	7.06735	86.8519	39.2995	RCC4	MCF7	SK-MEL-28	1.33929	0	0.0588121	shared
chr14:74226010-74226011	5.67404	24.4223	22.6668	RCC4	MCF7	SK-MEL-28	1.33929	0	0.0599218	shared
chr14:74226799-74226800	8.85481	33.8222	12.5655	RCC4	MCF7	SK-MEL-28	1.33929	0	0.0599218	shared
chr14:74417068-74417069	4.97281	21.368	20.1296	RCC4	MCF7	SK-MEL-28	0	0.357143	0.352444	shared
chr14:74485889-74485890	10.8164	28.2734	19.5613	RCC4	MCF7	SK-MEL-28	0	4.2803	0.0534188	shared
chr14:75389875-75389876	5.1928	22.8652	4.30521	RCC4	MCF7	SK-MEL-28	1.42593	0	1.33041	shared
chr14:75535993-75535994	4.33116	10.4433	6.97802	RCC4	MCF7	SK-MEL-28	0.134409	65.1142	0.0268817	shared
chr14:75642936-75642937	4.43657	24.0123	20.1336	RCC4	MCF7	SK-MEL-28	0	4.29029	0.603639	shared
chr14:75760942-75760943	6.31111	24.1205	12.0817	RCC4	MCF7	SK-MEL-28	0	1.78167	0.323661	shared
chr14:76618947-76618948	8.71273	9.48513	9.62722	RCC4	MCF7	SK-MEL-28	NA	NA	0	shared
chr14:77279228-77279229	7.53025	28.1882	14.8381	RCC4	MCF7	SK-MEL-28	0.755952	1.04701	0.0897775	shared
chr14:77371462-77371463	4.32657	16.2178	7.64573	RCC4	MCF7	SK-MEL-28	NA	NA	NA	shared
chr14:77423029-77423030	12.2647	58.8871	48.436	RCC4	MCF7	SK-MEL-28	0	1.92308	0.796894	shared
chr14:77494867-77494868	7.03985	37.1873	26.4144	RCC4	MCF7	SK-MEL-28	0	1.62979	0.205907	shared
chr14:77506846-77506847	4.63365	6.89619	6.59253	RCC4	MCF7	SK-MEL-28	0	4.40972	0.227461	shared
chr14:77564348-77564349	9.98687	60.3958	50.6978	RCC4	MCF7	SK-MEL-28	2.65432	5.11752	0.133027	shared
chr14:77787458-77787459	5.65571	20.6056	8.98508	RCC4	MCF7	SK-MEL-28	0	3.41435	0.233833	shared
chr14:77787647-77787648	6.02237	19.5185	8.37146	RCC4	MCF7	SK-MEL-28	0	3.41435	0.233833	shared
chr14:78083042-78083043	4.64282	11.8461	7.8955	RCC4	MCF7	SK-MEL-28	0.320513	1.00379	1.34359	shared
chr14:81687683-81687684	4.72073	34.7136	30.5652	RCC4	MCF7	SK-MEL-28	0.0384025	2.18658	8.15643	shared
chr14:81902057-81902058	9.91812	16.4136	11.1298	RCC4	MCF7	SK-MEL-28	0	2.89773	14.8592	shared
chr14:88237764-88237765	28.879	25.5924	10.2202	RCC4	MCF7	SK-MEL-28	NA	NA	NA	shared
chr14:89021028-89021029	4.83531	7.3868	6.00743	RCC4	MCF7	SK-MEL-28	0	0.427972	0.0688705	shared
chr14:89882467-89882468	8.62106	39.8799	41.1669	RCC4	MCF7	SK-MEL-28	0	9.23821	0.0980392	shared
chr14:89883620-89883621	4.05158	11.3992	9.4158	RCC4	MCF7	SK-MEL-28	0	9.23821	0.0980392	shared
chr14:90422325-90422326	24.8228	69.464	42.9006	RCC4	MCF7	SK-MEL-28	0.192308	1.5625	0.238288	shared
chr14:90849732-90849733	10.7614	23.7405	17.7735	RCC4	MCF7	SK-MEL-28	0.0603865	2.5	0	shared
chr14:90863348-90863349	5.89862	24.6918	21.0521	RCC4	MCF7	SK-MEL-28	0.328947	NA	0.130579	shared
chr14:91526472-91526473	4.09741	12.263	8.37441	RCC4	MCF7	SK-MEL-28	0.78125	0	0.0794692	shared
chr14:91526833-91526834	4.40907	16.3053	7.04685	RCC4	MCF7	SK-MEL-28	0.78125	0	0.0794692	shared
chr14:91884487-91884488	8.81814	40.0642	20.2113	RCC4	MCF7	SK-MEL-28	NA	NA	1.60839	shared
chr14:91976849-91976850	4.52365	28.2873	22.4966	RCC4	MCF7	SK-MEL-28	0	2.32887	0.23924	shared
chr14:92573017-92573018	8.38732	15.278	16.4872	RCC4	MCF7	SK-MEL-28	0.284091	3.03474	0.17572	shared
chr14:93651158-93651159	9.01064	56.2797	28.1864	RCC4	MCF7	SK-MEL-28	0	1.19048	0.181159	shared
chr14:94425899-94425900	10.6514	9.75002	7.64966	RCC4	MCF7	SK-MEL-28	NA	NA	NA	shared
chr14:94547543-94547544	8.48815	30.9108	18.0941	RCC4	MCF7	SK-MEL-28	0	3.85629	0.130071	shared
chr14:95623874-95623875	4.40907	26.592	18.6094	RCC4	MCF7	SK-MEL-28	0.659722	NA	0.189281	shared
chr14:96000064-96000065	5.32113	9.41373	12.0021	RCC4	MCF7	SK-MEL-28	NA	NA	NA	shared
chr14:96858268-96858269	13.0805	45.5277	27.7685	RCC4	MCF7	SK-MEL-28	0.595238	2.45169	0.0496032	shared
chr14:99740986-99740987	6.19653	31.1872	4.32684	RCC4	MCF7	SK-MEL-28	0	1.73971	8.5735	shared
chr14:100035186-100035187	7.50734	13.7947	5.74388	RCC4	MCF7	SK-MEL-28	NA	NA	NA	shared
chr14:100070717-100070718	4.12491	14.2715	5.97793	RCC4	MCF7	SK-MEL-28	NA	17.6471	0	shared
chr14:100150576-100150577	8.07107	27.3982	16.4823	RCC4	MCF7	SK-MEL-28	0	0	0.124835	shared
chr14:100438045-100438046	4.39532	14.7483	12.2518	RCC4	MCF7	SK-MEL-28	0	NA	0.0416667	shared
chr14:100706916-100706917	13.5022	47.0134	46.3228	RCC4	MCF7	SK-MEL-28	0	NA	0.166667	shared
chr14:100772983-100772984	4.32199	36.4503	23.421	RCC4	MCF7	SK-MEL-28	4.80769	NA	0.0372024	shared
chr14:100842791-100842792	8.37357	25.8342	14.903	RCC4	MCF7	SK-MEL-28	0	1.41239	0.376286	shared
chr14:101052899-101052900	7.14526	27.9579	9.91338	RCC4	MCF7	SK-MEL-28	NA	NA	35.5081	shared
chr14:102431107-102431108	12.7414	70.3508	58.1233	RCC4	MCF7	SK-MEL-28	NA	0	0	shared
chr14:102553533-102553534	5.96737	20.0828	12.0984	RCC4	MCF7	SK-MEL-28	0	2.84354	0.195312	shared
chr14:102780661-102780662	5.49988	13.6058	5.50492	RCC4	MCF7	SK-MEL-28	2.00893	1.52681	0	shared
chr14:103058654-103058655	6.91152	89.07	53.6351	RCC4	MCF7	SK-MEL-28	NA	NA	0	shared
chr14:103523534-103523535	4.10658	6.56911	8.3449	RCC4	MCF7	SK-MEL-28	NA	NA	NA	shared
chr14:103542049-103542050	10.0144	34.5385	19.9644	RCC4	MCF7	SK-MEL-28	0	NA	0.127551	shared
chr14:103799914-103799915	4.71156	19.1154	8.16888	RCC4	MCF7	SK-MEL-28	NA	0.741342	0.922135	shared
chr14:103985730-103985731	4.08824	71.5531	7.54936	RCC4	MCF7	SK-MEL-28	0	74.6786	NA	shared
chr14:104028650-104028651	7.69067	14.2323	14.5215	RCC4	MCF7	SK-MEL-28	0	NA	0.454095	shared
chr14:105155869-105155870	4.23949	10.3903	7.55624	RCC4	MCF7	SK-MEL-28	0	NA	2.31481	shared
chr14:105282324-105282325	9.83104	19.1154	21.9725	RCC4	MCF7	SK-MEL-28	31.9048	NA	51.162	shared
chr14:105331597-105331598	5.76112	9.97344	8.5288	RCC4	MCF7	SK-MEL-28	25	1.78571	0.435606	shared
chr14:105444855-105444856	5.59613	10.3834	5.81469	RCC4	MCF7	SK-MEL-28	3.33333	NA	NA	shared
chr14:105487696-105487697	5.4403	20.9511	14.7899	RCC4	MCF7	SK-MEL-28	0	34.6489	0	shared
chr14:105553217-105553218	12.6406	27.5064	7.42152	RCC4	MCF7	SK-MEL-28	NA	0.416667	22.7651	shared
chr14:105647570-105647571	5.33488	33.1473	11.7395	RCC4	MCF7	SK-MEL-28	1.79954	NA	0.172824	shared
chr14:105670978-105670979	16.8388	8.48088	5.97989	RCC4	MCF7	SK-MEL-28	NA	NA	36.2002	shared
chr14:105865035-105865036	6.51736	6.04395	8.33409	RCC4	MCF7	SK-MEL-28	NA	7.46377	0.0771605	shared
chr14:105956413-105956414	5.16989	31.7077	6.99768	RCC4	MCF7	SK-MEL-28	0	0	1.4569	shared
chr15:22833553-22833554	6.32028	20.7554	37.5334	RCC4	MCF7	SK-MEL-28	0.122549	2.0977	0.112707	shared
chr15:23034459-23034460	17.1138	45.0694	49.861	RCC4	MCF7	SK-MEL-28	0	3.40278	0.0932177	shared
chr15:23086247-23086248	11.2702	9.53811	16.6347	RCC4	MCF7	SK-MEL-28	0	NA	0	shared
chr15:25683337-25683338	4.5924	19.196	11.3963	RCC4	MCF7	SK-MEL-28	0	0	0.0757576	shared
chr15:28341394-28341395	4.02866	12.0464	23.6609	RCC4	MCF7	SK-MEL-28	99.6951	54.7454	0.105244	shared
chr15:29131042-29131043	8.20857	6.90079	46.4447	RCC4	MCF7	SK-MEL-28	50.3388	NA	0	shared
chr15:29561785-29561786	7.49359	12.825	16.2974	RCC4	MCF7	SK-MEL-28	2.68177	2.72149	1.03887	shared
chr15:29562135-29562136	4.44574	7.77836	30.1325	RCC4	MCF7	SK-MEL-28	2.68177	2.72149	1.03887	shared
chr15:30114608-30114609	4.51907	7.92808	6.78724	RCC4	MCF7	SK-MEL-28	0	0.892857	14.0721	shared
chr15:31195865-31195866	8.1994	17.4339	16.6672	RCC4	MCF7	SK-MEL-28	0.865053	2.80896	0.13475	shared
chr15:31284040-31284041	4.28074	7.2532	6.30736	RCC4	MCF7	SK-MEL-28	0	NA	0.0574713	shared
chr15:31618160-31618161	11.5268	13.7325	16.5551	RCC4	MCF7	SK-MEL-28	0	NA	0	shared
chr15:31618808-31618809	5.49071	18.1042	15.8195	RCC4	MCF7	SK-MEL-28	0	NA	0	shared
chr15:32163009-32163010	11.756	24.4983	26.2374	RCC4	MCF7	SK-MEL-28	1.9479	5.19383	0.0430663	shared
chr15:33487072-33487073	5.11489	8.2183	6.57287	RCC4	MCF7	SK-MEL-28	1.69087	7.01923	0.159004	shared
chr15:34330900-34330901	7.55775	7.27163	11.7434	RCC4	MCF7	SK-MEL-28	1.13636	NA	0.915043	shared
chr15:34630124-34630125	8.04357	14.253	11.5035	RCC4	MCF7	SK-MEL-28	0	2.5	0.325002	shared
chr15:34875817-34875818	9.45063	12.1708	14.255	RCC4	MCF7	SK-MEL-28	0	NA	0.0860806	shared
chr15:35280444-35280445	36.3313	77.2354	54.6038	RCC4	MCF7	SK-MEL-28	0	4.17398	0.0740385	shared
chr15:35838384-35838385	7.12693	15.7295	11.2911	RCC4	MCF7	SK-MEL-28	0.260417	1.66667	0.160256	shared
chr15:37392871-37392872	8.51106	25.7812	16.9111	RCC4	MCF7	SK-MEL-28	0	0.916667	0.0487329	shared
chr15:38544136-38544137	11.0135	26.7578	44.5478	RCC4	MCF7	SK-MEL-28	0.793651	2.5	0	shared
chr15:38746424-38746425	7.75483	6.29041	7.038	RCC4	MCF7	SK-MEL-28	0.0578704	2.00066	0.127507	shared
chr15:38857092-38857093	9.94103	13.3732	4.08788	RCC4	MCF7	SK-MEL-28	22.7679	11.2116	22.0366	shared
chr15:39873038-39873039	4.5099	8.44172	6.269	RCC4	MCF7	SK-MEL-28	0.441392	0	1.89659	shared
chr15:40213194-40213195	14.043	9.85827	10.647	RCC4	MCF7	SK-MEL-28	0	NA	0.265084	shared
chr15:40361603-40361604	12.8101	14.8427	19.0519	RCC4	MCF7	SK-MEL-28	NA	NA	NA	shared
chr15:40391158-40391159	6.1507	17.4086	24.4162	RCC4	MCF7	SK-MEL-28	75	NA	NA	shared
chr15:40400997-40400998	4.89489	8.50622	6.4883	RCC4	MCF7	SK-MEL-28	0	NA	0	shared
chr15:40453278-40453279	4.35407	13.5597	10.0697	RCC4	MCF7	SK-MEL-28	0	0.568182	0	shared
chr15:40453634-40453635	7.08568	8.11695	9.34106	RCC4	MCF7	SK-MEL-28	0	0.568182	0	shared
chr15:40616397-40616398	19.8408	24.5812	40.6035	RCC4	MCF7	SK-MEL-28	0.892857	NA	0	shared
chr15:40672156-40672157	15.3722	5.20323	14.7476	RCC4	MCF7	SK-MEL-28	5.74324	46.3408	9.56485	shared
chr15:41186569-41186570	4.3724	12.2837	9.39121	RCC4	MCF7	SK-MEL-28	0	1.47059	0.201483	shared
chr15:41407848-41407849	5.31197	8.05476	7.08815	RCC4	MCF7	SK-MEL-28	NA	NA	0.3125	shared
chr15:41709233-41709234	4.89031	6.63821	6.81183	RCC4	MCF7	SK-MEL-28	0.734649	NA	0	shared
chr15:41836421-41836422	15.0055	23.8073	25.6975	RCC4	MCF7	SK-MEL-28	0.390625	1.0119	0.0558036	shared
chr15:42066746-42066747	4.45949	7.6678	7.92697	RCC4	MCF7	SK-MEL-28	0	3.50368	0.0434028	shared
chr15:42263954-42263955	6.1507	11.4798	24.6728	RCC4	MCF7	SK-MEL-28	0	0	0	shared
chr15:42565586-42565587	4.79865	6.85012	6.35161	RCC4	MCF7	SK-MEL-28	0.3125	0	0.232304	shared
chr15:42783331-42783332	4.67031	8.18836	12.2361	RCC4	MCF7	SK-MEL-28	0	2.99736	1.48923	shared
chr15:42841064-42841065	4.5374	6.96989	6.1982	RCC4	MCF7	SK-MEL-28	0.378788	6.31579	0	shared
chr15:42867524-42867525	6.0957	18.5004	18.3222	RCC4	MCF7	SK-MEL-28	0.47619	3.75	0.109895	shared
chr15:43622605-43622606	13.7314	24.0261	34.7524	RCC4	MCF7	SK-MEL-28	NA	NA	NA	shared
chr15:43785481-43785482	5.65571	8.99222	10.0963	RCC4	MCF7	SK-MEL-28	4.9256	1.28289	0.2	shared
chr15:43803053-43803054	4.52365	10.6829	13.9177	RCC4	MCF7	SK-MEL-28	1.92308	NA	0.0626566	shared
chr15:44038812-44038813	12.5397	23.1669	20.5535	RCC4	MCF7	SK-MEL-28	0	2.5	0.444444	shared
chr15:44084376-44084377	5.63738	20.4352	16.1254	RCC4	MCF7	SK-MEL-28	0	50	1.66667	shared
chr15:44719862-44719863	14.2539	38.0419	29.2475	RCC4	MCF7	SK-MEL-28	NA	NA	0.105992	shared
chr15:44828906-44828907	7.58067	19.0601	19.4236	RCC4	MCF7	SK-MEL-28	NA	NA	NA	shared
chr15:45021276-45021277	6.49444	11.5581	7.14716	RCC4	MCF7	SK-MEL-28	0	NA	0.0192012	shared
chr15:45879502-45879503	14.7809	20.8797	9.94879	RCC4	MCF7	SK-MEL-28	0.142045	6.25	0.224745	shared
chr15:48623664-48623665	6.1782	17.6942	13.1487	RCC4	MCF7	SK-MEL-28	NA	NA	NA	shared
chr15:49170304-49170305	4.52365	31.3783	41.3784	RCC4	MCF7	SK-MEL-28	0.173611	1.59856	0.165016	shared
chr15:49462607-49462608	8.62565	17.8025	23.6511	RCC4	MCF7	SK-MEL-28	1.14583	1.56025	0.378788	shared
chr15:49913205-49913206	9.0198	54.1146	13.4624	RCC4	MCF7	SK-MEL-28	0.227273	1.23963	0.167298	shared
chr15:50647331-50647332	4.80781	31.8206	8.05383	RCC4	MCF7	SK-MEL-28	0	1.8353	0	shared
chr15:50979046-50979047	9.33146	62.2983	25.607	RCC4	MCF7	SK-MEL-28	0	6.41917	0.253948	shared
chr15:51201075-51201076	16.6234	111.092	25.6159	RCC4	MCF7	SK-MEL-28	0.925926	2.63505	0.393638	shared
chr15:51915191-51915192	13.9009	58.9861	33.3118	RCC4	MCF7	SK-MEL-28	0	5.36797	0	shared
chr15:52029420-52029421	4.84906	19.4885	4.55793	RCC4	MCF7	SK-MEL-28	0.407475	0.670573	0.138889	shared
chr15:52263959-52263960	5.89404	70.6364	16.2434	RCC4	MCF7	SK-MEL-28	0.110887	2.41778	0.298883	shared
chr15:52311323-52311324	9.04272	80.953	29.9634	RCC4	MCF7	SK-MEL-28	0	1.1699	0.374887	shared
chr15:52472004-52472005	5.25697	52.546	19.283	RCC4	MCF7	SK-MEL-28	0.320513	3.48335	0	shared
chr15:52821439-52821440	4.4549	33.3362	16.7124	RCC4	MCF7	SK-MEL-28	0.462963	2.49281	0.377806	shared
chr15:52861155-52861156	4.58323	43.3303	11.6825	RCC4	MCF7	SK-MEL-28	0.245098	2.76531	0.1443	shared
chr15:55611395-55611396	4.22116	16.4688	7.49134	RCC4	MCF7	SK-MEL-28	0	1.75654	0.0420875	shared
chr15:55700537-55700538	4.47782	30.1138	18.7972	RCC4	MCF7	SK-MEL-28	0.592573	3.40685	0.214111	shared
chr15:55790663-55790664	4.58323	10.5953	9.93109	RCC4	MCF7	SK-MEL-28	NA	3.31756	0.178397	shared
chr15:56035196-56035197	5.3028	16.5472	11.2921	RCC4	MCF7	SK-MEL-28	15.1368	0.714286	1.26825	shared
chr15:56285954-56285955	7.544	26.3386	9.9124	RCC4	MCF7	SK-MEL-28	NA	1.84462	0.0868056	shared
chr15:56536729-56536730	10.1289	12.4127	17.3133	RCC4	MCF7	SK-MEL-28	0	1.59132	0.113636	shared
chr15:57179459-57179460	6.3157	12.415	7.82372	RCC4	MCF7	SK-MEL-28	NA	NA	NA	shared
chr15:57210698-57210699	4.12033	4.4178	6.04184	RCC4	MCF7	SK-MEL-28	NA	NA	0.041806	shared
chr15:59042223-59042224	14.0064	26.4308	32.527	RCC4	MCF7	SK-MEL-28	0	0.639881	0.0363372	shared
chr15:59063465-59063466	23.2645	50.4569	36.9748	RCC4	MCF7	SK-MEL-28	0.0892857	NA	0.0795222	shared
chr15:59226056-59226057	6.11862	20.6218	16.9062	RCC4	MCF7	SK-MEL-28	0.243056	NA	0.0810136	shared
chr15:59280061-59280062	9.63854	26.5874	32.2379	RCC4	MCF7	SK-MEL-28	0	7.31676	0.423264	shared
chr15:59397716-59397717	6.48986	10.7059	9.03523	RCC4	MCF7	SK-MEL-28	0.260417	3.83523	0.213068	shared
chr15:59664565-59664566	9.11605	13.1405	26.5344	RCC4	MCF7	SK-MEL-28	0	NA	0.240385	shared
chr15:60690216-60690217	5.03239	13.2925	10.2399	RCC4	MCF7	SK-MEL-28	0	NA	0.0892857	shared
chr15:60771244-60771245	4.18908	5.64778	10.3726	RCC4	MCF7	SK-MEL-28	0	2.54329	0.0811688	shared
chr15:60884482-60884483	19.0388	79.3153	83.4028	RCC4	MCF7	SK-MEL-28	NA	NA	0	shared
chr15:62352724-62352725	12.7826	25.3805	12.9264	RCC4	MCF7	SK-MEL-28	0	0.367647	0.054568	shared
chr15:63414058-63414059	7.23693	20.5872	24.0346	RCC4	MCF7	SK-MEL-28	0	2.88124	1.47563	shared
chr15:63569621-63569622	10.5094	19.5876	8.90149	RCC4	MCF7	SK-MEL-28	0	0	0.26565	shared
chr15:63796696-63796697	15.803	61.1766	25.7103	RCC4	MCF7	SK-MEL-28	0.166667	1.92901	0.242347	shared
chr15:63893009-63893010	11.6277	38.1547	33.2862	RCC4	MCF7	SK-MEL-28	4.16667	1.43581	0.285832	shared
chr15:64125996-64125997	9.48271	10.3074	6.22377	RCC4	MCF7	SK-MEL-28	0.14881	NA	0.284091	shared
chr15:64455526-64455527	7.03526	24.3785	19.6124	RCC4	MCF7	SK-MEL-28	0.340136	1.07733	0.0611995	shared
chr15:64995210-64995211	9.31771	18.8413	8.98016	RCC4	MCF7	SK-MEL-28	0	NA	0.595238	shared
chr15:65133764-65133765	5.49988	9.72238	5.60228	RCC4	MCF7	SK-MEL-28	NA	1.38889	0.555556	shared
chr15:65282178-65282179	12.9797	43.5699	29.5926	RCC4	MCF7	SK-MEL-28	0	0.78125	0.436508	shared
chr15:65321827-65321828	5.38072	14.2415	4.66906	RCC4	MCF7	SK-MEL-28	16.2139	3.26426	29.9854	shared
chr15:65425680-65425681	7.0261	5.63626	8.21608	RCC4	MCF7	SK-MEL-28	NA	NA	NA	shared
chr15:65477823-65477824	16.1467	52.599	32.3746	RCC4	MCF7	SK-MEL-28	NA	11.9615	0	shared
chr15:65579276-65579277	24.6761	66.3614	36.1134	RCC4	MCF7	SK-MEL-28	0.15528	NA	0.209454	shared
chr15:65597431-65597432	13.2593	7.70235	8.98901	RCC4	MCF7	SK-MEL-28	NA	NA	0	shared
chr15:65809861-65809862	10.2344	13.0968	12.4977	RCC4	MCF7	SK-MEL-28	0	1.84717	0.147152	shared
chr15:65903508-65903509	9.64771	23.1094	7.39103	RCC4	MCF7	SK-MEL-28	0	1.82158	0.293235	shared
chr15:66084799-66084800	4.94531	16.3237	10.3313	RCC4	MCF7	SK-MEL-28	0	3.08642	0.078159	shared
chr15:66585993-66585994	9.34521	8.8379	15.2324	RCC4	MCF7	SK-MEL-28	0	0	0.0961538	shared
chr15:66679860-66679861	27.0227	32.963	21.4425	RCC4	MCF7	SK-MEL-28	0	0.694444	0.0986429	shared
chr15:66790084-66790085	8.54315	15.536	7.19042	RCC4	MCF7	SK-MEL-28	0.115741	2.25595	0.174485	shared
chr15:66994341-66994342	7.79608	50.4569	27.6377	RCC4	MCF7	SK-MEL-28	0.641026	NA	0	shared
chr15:66996161-66996162	9.76229	24.3232	14.6985	RCC4	MCF7	SK-MEL-28	0.641026	NA	0	shared
chr15:67058515-67058516	5.4403	7.56876	5.45182	RCC4	MCF7	SK-MEL-28	NA	NA	NA	shared
chr15:67155442-67155443	4.4274	6.86164	7.65261	RCC4	MCF7	SK-MEL-28	NA	NA	NA	shared
chr15:67357868-67357869	10.5139	21.5569	6.19722	RCC4	MCF7	SK-MEL-28	0	0	0.0803592	shared
chr15:67358052-67358053	5.29822	17.3648	8.92411	RCC4	MCF7	SK-MEL-28	0	0	0.0803592	shared
chr15:67547189-67547190	8.64856	7.525	9.96944	RCC4	MCF7	SK-MEL-28	0	1.85185	0.209686	shared
chr15:67813536-67813537	7.39734	20.4329	13.0071	RCC4	MCF7	SK-MEL-28	0	NA	0	shared
chr15:68132779-68132780	7.97024	17.5606	12.358	RCC4	MCF7	SK-MEL-28	0.240385	5.20833	0.0246548	shared
chr15:68346483-68346484	14.8176	52.4723	29.5435	RCC4	MCF7	SK-MEL-28	21.7514	2.63174	7.49212	shared
chr15:68522181-68522182	5.06447	13.3156	7.35366	RCC4	MCF7	SK-MEL-28	0	1.13636	0.327381	shared
chr15:68570491-68570492	13.5251	20.4559	19.9035	RCC4	MCF7	SK-MEL-28	NA	NA	NA	shared
chr15:69110541-69110542	6.3157	11.6295	10.2064	RCC4	MCF7	SK-MEL-28	0	0	0	shared
chr15:69111297-69111298	16.1238	12.643	24.7181	RCC4	MCF7	SK-MEL-28	0	0	0	shared
chr15:69112787-69112788	14.1805	25.9563	30.2554	RCC4	MCF7	SK-MEL-28	0	0	0	shared
chr15:69452883-69452884	5.24322	9.61412	8.05973	RCC4	MCF7	SK-MEL-28	0.252525	0.263158	0.0192901	shared
chr15:69745281-69745282	15.0055	6.76259	4.89621	RCC4	MCF7	SK-MEL-28	0	4.08141	0.336666	shared
chr15:70265676-70265677	9.52854	14.8381	4.16459	RCC4	MCF7	SK-MEL-28	NA	NA	NA	shared
chr15:71055720-71055721	10.8118	31.8689	38.8767	RCC4	MCF7	SK-MEL-28	0	0.888031	0.201342	shared
chr15:72410520-72410521	19.7446	39.159	30.0007	RCC4	MCF7	SK-MEL-28	0.735294	4.41819	0.0919118	shared
chr15:72519224-72519225	59.5775	161.167	74.6134	RCC4	MCF7	SK-MEL-28	NA	4.52564	NA	shared
chr15:72522883-72522884	55.0767	130.081	59.4813	RCC4	MCF7	SK-MEL-28	NA	4.52564	NA	shared
chr15:72564996-72564997	7.42484	30.3994	30.5986	RCC4	MCF7	SK-MEL-28	0.657895	3.90282	0.161217	shared
chr15:72612729-72612730	5.36697	15.8285	9.46792	RCC4	MCF7	SK-MEL-28	1.44564	2.40196	2.00412	shared
chr15:72668517-72668518	13.8872	48.0936	48.8628	RCC4	MCF7	SK-MEL-28	NA	NA	NA	shared
chr15:72766391-72766392	6.50361	19.4563	16.796	RCC4	MCF7	SK-MEL-28	0.10101	0	0.131395	shared
chr15:72766596-72766597	8.04357	23.6622	16.1676	RCC4	MCF7	SK-MEL-28	0.10101	0	0.131395	shared
chr15:73076015-73076016	18.9975	46.5988	19.4226	RCC4	MCF7	SK-MEL-28	NA	NA	NA	shared
chr15:73344592-73344593	7.26901	12.59	14.7909	RCC4	MCF7	SK-MEL-28	NA	NA	0	shared
chr15:73976568-73976569	9.11605	6.39636	7.59066	RCC4	MCF7	SK-MEL-28	1.38889	1.04167	0.2331	shared
chr15:74284625-74284626	5.11947	12.9839	6.2867	RCC4	MCF7	SK-MEL-28	1.29167	NA	0.349509	shared
chr15:74428832-74428833	21.7841	21.1446	30.4206	RCC4	MCF7	SK-MEL-28	NA	NA	NA	shared
chr15:74726220-74726221	19.6575	26.3018	38.6544	RCC4	MCF7	SK-MEL-28	0.78125	0.980392	0.421821	shared
chr15:74838786-74838787	8.29565	32.3434	18.8886	RCC4	MCF7	SK-MEL-28	0	NA	0	shared
chr15:74907957-74907958	97.215	157.617	91.2305	RCC4	MCF7	SK-MEL-28	NA	NA	NA	shared
chr15:75119008-75119009	21.9308	73.9302	22.7444	RCC4	MCF7	SK-MEL-28	34.909	25.9615	NA	shared
chr15:75135444-75135445	14.4922	52.4308	35.5912	RCC4	MCF7	SK-MEL-28	NA	4.0625	0	shared
chr15:75182393-75182394	40.9466	110.537	59.5472	RCC4	MCF7	SK-MEL-28	3.47339	1.1559	0.0997151	shared
chr15:75230469-75230470	25.5607	84.5877	49.1165	RCC4	MCF7	SK-MEL-28	0.0816993	3.11924	0.123846	shared
chr15:75315943-75315944	4.28991	22.3999	10.8555	RCC4	MCF7	SK-MEL-28	8.05556	1.68168	0.123179	shared
chr15:75495118-75495119	27.8294	74.7847	41.0863	RCC4	MCF7	SK-MEL-28	0	0.961538	0.175042	shared
chr15:75660405-75660406	14.3364	48.4737	47.3002	RCC4	MCF7	SK-MEL-28	4.04266	2.91667	0.244281	shared
chr15:75743466-75743467	12.1227	33.2026	19.2603	RCC4	MCF7	SK-MEL-28	0	NA	0.0423442	shared
chr15:75747018-75747019	6.18737	14.9717	8.3036	RCC4	MCF7	SK-MEL-28	0	NA	0.325586	shared
chr15:75918022-75918023	5.54113	8.74116	10.9105	RCC4	MCF7	SK-MEL-28	NA	77.5618	0.111247	shared
chr15:75932272-75932273	18.5071	79.8221	73.3449	RCC4	MCF7	SK-MEL-28	NA	NA	NA	shared
chr15:75940130-75940131	7.63567	16.4965	10.1051	RCC4	MCF7	SK-MEL-28	NA	NA	10.9043	shared
chr15:76135472-76135473	9.65687	28.1099	15.6897	RCC4	MCF7	SK-MEL-28	NA	NA	14.904	shared
chr15:77197405-77197406	7.72733	21.5201	23.3079	RCC4	MCF7	SK-MEL-28	0.277778	4.5261	0	shared
chr15:78370059-78370060	4.89948	14.534	13.2677	RCC4	MCF7	SK-MEL-28	NA	NA	0.182443	shared
chr15:78423863-78423864	12.9751	25.8089	17.8236	RCC4	MCF7	SK-MEL-28	1.5625	3.95833	15.2614	shared
chr15:78591935-78591936	8.60273	60.375	56.6836	RCC4	MCF7	SK-MEL-28	0	1.15741	0.14881	shared
chr15:78730138-78730139	4.20282	8.74116	7.4992	RCC4	MCF7	SK-MEL-28	11.7466	13.094	0.271014	shared
chr15:78833056-78833057	5.33488	18.3967	11.8133	RCC4	MCF7	SK-MEL-28	0	0.595238	0.110078	shared
chr15:79165936-79165937	4.4549	11.8783	12.4446	RCC4	MCF7	SK-MEL-28	0	1.40625	0.0590051	shared
chr15:80285859-80285860	6.87485	10.4111	20.8426	RCC4	MCF7	SK-MEL-28	NA	NA	NA	shared
chr15:80445388-80445389	5.11489	20.1933	16.5472	RCC4	MCF7	SK-MEL-28	0	NA	0.0926206	shared
[truncated: 18,615 more rows]
