# Supplementary material for: DNA methylation repels binding of hypoxia-inducible transcription factors to maintain tumor immunotolerance
Source: Genome Biol. 2020 Jul 27;21:182. doi: 10.1186/s13059-020-02087-z (PMC7384226; doi:10.1186/s13059-020-02087-z)
Supplement: Supplementary file 4 — Additional file 4: Table S3. Cryptic transcript promoter DNA methylation and expression levels. Shown are results from an analysis of combined single-cell methylome-and-transcriptome sequencing of colorectal cancer cells, as generated by Bian and colleagues [38]. [file 13059_2020_2087_MOESM4_ESM.xlsx]

## Sheet: RAT methylation
	Hypoxic Cells																																		Normoxic Cells
	SRR5824665	SRR5824667	SRR5824668	SRR5824669	SRR5824674	SRR5824681	SRR5824699	SRR5824705	SRR5824710	SRR5824714	SRR5824719	SRR5824723	SRR5824728	SRR5824736	SRR5824739	SRR5824741	SRR5824742	SRR5824743	SRR5824750	SRR5824752	SRR5824762	SRR5824776	SRR5824782	SRR5824696	SRR5824725	SRR5824775	SRR5824906	SRR5824907	SRR5824918	SRR5824920	SRR5824921	SRR5824922	SRR5824923		SRR5824664	SRR5824666	SRR5824670	SRR5824673	SRR5824675	SRR5824677	SRR5824691	SRR5824692	SRR5824693	SRR5824706	SRR5824707	SRR5824708	SRR5824709	SRR5824711	SRR5824721
MSTRG.10910	0.107527	0.125	0.157895	0.211009	0.120968	0.102041	0.353591	0.369565	0.316239	0.209524	0.470085	0.221053	0.304348	0.0813953	0.0487805	0	0.22	0.180952	0.175258	0.0833333	0.0535714	0.080292	0.1875	0	0.3125	0.1	0.105263	0.264706	0.285714	0.228571	0.204082	0.2	0.171429	MSTRG.10910	0.0909091	0.104478	0.134454	0.1875	0.129412	0.0555556	0.145631	0.140496	0.045977	0.380952	0.12	0.373737	0.207207	0.287129	0.158824
MSTRG.11543	0.142857	0	0	0.0526316	0	0	0.25	0.5	0.363636	0	0	0.166667	0	0	0	NA	NA	0.5	0.166667	0.5	0	0	0.166667	NA	0	NA	NA	0	NA	NA	0.4	0	0	MSTRG.11543	NA	0	0	0	0.375	0	0	0.166667	0.222222	0	0	0.375	0.111111	0.166667	0.1
MSTRG.1166	0.144385	0.172414	0.222973	0.137255	0.284211	0.256881	0.327869	0.338843	0.474684	0.477064	0.423611	0.190141	0.254545	0.110169	0.128205	0.0519481	0.218391	0.125	0.106557	0.153846	0.0520833	0.111111	0.342246	0.2	0.285714	0.363636	0.329268	0.21519	0.311111	0.333333	0.355556	0.08	0.355932	MSTRG.1166	0.285714	0.26506	0.151786	0.2	0.146119	0.212121	0.164384	0.124224	0.0992366	0.43871	0.104938	0.40625	0.188235	0.355556	0.245455
MSTRG.12836	0.75	0.27451	0.222222	0.764706	0.542857	0.45283	0.431373	0.422222	0.269663	0.606061	0.615385	1	0.714286	0.333333	0.666667	0.25	NA	1	0.538462	0.25	0.384615	0.6	0.606557	0.4375	1	NA	0.538462	1	0.0769231	0.157895	0.428571	0.5	0.769231	MSTRG.12836	0.411765	0.380952	0.566038	0.5	0.694444	NA	0.210526	0.470588	0.441176	0.793103	0.352941	0.347826	0.506329	0.494624	0.408451
MSTRG.12840	0.428094	0.347826	0.317259	0.477273	0.347826	0.553259	0.561798	0.291845	0.455598	0.471616	0.658451	0.311927	0.3	0.203822	0.564444	0.75	0.227941	0.136905	0.267568	0.394191	0.550459	0.146341	0.412987	0.916667	NA	0.829268	0.727273	0.266816	0.924901	0.72293	0.325581	0.78169	0.616667	MSTRG.12840	0.0833333	0.586006	0.337793	0.811798	0.239437	0.609756	0.731884	0.470356	0.662338	0.555556	0.493056	0.483696	0.418719	0.400552	0.510086
MSTRG.12995	NA	0	0.181818	NA	0.0344828	0	0	1	0.333333	1	0	0	0.166667	0.285714	0	NA	0	0	NA	0	0	0	0	NA	NA	NA	NA	NA	NA	0.5	0	NA	0.4	MSTRG.12995	0	0.25	0	0	NA	0	0	0	0	0.5	0.0909091	NA	0	0.25	0
MSTRG.13023	0.367521	0.310345	0.202899	0.176471	0.17561	0.2	0.423729	0.468085	0.451456	0.306569	0.136364	0.276923	0.235294	0.43609	0.142857	0	0.105263	0.27027	0.325926	0.341463	0.0714286	0.101351	0.162791	0.30303	0.0857143	0.26087	0.0769231	0.079646	0.0645161	0.121951	0.176471	0.28	0.526316	MSTRG.13023	0	0.368421	0.287671	0.303867	0.223404	0.304348	0.267327	0.297101	0.281481	0.342857	0.0985915	0.20202	0.294737	0.27907	0.185484
MSTRG.13189	0	0.666667	NA	0	0.25	0.444444	0	0.5	0	NA	0	0	0	NA	0	0	NA	NA	0	0	NA	0	0.25	NA	NA	NA	0	0.666667	NA	NA	0.0625	0	NA	MSTRG.13189	NA	0.0909091	0	NA	0	NA	NA	0	0	NA	0.5	NA	0	NA	0
MSTRG.14167	0.526316	0.454545	0.783784	1	0.769231	0.538462	0.855263	0.828571	0.84127	NA	0.787879	0.8	0.444444	0.611111	0.5	NA	NA	0.285714	NA	0.166667	0.393939	0.555556	0.574074	0.75	1	0.6	1	0.16	NA	0.5	0	1	0.4	MSTRG.14167	NA	0.482143	0.591716	0.490909	0.564103	NA	0.789474	0.551724	0.280899	0.689655	0.642857	0.862069	0.344828	0.8	0.380952
MSTRG.14602	0.7	0.142857	NA	NA	0	0	0.333333	0.5	1	0.333333	1	0.428571	1	0	0.25	0	0	0	0	0	0	NA	0	NA	NA	0.5	0	0.666667	NA	0	0	0.5	0	MSTRG.14602	NA	0.2	NA	0.133333	0.666667	NA	0	0	0.2	1	0	NA	0	0.333333	0
MSTRG.15053	0.755556	0.266667	0.489796	0.521127	0.659091	0.627907	0.833333	0.923077	0.912281	0.461538	0.954545	0.555556	0.75	0.764706	0.5	0.833333	0.666667	0.555556	0.75	0.888889	0.44	0.322581	0.509434	0	NA	0.5	NA	0.125	0.933333	0.571429	0.333333	0.3	0.764706	MSTRG.15053	0.538462	0.333333	0.333333	0.650794	0.621622	0.75	0.909091	0.636364	0.421053	0.53125	0.56	0.925	0.521739	0.791667	0.552632
MSTRG.15310	0.727273	1	0.576923	1	0.333333	0.777778	0.25	0.571429	0.666667	0.4	0.833333	0.363636	1	0.166667	0.75	0	NA	0.428571	0.5	NA	0	0.583333	1	NA	NA	0.666667	NA	1	1	0.133333	NA	0.428571	NA	MSTRG.15310	NA	NA	0.666667	0.4375	0.692308	NA	0.666667	0.565217	0.333333	0.5	0	NA	1	0.5	0.714286
MSTRG.15479	0.307692	0.393939	0.622642	0.488889	0.581818	0.469136	0.8	0.829787	0.636364	0.737374	0.944	0.571429	0.333333	0.386792	0.342857	0	0.375	0.319444	0.404255	0.6	0.346154	0.42029	0.530928	0	NA	0.636364	NA	0.487805	0.247619	0.428571	0.0909091	0.736842	0.181818	MSTRG.15479	0.666667	0.491124	0.432	0.472727	0.44	NA	0.430894	0.493506	0.492754	0.166667	0.730769	0.707071	0.267606	0.609195	0.348066
MSTRG.15536	0.840796	0.75	0.954856	0.951389	0.981627	0.894422	0.98419	0.846774	0.892944	0.891429	0.917293	0.857605	0.7	0.885	0.91	0.6	0.845	0.971631	0.965015	0.966565	0.927807	0.81203	0.866157	0	0.514706	0.819672	0.967693	0.889535	0.872768	0.924	0.97028	0.857143	0.954268	MSTRG.15536	0.966667	0.752	0.766667	0.937153	0.879473	1	0.853211	0.870192	0.911439	0.924242	0.982301	0.905594	0.846995	0.954825	0.968804
MSTRG.15684	0.444444	0.403509	0.376623	0.447368	0.473214	0.125	0.446429	0.238095	0.330275	0.428571	0.492537	0.301587	0.6	0.275862	0.232558	0.08	NA	0.351351	0.0789474	0.206897	0.1875	0.189474	0.183486	0.142857	0.833333	0.304348	0.267857	0.25	0.0526316	0.181818	0.245283	0.266667	NA	MSTRG.15684	0.148148	0.136364	0.202128	0.139535	0.358621	NA	0.454545	0.255814	0.333333	0.465116	0.416667	0.413793	0.350515	0.428571	0.144737
MSTRG.16073	0.851266	0.84	0.699088	0.932476	0.869333	0.906383	0.930693	0.907834	0.923423	0.8625	0.935897	0.907631	0.416667	0.826667	0.712329	0.56	0.222222	0.888889	0.877193	0.861842	0.75	0.811189	0.88587	NA	1	1	0.8	0.784	0.602273	0.831081	0.883408	0.948718	1	MSTRG.16073	0.679245	0.90795	0.934498	0.832827	0.854749	0.807692	0.816568	0.887821	0.782609	0.747573	0.832558	0.831081	0.886905	0.890675	0.619289
MSTRG.16333	0.272727	0.333333	0.2625	0.666667	0.290909	0.24359	0.282609	0.551724	0.27907	0.376238	0.455696	0.351064	NA	0.225806	0.545455	0.0666667	0.0454545	0.0652174	0.275	0.152542	0.428571	0.130952	0.435897	1	0.272727	0.461538	0	0.2	0.0263158	0	0	0.0909091	0	MSTRG.16333	NA	0.203704	0.326667	0.315068	0.319672	0.45	0.14876	0.301205	0.416667	0.288889	0.25	0.545455	0.211538	0.438596	0.372093
MSTRG.16822	0	0	0	0.181818	0	0	0.318182	0	0.25	0.444444	0.0769231	0.4	0.269231	0	0	NA	0.105263	0	0.0555556	0	0.212766	0.0454545	0	NA	NA	0	NA	0	0	0	NA	0	0	MSTRG.16822	NA	0	0.130435	0.139535	0	NA	0.1	0.1	0	0	0.0416667	0.142857	0	0.244444	0.1
MSTRG.16829	0.192308	0.5	0.08	0.119658	0.131868	0.189655	0.369565	0.585714	0.534884	0.571429	0.633333	0.266667	0.23913	0.206349	0	NA	0.434783	0.22973	0.34	0.160494	0.3	0.141304	0.47619	NA	NA	0.2	0.5	NA	0	0	0	0.666667	0.0769231	MSTRG.16829	0.833333	0.141026	0.22093	0.165049	0.210117	0	0.622222	0.3	0.277778	0.387755	0.341176	0.52	0.333333	0.571429	0.336735
MSTRG.16889	0.807789	0.679076	0.737535	0.874532	0.638953	0.850735	0.805378	0.863531	0.780822	0.658537	0.845144	0.881967	0.1	0.630303	0.769886	0.115044	0.835165	0.873085	0.73539	0.705607	0.708609	0.741233	0.777003	0.0787671	0.542636	0.304038	0.0857372	0.266958	0.312861	0.279805	0.163934	0.230519	0.373016	MSTRG.16889	0.500739	0.710256	0.801897	0.595918	0.836559	0.853147	0.506329	0.817059	0.784543	0.667674	0.652703	0.844037	0.598063	0.784965	0.786434
MSTRG.16944	0.190476	0	0.142857	0.2	0.0526316	0	NA	0.047619	0	0.0555556	0.125	0	0.5	0.15	0	0	0.333333	0	0	0	0	0.0666667	0.214286	NA	0	NA	0	0	0.333333	0.4	0	NA	0	MSTRG.16944	0	0	0.0333333	0.0555556	0	0	0.133333	0.125	0.181818	0.4	0	0.0666667	0	0	0.105263
MSTRG.17009	0.912139	0.875702	0.878179	0.880998	0.83277	0.876404	0.784574	0.922401	0.861912	0.858628	0.854484	0.91345	0.676056	0.877519	0.763158	0.795455	0.845896	0.721485	0.937705	0.594059	0.637681	0.894737	0.815686	1	0.85	0.838983	1	0.9375	0.970522	0.936047	0.956341	0.708333	0.912621	MSTRG.17009	0.572816	0.866962	0.934093	0.906556	0.88456	0.866667	0.855124	0.804556	0.885417	0.90525	0.899624	0.879187	0.908	0.90625	0.866753
MSTRG.17011	0.333333	0	0	0.4	0	0.153846	0.2	0	0.25	1	0.333333	0.5	0.333333	0	0.142857	0	0	NA	NA	0.111111	0	0	0.125	NA	NA	NA	NA	NA	0	0	NA	NA	NA	MSTRG.17011	1	0	0	0.133333	0.444444	NA	NA	0.190476	0	0.5	0.5	0.5	0.142857	0	0
MSTRG.17623	0.200935	0.194139	0.176849	0.059322	0.218	0.145833	0.122449	0.185185	0.123377	0.235294	0.207207	0.125	0	0.0833333	0.140625	0.0810811	0.181818	0.175	0.096	0.0326797	0.08	0.0918033	0.0268817	0.181818	0.333333	0	0.226415	0.0714286	0.282353	0.571429	0.0619469	0.423077	0.475	MSTRG.17623	0.34	0.263636	0.126506	0.182819	0.132075	0.166667	0.303867	0.15678	0.135135	0.185629	0.0987654	0.324324	0.201613	0.140625	0.210526
MSTRG.17902	0.0666667	0.227273	0.125	0.310345	0.0714286	0.0526316	0.4	0.0980392	0.0714286	0.25	0.0769231	0.0888889	0.166667	0.25	0.09375	0	0.692308	0.388889	0	0	0.184211	0.183099	0.15625	0.2	NA	0.222222	NA	NA	NA	0.2	0.227273	0	NA	MSTRG.17902	0	0.0576923	0.235294	0.0740741	0.135417	0.4	0.047619	0.163636	0.25	0.214286	0.226415	0.181818	0.36	0.205882	0.142857
MSTRG.17962	0.511111	0.405405	0.1	0.684211	0.37931	0.153846	0.384615	0.583333	0.777778	0.7	0.517241	0	0.153846	0.454545	0.384615	0	0.486486	0	0.424242	1	0.2	0.142857	0.652174	0	1	0	1	0.666667	0.666667	0.888889	NA	0.2	NA	MSTRG.17962	0	0	0.588235	0.677419	0.6	NA	0.722222	0.333333	NA	0.590909	0.5	0.583333	0.56	0.818182	0.75
MSTRG.18229	0.887363	0.881226	0.856522	0.896104	0.879908	0.867521	0.846154	0.88961	0.91791	0.887892	0.882051	0.883495	0	0.947917	0.947977	0.761905	0.708333	0.839623	0.888112	0.731707	0.859813	0.853147	0.842975	1	0.9	0	0.957317	0.979968	0.982558	0.882576	0.914286	0.813333	0.975806	MSTRG.18229	0.962963	0.891156	0.930818	0.889299	0.868545	0.990196	0.888889	0.824627	0.835106	0.890785	0.901554	0.932331	0.922601	0.884817	0.853175
MSTRG.18492	0.657143	0.780952	0.754717	0.73913	0.619048	0.8	0.783784	1	0.730769	1	0.888889	0.7	NA	0.555556	0.866667	0.857143	0.5	1	0.638889	0.9375	0.565217	0.4	0.590909	0.538462	0	0.5	0.214286	0.863636	0	1	0.909091	0.384615	1	MSTRG.18492	0.166667	0.48	0.708333	0.704918	0.68	0.636364	0.625	0.808511	0.826087	0.96	0.606557	0.928571	0.784091	0.603448	0.901408
MSTRG.1894	0.111111	0.3125	0.103448	0.380952	0.257143	0.368421	0.0769231	0.315789	0	0.333333	0.545455	0.4	1	0.0384615	0.230769	0.2	NA	0.111111	0	0.192308	0.25	0.0555556	0.227273	NA	0	0.166667	0.230769	0	0	0.4	0	0	0	MSTRG.1894	0	0.263158	0.304348	0.261905	0.387097	0.4	0.259259	0.285714	0.107143	0.363636	0.304348	0.190476	0.25	0.461538	0.243243
MSTRG.19064	0	0	0.25	0	NA	0.166667	0	0	NA	1	0.6	0	0	0	0.5	0.2	NA	NA	0	0.25	0.333333	0	0	NA	NA	NA	NA	NA	NA	0	NA	0	0	MSTRG.19064	NA	0.5	0.428571	0.2	0	0	0	0	0.2	0.2	0	0.333333	0	0.428571	NA
MSTRG.19393	NA	0.333333	0.0625	0.210526	0.212766	0.842105	0.25	0.368421	0.636364	0.5	NA	0.5	0.727273	0.5	0.75	0.4	NA	0.166667	0	0.12	0.216216	0.0588235	0.219512	NA	NA	0.666667	NA	NA	1	0	0	NA	0.4	MSTRG.19393	0	0.416667	0.5	0.189189	0.0952381	0.555556	0.428571	0.222222	0.242424	0.2	0.222222	0	0.7	0.533333	0.5
MSTRG.19565	0.363636	0.111111	0.205882	0	0.142857	0.233333	0.625	0	0.8125	0.4	0.259259	0.571429	0.333333	NA	0.3	0	0.5	NA	0.272727	0.5	0	0.142857	0.0810811	0	NA	0	NA	0.4	0.416667	0	0.16	1	0	MSTRG.19565	0	0.125	0.48	0.217391	0.277778	0	0.310345	0.3	0.3125	0.538462	0.117647	0.16	0.142857	0.181818	0.210526
MSTRG.20067	0.996094	0.984344	0.998613	0.977273	0.995169	0.986022	0.996491	0.998778	0.995526	1	0.993651	0.998127	0	0.994845	0.967742	0.842105	NA	0.959459	0.989761	1	0.997558	0.989583	0.99232	1	NA	1	0	0.996753	1	0.984127	0.952096	0.935185	0.994937	MSTRG.20067	0.951613	0.991961	0.98893	0.996183	0.985401	NA	0.993289	0.997925	0.996078	0.993197	0.988732	0.993151	0.991137	0.992754	0.976886
MSTRG.20103	0.354839	0.275229	0.138554	0.459459	0.384921	0.289017	0.5	0.606299	0.615385	0.49635	0.609929	0.375	0.8	0.13	0.258065	0.208333	0.115942	0.134021	0.0877193	0.137405	0.0746269	0.175	0.40625	0.222222	0.533333	0.2	0.190476	0.141553	0.272727	0.181818	0.15	0.333333	0.137255	MSTRG.20103	0.314286	0.333333	0.327273	0.16	0.192308	0.533333	0.274194	0.309735	0.401786	0.701923	0.268817	0.635294	0.262295	0.444444	0.4125
MSTRG.2085	0.460317	0.822222	0.375	0.384615	0.749077	0.384615	0.852941	0.730769	0.315789	0.677419	0.395833	0.527778	0.16	0.030303	0.0666667	0.115385	0.181818	0.742574	0.22449	0.1875	0.333333	0.131579	0.369048	0.333333	NA	0.428571	0.946372	0.375	0	0.693548	0.423077	0.125	0.5	MSTRG.2085	0.0909091	0.125	0.208333	0.543478	0.521739	0.166667	0.181818	0.0967742	0.604651	0.509804	0.421053	0.552239	0.604651	0.489796	0.760479
MSTRG.21008	0.142857	0.311111	0.206897	0.305556	0.214286	0.627119	0.191176	0.526316	0.307692	0.347826	0.594595	0.237288	0.0434783	0.37931	0.5	0.133333	0.194444	0.111111	0.183673	0	0.333333	0.192308	0.222222	0	0.363636	NA	0	0.243902	0.0909091	0.333333	0.1	0.2	0.132075	MSTRG.21008	0.235294	0.5	0	0.25	0.113208	1	0.785714	0.348837	0.318182	0.568182	0.047619	0.409091	0.289474	0.333333	0.166667
MSTRG.21159	0.876289	0.895397	0.997245	1	0.948864	0.937705	1	0.98125	0.966981	0.658228	0.333333	0.900524	0.375	0.89726	0.890625	NA	NA	1	0.990385	0.472222	0.951613	0.994444	0.975709	0.894737	1	0.714286	0.904382	0.995935	1	0.907975	NA	0.994764	0.945148	MSTRG.21159	0.69697	0.62069	0.99654	0.817829	0.950791	1	0.985075	0.966216	0.733333	0.296296	0.828358	0.893617	0.922018	0.94964	0.978448
MSTRG.21375	0.106383	0.347826	0.428571	0.333333	0.210526	0.6875	0.115385	0.176471	0.333333	0.387755	0.583333	0.108696	0	1	0.25	NA	0.666667	NA	NA	0.263158	0.181818	0.153846	0.357143	0.357143	NA	0	NA	0.833333	0.5	0.666667	0.0555556	0	0.55814	MSTRG.21375	NA	0.304348	0.473684	0.0952381	0.325581	NA	0.8	0.18	0.1	0.166667	0.147059	0.214286	NA	1	0.444444
MSTRG.21483	0.666667	0.666667	0.2	NA	0.153846	0.5	0.333333	0.571429	0.833333	1	1	0.333333	0.333333	NA	0.8	0.04	0.5	NA	NA	NA	0.111111	0	0.416667	1	NA	NA	0.133333	0.111111	0	0	NA	1	1	MSTRG.21483	NA	0.25	NA	0.285714	0.307692	0.25	0.2	0.75	1	1	0.5	0.571429	0.25	0.875	0
MSTRG.21658	0	0.5	0	0	0.0344828	NA	0	0.111111	0	0	NA	0	0	0	NA	0	0	0	0	NA	0	0	0	NA	NA	NA	NA	NA	NA	0	0	NA	0	MSTRG.21658	0	0	NA	0	0	NA	NA	0	0	0	0	NA	0	0	0.15
MSTRG.22427	0.125	0	0.0535714	0	0	0.166667	0.777778	0.384615	0.257143	0.3125	NA	0.5	NA	0.0243902	0.1	0	NA	0.25	0.12	0	0	0	0	NA	NA	NA	0	0.5	NA	0.444444	0.222222	NA	0	MSTRG.22427	NA	0	0	0.1	0.0645161	NA	0.230769	0.0277778	0	0.4	0.181818	0.6	0.142857	0.333333	0.136364
MSTRG.22836	0.543478	0.322314	0.26699	0.522727	0.377143	0.0869565	0.306931	0.53271	0.369099	0.47	0.585366	0.5	0.5	0.448529	0.5	0.230769	0.231579	0.429907	0.37931	0.178947	0.0714286	0.207317	0.323308	0.181818	0.114286	0	0.285714	0.27907	0.5	0.338028	0.319149	0.321429	0.391304	MSTRG.22836	0	0.276596	0.427083	0.412281	0.283898	0.105263	0.3125	0.244898	0.217391	0.405063	0.178344	0.428571	0.367816	0.619718	0.230769
MSTRG.23432	0.137931	0.225	0.149254	0.057971	0.092437	0.111111	0.196721	0.19403	0.116883	0.1875	0.136364	0.32	0.190476	0	0.186047	0	0	0.0952381	0.0169492	0.111111	0.08	0.0298507	0.3	0.363636	0.222222	0	0.1875	0.0909091	0	0.0526316	0	0	0.0909091	MSTRG.23432	0.047619	0.197802	0	0.121495	0.142857	0.125	0.0677966	0.0877193	0.2	0.28125	0.125	0.241379	0.192308	0.258065	0.102564
MSTRG.23893	0.39	0.24	0.25	0.385714	0.313131	0.313808	0.482456	0.585366	0.49	0.404494	0.402439	0.413793	0	0.263158	0.342857	0.625	0.2	0.285714	0.223881	0.446429	0.189189	0.2	0.125984	0.289474	1	0.733333	0.642857	0.195402	0.2	0.263636	0.487805	0.179487	0.0508475	MSTRG.23893	0	0.526882	0.277778	0.362832	0.327273	0	0.294118	0.318841	0.18	0.571429	0.25641	0.4375	0.479167	0.575342	0.395062
MSTRG.24133	0.583333	0.5	0	1	0.777778	0.714286	0.714286	1	0.818182	1	0	0.722222	NA	0.4	0.285714	0.5	0.428571	0	0	1	0.857143	0.230769	0.833333	NA	NA	NA	NA	0.142857	0.5	0	NA	1	NA	MSTRG.24133	NA	0.666667	0.9375	0.333333	0.636364	NA	1	0.666667	NA	1	0.4	1	1	1	0.933333
MSTRG.2467	1	1	0.575758	0.5	0.44	0.666667	0.833333	0.6	1	1	0.777778	0.307692	NA	0.333333	1	0.166667	NA	NA	0.461538	NA	0.111111	1	0.4	NA	NA	NA	NA	0.2	NA	0.380952	NA	NA	0	MSTRG.2467	NA	1	0.411765	0.527778	NA	NA	0.4	0.333333	0.444444	0.857143	0.466667	1	NA	0.222222	0.8
MSTRG.24948	0.285714	0.5625	0.666667	0	0.307692	0.384615	1	0.357143	0.384615	0.777778	0.727273	0.5	1	0.571429	0.142857	0.571429	NA	1	0.857143	0.166667	0	0.285714	0.357143	NA	NA	NA	NA	0.5	NA	0.25	0.375	1	NA	MSTRG.24948	0.714286	0	0.25	0.333333	0.304348	NA	NA	0.5	0.375	0.384615	0.5	0.25	0.428571	0.636364	0.692308
MSTRG.25	0.565217	0.2	0.222222	0	0.242991	0.318182	0.666667	0.333333	0.833333	0.125	NA	0.315789	0	0.333333	NA	NA	0.142857	0	0.263158	1	0.142857	0.714286	0.264706	NA	NA	NA	0	NA	NA	0.0227273	NA	NA	NA	MSTRG.25	NA	0.444444	0	0.166667	0.21519	NA	0.5	0.333333	0.352941	0.928571	0.15625	0.6	NA	NA	0.306818
MSTRG.25800	0.86014	0.430851	0.563291	0.724199	0.653061	0.387755	0.441935	0.43662	0.483221	0.64526	0.443709	0.380102	0.118644	0.727941	0.4375	0.0769231	NA	0.73125	0.198347	0.210938	0.5	0.239437	0.306452	0.733333	0.863636	0	0.373333	0.744499	0.314721	0.276042	0.227273	0.702703	0.548673	MSTRG.25800	0.615385	0.551724	0.622222	0.896104	0.656	0.518519	0.528926	0.574074	0.596685	0.668367	0.172043	0.672414	0.498829	0.441606	0.567961
MSTRG.25876	0.333333	0.322034	0.22	0.35	0.28125	0.20122	0.380117	0.436975	0.362445	0.346154	0.421687	0.222892	0.239583	0.0689655	0.277778	0.285714	0.172414	0.145833	0.226415	0	0.0921053	0.195652	0.309091	0.244444	0.366667	0.107143	0.118421	0.0879121	0.123711	0.133333	0.206897	0.0849057	0.183333	MSTRG.25876	0.117021	0.387755	0.153846	0.348624	0.262009	0.0769231	0.266667	0.203125	0.273973	0.47205	0.323529	0.511628	0.324742	0.423729	0.252688
MSTRG.26168	0.755	0.790368	0.57047	0.769231	0.782971	0.855148	0.679661	0.745994	0.767738	0.807284	0.794588	0.677922	0.3125	0.519713	0.723077	0.202899	0.528986	0.120482	0.586057	0.71987	0.804651	0.72043	0.640673	0.919643	0.584	0.666667	0.904896	0.554415	0.795666	0.758216	0.568421	0.844776	0.496454	MSTRG.26168	0.1875	0.748418	0.648352	0.618605	0.651489	0.801471	0.214286	0.595628	0.607676	0.774665	0.733333	0.88814	0.766635	0.788356	0.655502
MSTRG.26189	0.385965	0.309524	0.285714	0.357143	0.178082	0.0638298	0.432099	0.416667	0.315789	0.22	0.162162	0.416667	0.212121	0	NA	0.269231	0.0555556	0.571429	0	0	0.264706	0.344828	0.28169	0.166667	0.2	0	0.285714	0.285714	0.777778	0.341463	0.1	0.125	0.0666667	MSTRG.26189	NA	0.128571	0.675	0.236842	0.328358	0.3	0.0769231	0.25	0.212121	0.638889	0.5	0.153846	0.362319	0.325843	0.291925
MSTRG.27228	0.466192	0.49789	0.645425	0.479263	0.559509	0.77007	0.768992	0.779279	0.684989	0.666667	0.648352	0.541139	0.575	0.527094	0.682692	0.701031	0.557143	0.388278	0.555556	0.580357	0.52	0.622951	0.539326	0.309524	0.230769	0.530612	0.37744	0.546983	0.309278	0.593478	0.813031	0.708134	0.269943	MSTRG.27228	0.259542	0.622711	0.447368	0.585122	0.672241	0.488889	0.626761	0.511312	0.766509	0.633508	0.58209	0.765957	0.527675	0.715464	0.77518
MSTRG.27304	0	0.166667	0	0.178571	0.171429	0.0454545	0.333333	0.375	0.588235	0.3	0.75	0.117647	0	0.0526316	0	0	0.5	0.111111	0.166667	0	0.238095	0	0.2	0	0.5	NA	NA	0.037037	0.894737	0.25	0.294118	0	NA	MSTRG.27304	0.1	0	0.190476	0.666667	NA	0.333333	0.166667	0.142857	0.157895	0.75	0.208333	0.428571	0.434783	0.454545	0.181818
MSTRG.27341	0.0857143	0	0.047619	0.0192308	0.0357143	0.0808081	0.0238095	NA	0.0571429	0.222222	0.105263	0	0.333333	0.166667	0	0.0277778	0.818182	0	0.08	0	0	0.111111	0.0512821	0	NA	NA	0	0	0	0.0357143	0	NA	0	MSTRG.27341	NA	NA	0	0.0384615	0.0350877	NA	NA	0.0909091	0.0322581	0.05	0.0357143	0	0	0.0363636	0.0465116
MSTRG.27478	0.538144	0.467167	0.582645	0.674312	0.642586	0.715556	0.651772	0.656501	0.751202	0.824074	0.72337	0.757485	0.5	0.498084	0.267123	0.37037	0.139241	0.538462	0.878472	0.63789	0.675635	0.679452	0.583149	0.666667	0.744681	0.788462	0.6375	0.772222	0.92332	0.75	0.594937	0.653846	0.671975	MSTRG.27478	0.722222	0.617169	0.642458	0.625561	0.651369	0.808333	0.566524	0.835	0.582492	0.50702	0.654867	0.61194	0.807775	0.756058	0.683424
MSTRG.27570	0.641361	0.569395	0.74838	0.828054	0.725322	0.653477	0.848432	0.721785	0.633663	0.844512	0.596859	0.598684	0.269841	0.705314	0.77	0.329897	0.504132	0.6	0.740602	0.55	0.786863	0.501071	0.780583	0.761905	0.8	0.902778	0.742991	0.908642	0.876972	0.75	0.655556	0.877898	0.664583	MSTRG.27570	0.619469	0.683805	0.69914	0.664212	0.69697	0.690476	0.662461	0.686275	0.645161	0.836735	0.697842	0.67643	0.593333	0.852423	0.753205
MSTRG.27667	0.184211	0	0.1	0	0.0666667	0.454545	0.588235	0.166667	0.16	0.416667	0.233333	0	0.333333	0.25	0	0	0.0384615	NA	0.666667	0.0434783	0	0.2	0	NA	0	NA	0	0	NA	0.0833333	0.454545	0.428571	0.323529	MSTRG.27667	NA	0	0.277778	0.0769231	0	NA	0.2	0.347826	0	0	0	0.461538	NA	0.695652	0.23913
MSTRG.27673	0.0882353	0.172414	0.0897436	0	0.1	0.0405405	0.108696	0.0925926	0.142857	0.173913	0.0625	0.229358	0.227273	0.0714286	0.0454545	0.0701754	0	0.115385	0	0.0465116	0.0263158	0.111111	0.121951	0.470588	NA	NA	0.0434783	0.25	0.0344828	0.092437	0.0555556	0.166667	0.0153846	MSTRG.27673	0	0.0340909	0.0151515	0.123596	0.0943396	0	0.0416667	0.0724638	0.0540541	0.0813008	0.0714286	0.0727273	0.0142857	0.169014	0.0895522
MSTRG.28046	0.703325	0.803371	0.760851	0.77892	0.689914	0.575843	0.759574	0.820946	0.727749	0.827027	0.589005	0.741996	0.714286	0.748184	0.421875	0.649635	0.179856	0.458564	0.614458	0.706027	0.676174	0.661994	0.724138	0.810811	0.3	0.888372	0.820552	0.82554	0.88595	0.79822	0.470588	0.670996	0.512195	MSTRG.28046	0.915094	0.738983	0.84478	0.790055	0.536082	0.510638	0.491228	0.673511	0.42915	0.569983	0.786517	0.825858	0.690678	0.905429	0.680776
MSTRG.2820	0.941176	0.960784	0.9	1	0.813559	0.896104	0.764706	1	0.9	1	0.976744	0.603448	1	0.893617	0.945946	0.916667	0.791667	1	0.75	0.875	0.914286	0.876712	0.795181	1	0.5	1	0.7	0.888889	NA	1	0.75	1	1	MSTRG.2820	NA	0.847222	0.851852	0.864407	0.926829	0.875	0.9375	0.881818	0.956522	0.96	1	0.857143	0.854167	0.975	0.888889
MSTRG.28206	0.5	0.428571	0.125	NA	0.538462	0.333333	0.857143	1	0	0.692308	0.666667	0.384615	NA	NA	0.444444	0.461538	0.647059	0.1875	0	1	0.333333	0.25	0.529412	NA	NA	NA	1	0.5	NA	0.571429	0	NA	NA	MSTRG.28206	NA	1	0.4	0.555556	1	NA	0	0.555556	0.5	1	0.5	1	0.5	0.5	0.45
MSTRG.28582	0	0.117647	0.0833333	0.142857	0.0344828	0	0	0.272727	0	1	0	0.0666667	0	1	0	0	0.142857	0.222222	0.230769	0	0	0.0208333	0	0	0	0	0.363636	0.125	0	0	0.5	0	0.117647	MSTRG.28582	0	0.3	0.0666667	0.333333	0	NA	0	0	0.142857	0	NA	0	0.666667	0.5	0.142857
MSTRG.2862	0.588235	0.5	0	0.4375	0.285714	0	NA	0.428571	0	0	0.375	0.125	0	0.538462	0.5	NA	NA	0	0	0	0.333333	0.285714	1	0	0.0769231	0	0.010989	0.0512821	0	0.2	0	0	NA	MSTRG.2862	0	0.6	0.4	0.6	0.5	NA	0.25	0.6	0.285714	0.727273	0.142857	1	0.125	1	0.5
MSTRG.28629	0.914894	1	1	1	0.904762	0.967213	0.777778	1	0.571429	0.921569	NA	1	NA	NA	NA	0.8	1	1	NA	0.986667	0.97619	0.533333	1	NA	NA	NA	1	NA	NA	1	1	NA	NA	MSTRG.28629	NA	1	1	0.926471	0.95122	NA	0.285714	1	0.84	1	0.927273	0.918367	1	0.560976	0.990385
MSTRG.28729	0.5	0.615385	0.2	0.285714	0.558824	0.515152	0.941176	0.76087	0.888889	0.8	0.875	0.222222	0.666667	NA	0.166667	0	0.290323	0.466667	0	0.238095	0.111111	0.0769231	0.6	NA	0.5	NA	NA	0.0952381	0	0.277778	0	0	NA	MSTRG.28729	NA	0.652174	0.571429	0.888889	0.297872	0.181818	0.225	0.689655	0.5	0.909091	0.173077	0.766667	0.448276	0.724138	0.435897
MSTRG.29092	0.317073	0.0769231	NA	0.25	NA	0.333333	NA	0.607143	0.468085	0.6	NA	0.2	0	NA	NA	NA	NA	NA	0	0.25	0.142857	NA	0.585366	NA	NA	NA	0	NA	NA	0.125	0	NA	NA	MSTRG.29092	NA	0.333333	0.333333	0.125	0.22973	NA	0.333333	NA	1	0.571429	0.333333	0.666667	0	0.5	0.219512
MSTRG.29236	0.2	0.444444	0.133333	NA	0.296296	0	1	0.428571	0.235294	0.8	NA	0	0	0	0	NA	0	0	0.25	0	0.1	0.121212	0.306667	0	NA	0	0	0.0526316	0	0	0	0.375	NA	MSTRG.29236	0	0	0.333333	0	0.147059	NA	0.2	NA	0.166667	NA	NA	0.538462	0	0.5	0.105263
MSTRG.29245	0.906977	0.780488	0.989437	0.0169492	0.956072	0.891775	0.833333	0.698113	0.781609	0.898305	0	0.913978	0	0.898551	0.92	0	NA	0.84	0.783582	1	1	0.552632	0.705882	0.9	1	1	NA	0.925	NA	0.733333	0	0.8	0.971429	MSTRG.29245	0.903226	0.934959	0.932836	0.72973	0.793893	NA	0.989362	0.935484	0.846154	0.926829	0.969072	0.96861	0.973154	0.836207	0.798246
MSTRG.2931	0.485714	0.375	0.571429	0.142857	0.714286	0.1	0.875	0.5	0.5625	0.9	0.9375	0.571429	0.9	0.25	0.666667	1	0.363636	0.7	0.75	0.666667	0.473684	0.421053	0.833333	NA	1	0.333333	0.275862	0.416667	0.714286	0.428571	0.666667	0.666667	NA	MSTRG.2931	NA	0.666667	0.461538	0.521739	0.515625	0.25	0.588235	0.526316	0.655172	0.888889	0.5	1	0.8	0.714286	0.774194
MSTRG.29944	0.148148	0.169492	0.278912	0.0714286	0.317829	0.195652	0.234043	0.388889	0.333333	0.315789	0.21875	0.172414	0.333333	0.5	0	NA	NA	0.166667	0	0.152778	0.105263	0.25	0.409091	NA	0.5	0.2	0	0.227273	0.153846	0.104167	0.05	0.142857	0.145833	MSTRG.29944	0.0833333	0.35	0.133333	0.258278	0.08	0.333333	0.0416667	0.275862	0.134615	0.313725	0.0263158	0.795455	0.176471	0.377358	0.27027
MSTRG.29992	0.541667	0.8	0.849057	0.722222	0.685535	0.693878	0.62069	0.942857	0.893491	0.679012	0.978261	0.935065	0.863636	0.461538	0.283019	0	NA	0.892857	0.806452	0.816901	0.810811	0.856164	0.837838	0	1	1	0.588235	0.4	0.586207	0.890909	0.5	1	0.615385	MSTRG.29992	1	0.854167	0.764706	0.910448	0.884817	1	0.640625	0.846774	0.8875	0.560976	0.857143	0.893617	0.897059	0.828283	0.783784
MSTRG.30068	0.377778	0.348485	0.572327	0.350318	0.325301	0.46	0.872727	0.85	0.647619	0.857143	1	0.724138	NA	0.531915	0.842105	0	0.529412	0.533333	0.648649	0.547368	0.325581	0.638298	0.755319	1	NA	NA	0.695652	0.2	0.777778	0.65625	0.913043	0.923077	0.75	MSTRG.30068	NA	0.350649	0.526316	0.424731	0.324324	0.333333	0.473684	0.537313	0.55	0.466667	0.495146	0.875	0.771429	0.8125	0.712329
MSTRG.30289	0.744186	0.639344	0.821429	0.77931	0.676692	0.760563	0.787037	0.688312	0.855072	0.708861	0.891304	0.843137	1	0.66	0.785714	0.75	0.833333	0.729167	0.839286	0.689189	0.543478	0.617647	0.57971	0.25	0.75	NA	NA	0.233333	0.578947	0.662162	0.655172	0.40625	0.565217	MSTRG.30289	0	0.885246	0.73913	0.840678	0.587571	0.684211	0.632184	0.539326	0.705882	0.8125	0.659864	0.695652	0.779661	0.708861	0.710526
MSTRG.30472	0.823077	0.743902	0.785235	0.863636	0.732394	0.738095	0.77907	0.808511	0.786517	0.813559	0.673077	0.698276	0.911765	0.462687	0.0212766	0.220588	0.661538	0.571429	0.304348	NA	0.634146	0.52907	0.615385	NA	0.454545	0.588235	0.666667	0.962264	0.814815	0.757576	0.928571	0.416667	0.859649	MSTRG.30472	0.285714	0.720721	0.511364	0.475	0.701107	0.285714	0.540373	0.679688	0.534091	0.77305	0.679487	0.533333	0.792271	0.766871	0.802419
MSTRG.30531	0.0769231	0.142857	0.1	0	0.0714286	0	0	0	0	0.333333	0	NA	0	0	0.2	0	NA	0	0	0	0	0	0	NA	NA	NA	NA	NA	0	0	NA	0	0.25	MSTRG.30531	0	0	0	0	0	NA	0.105263	0	0	NA	NA	0.5	0.2	NA	0
MSTRG.30659	0.777778	0.25	0.5	0.166667	0.638889	0.285714	1	0.454545	0.964286	0	1	0.8	1	0.566667	0	NA	0	0.888889	0.181818	0.666667	0.576923	0.4	0.631579	1	NA	0	1	0.333333	0.333333	0	0.4	0.333333	0	MSTRG.30659	NA	0.636364	1	0.428571	0.333333	NA	0.518519	0.545455	1	0.928571	0.7	1	0.652174	1	0.791667
MSTRG.30843	0.581633	0.596154	0.590476	0.533333	0.5	0.544669	0.865724	0.902174	0.869048	0.84127	0.633803	0.579545	0.395833	0.444444	0.75	0.363636	0.712871	0.344444	0.692683	0.485294	0.310345	0.641148	0.752066	1	0.827586	1	0.6875	0.580952	0.648148	0.625	0.618421	0.7	0.542373	MSTRG.30843	1	0.505495	0.40991	0.453608	0.527778	0.682927	0.506667	0.546012	0.722222	0.475862	0.604545	0.742138	0.815668	0.931507	0.676056
MSTRG.3180	0.0952381	0.117647	0.190476	0.285714	0.0344828	0.0769231	0	0.24	0	0	0.4	0.111111	0	0.2	0	0	0.111111	0	0.0588235	0	0	0.0869565	0	0	0	0	1	0.25	0	0	0	0	0	MSTRG.3180	0.111111	0.04	0	0	0	0	0.153846	0.115385	0.454545	0.08	0	0.117647	0.137931	0.25	0.0714286
MSTRG.32306	0.111111	0.166667	0.368421	0.2	0.117647	0.166667	0.333333	0.466667	0.176471	0.230769	0.166667	0.147059	0	0	0	0	0.461538	0.125	NA	0	0.0769231	0.16	0.25	NA	NA	0.142857	1	1	0	0.181818	0.272727	0.333333	0.4	MSTRG.32306	NA	0.2	0.555556	0	0.2	0.833333	0	0.235294	0.25	0.263158	0.1875	0.266667	0.333333	0.238095	0.125
MSTRG.33179	0.405797	0.406452	0.549689	0.457265	0.403509	0.498371	0.585821	0.537975	0.642857	0.537313	0.625	0.435115	0.483871	0.641026	0.647059	0.0869565	0.575758	0.518868	0.358696	0.592233	0.470852	0.279188	0.410448	0.636364	0.722222	0.2	0.470588	0.542857	0.647059	0.640449	0.585366	0.403509	0.89083	MSTRG.33179	0.458333	0.387097	0.554217	0.399123	0.347059	0.361111	0.508287	0.459677	0.458333	0.391753	0.488372	0.613861	0.34375	0.616883	0.391608
MSTRG.33446	0.544715	0.677419	0.602941	0.357143	0.924051	0.392308	0.739437	0.208333	0.851852	0.897059	0.655172	0.205128	0.846154	0.608696	0.571429	0.111111	0.942529	0.632353	0.920455	0.515152	0.5	0.455882	0.690909	NA	0	0.6875	NA	0.860465	0.863014	0.508475	0	1	0.65	MSTRG.33446	0	0.535714	0.464286	0.240964	0.475806	NA	0.278689	0.933333	0.384615	0.536082	0.461538	0.961538	0.375	0.91954	0.870588
MSTRG.33456	0.615385	0.727273	0.615385	0	0.631579	0.733333	0.3	NA	0.709677	0.2	0.8	0.666667	1	1	0	0	0.8	0.25	0.705882	0.769231	0.764706	0.608696	0.333333	NA	NA	1	NA	0.666667	NA	0.636364	0	1	NA	MSTRG.33456	NA	0.666667	0.6	0.555556	0.76	NA	0.818182	0.6	0.5625	0.833333	0.45	0.833333	0.444444	0.545455	1
MSTRG.3347	0.886364	0.694444	0.884615	0.891566	0.801325	0.866162	0.854167	0.835052	0.659574	0.904762	0.845238	0.655172	0.0869565	0.731959	0.773585	0.175	0.538462	0.804124	0.869822	0.811518	0.894366	0.946058	0.676113	0.878049	0.604651	1	0.846154	0.836538	0.987844	0.818182	0.927273	0.571429	0.925926	MSTRG.3347	0.935484	0.846809	0.722488	0.888158	0.881481	NA	0.941176	0.761062	0.923077	0.891509	0.848	0.764151	0.742857	0.81203	0.768041
MSTRG.3364	0	0.533333	0.666667	0.35	1	0.666667	1	0	0.9	1	0.111111	0.375	1	NA	NA	0	0.695652	0.36	0.842105	1	0.357143	0.0285714	0.111111	NA	NA	NA	0	1	0.25	0.333333	0.5	1	NA	MSTRG.3364	1	0	0.5	0.853659	0.35	1	0.2	0.764706	0.6	0	0.153846	1	0.454545	1	0.448276
MSTRG.34267	0.285714	0.416667	0.259259	0.565217	0.6	0.307692	0.666667	0.3	0.512821	0.7	0.833333	0.5	0.642857	0.545455	0.3	0.142857	0.666667	0	0.222222	0.5	0.354839	0.25	0.6	0.6	0.666667	0.666667	0.333333	1	NA	0.55	0.5	0.428571	NA	MSTRG.34267	0.2	0.470588	0.4	0.25	0.368421	1	0.346154	0.365385	0.4	0.769231	0.6	0.941176	0.214286	0.5625	0.363636
MSTRG.34281	0.482213	0.231214	0.52071	0.253968	0.221884	0.340136	0.353383	0.20915	0.360406	0.658824	0.335664	0.395522	0.451613	0.331461	0.26087	0.0882353	0.285714	0.114583	0.137931	0.205128	0.145455	0.226277	0.214286	0.5	0.8	0	0.22807	0.45	0.348485	0.234043	0.265306	0.130435	0.877049	MSTRG.34281	0.166667	0.239669	0.137255	0.371648	0.336207	0.361111	0.104348	0.382199	0.257576	0.265896	0.429412	0.404412	0.142857	0.34965	0.244019
MSTRG.34293	0.763399	0.739206	0.807729	0.849624	0.765	0.767802	0.736648	0.807854	0.773512	0.760773	0.791749	0.65843	0.714286	0.742222	0.851319	0.797872	0.736111	0.671329	0.798077	0.726316	0.910448	0.769976	0.738725	0.670103	0.0625	0.681159	0.821429	0.880081	0.846154	0.860927	0.860294	0.693333	0.852941	MSTRG.34293	0.373494	0.759924	0.796073	0.711773	0.793872	0.779412	0.848429	0.698384	0.740492	0.811648	0.704312	0.778614	0.846774	0.76511	0.68314
MSTRG.3465	0.848485	0.852814	0.763158	0.834197	0.822612	0.88746	0.89759	0.903427	0.895184	0.937888	0.871134	0.796721	0.961538	0.730496	0.801282	1	0.812808	0.806723	0.725552	0.805714	0.756757	0.786611	0.740614	0.958333	1	0.803279	0.412698	0.60307	0.885794	0.734286	0.752137	0.628866	0.851852	MSTRG.3465	0.761905	0.906158	0.884211	0.870968	0.889098	0.877863	0.871622	0.918239	0.853556	0.842105	0.84264	0.857741	0.761905	0.916955	0.849282
MSTRG.35784	0.5	0.0833333	0.225806	0.4	0.294118	0.375	0.214286	1	0.666667	0.307692	NA	0.125	0.5	0.142857	0.5	1	NA	NA	0.25	0	0.222222	0.047619	0.111111	0	0	NA	0	0	0.0909091	0.333333	NA	0.0833333	0.142857	MSTRG.35784	0.307692	1	0	0.317073	0	NA	0.1875	0.2	0.181818	0.478261	0.12	0.769231	NA	1	0.171429
MSTRG.3607	1	1	0.977011	1	0.985507	0.992908	0.9	1	1	1	0.989583	1	1	1	0.923077	NA	NA	1	1	1	1	1	1	NA	NA	NA	1	0.979381	1	0.945946	1	1	NA	MSTRG.3607	1	1	1	0.989247	1	1	1	1	1	0.959184	1	0.973684	1	1	1
MSTRG.36123	0.142857	0.487179	0.3	0.192308	0.25	0.181818	0.5	0.53125	0.166667	1	0.533333	0.222222	0	0.0526316	0.125	NA	0	0.222222	0	0	0.142857	0	0	0.5	NA	NA	0.48	0.2	NA	0.166667	NA	0	NA	MSTRG.36123	0.166667	0.434783	0.147059	0.516129	0	NA	0.333333	0.25	0	0.666667	0.333333	0.85	0.428571	0.8	0.4
MSTRG.36151	0.595	0.632653	0.727763	0.813043	0.597222	0.739362	0.752336	0.534392	0.840336	0.702703	0.497175	0.619266	0.319149	0.707182	0.656	0.130435	0.181034	0.196721	0.615616	0.366667	0.475	0.377143	0.418605	1	0.848485	0.304348	0.153846	0.520408	0.943182	0.391026	0.475	0.684211	0.3	MSTRG.36151	0.1	0.595238	0.652778	0.650131	0.501333	NA	0.728972	0.512545	0.441176	0.827957	0.478142	0.52451	0.421687	0.781022	0.711497
MSTRG.36243	0.0666667	0.666667	1	0.545455	0.075	0.105263	0.234043	0.35	0.444444	0.5	0.275862	0.4	0.1	0.136364	0.666667	NA	0.25	0.194444	0.571429	0.428571	0.4	0.163265	0.0625	0	0.428571	0	0	0.0967742	0.210526	0.176471	0	0.0333333	0.571429	MSTRG.36243	0	0.230769	0.242424	0.354839	0.297297	0.428571	0.346154	0.380952	0.3	0.304348	0	0.95	0	0.132353	0.181818
MSTRG.36809	0.454545	0.448276	0.111111	0.636364	0.333333	0.416667	0.777778	0.21875	0.884615	0.636364	0.791667	0.384615	0.333333	0.625	0	0.615385	0.315789	0.4375	0.333333	0	0.222222	0.2	0.690476	0	1	0.5	0	0.6	0.25	0.125	1	0.125	NA	MSTRG.36809	NA	0.235294	0.4375	0.5625	0.534884	0.166667	0.214286	0.290323	0.454545	0.69697	0.0909091	0.6	0.571429	0.428571	0.481481
MSTRG.36984	0.363636	0	0	0.222222	0.222222	0.235294	0	0.2	0.233333	0	NA	0.222222	NA	0	0.25	0	0.222222	0	0	0	NA	NA	0	NA	NA	NA	NA	0	NA	0.125	0	0	NA	MSTRG.36984	NA	0.1	0	0.333333	0.0357143	NA	NA	0.105263	0.1	0.3	0	0	0.0909091	0.0666667	0.1
MSTRG.37024	0.380952	0.25	0.375	0.142857	0.117647	0.375	0	0.241379	0.25	0.307692	0.166667	0.142857	NA	0	0	0	0	NA	0.142857	0	0	0.333333	0.428571	0	0	NA	0.142857	0.5	NA	0	0.4	0	0.0909091	MSTRG.37024	0	0.5	0.125	0	0.222222	0	NA	0.307692	0	0.333333	0.0625	NA	0.2	0.157895	0.206897
MSTRG.37059	0.4	0.0555556	0.4	0.444444	0.465116	0.285714	0.347826	0.666667	0.176471	0.428571	0.2	0.666667	NA	0.122449	0.142857	NA	0	0	0	NA	0.0714286	0	0.05	NA	NA	NA	0.25	NA	1	0.285714	0	1	0	MSTRG.37059	NA	0.266667	0.4	0.115385	0.339623	NA	0.130435	0.5	0.166667	0.375	0.111111	0.5	0.5	0.34375	0.288462
MSTRG.37373	0.912641	0.783333	0.953688	0.941484	0.859736	0.820276	0.849383	0.978125	0.943894	0.987741	0.770115	0.965881	0.131579	0.947059	0.980392	1	0.590038	0.766667	0.948276	0.986301	0.927361	0.904202	0.903846	0.960159	0.850575	1	0.996812	0.975477	0.99686	0.932075	0.986027	0.962466	0.95122	MSTRG.37373	0.905263	0.980309	0.879931	0.923166	0.862819	0.868421	0.920192	0.953488	0.942857	0.856128	0.864322	0.981005	0.935556	0.906465	0.897959
MSTRG.3796	0.346154	0.151515	0	0.258065	0.339623	0.25	0.411765	0.277778	0.372093	0	0.210526	0.4	0.666667	0	NA	0	NA	0.102564	0	0.0625	0.181818	0.272727	0.12069	NA	0.333333	NA	0	0	0	0.0833333	NA	0.666667	0	MSTRG.3796	NA	0.0909091	0.192308	0.235294	0.244898	NA	0.142857	0.181818	0.179487	0.384615	0.375	NA	0.2	0.2	0.0769231
MSTRG.38118	0.954545	0.955357	0.869469	0.896194	0.950119	0.965517	0.824885	0.818182	0.813149	0.962838	1	0.962209	0.125	0.933735	1	0.8	0.950617	0.842105	0.941463	0.93578	0.894587	0.961977	0.815094	0.714286	0.791667	1	0.75	0.998141	1	0.983607	0.944444	0.95	0.965318	MSTRG.38118	0.0645161	0.960784	0.961373	0.928947	0.963265	0	0.932632	0.953125	0.775	0.793651	0.972292	0.712281	0.940945	0.889831	0.930108
MSTRG.38174	0.6	0	0.4	0.571429	0.428571	0.2	0.5	0.666667	0.714286	NA	0.888889	0.307692	0.571429	1	NA	NA	NA	0.357143	0.6	1	0.25	0.416667	0	NA	0.833333	NA	NA	0.142857	NA	NA	NA	1	NA	MSTRG.38174	NA	0.6	NA	NA	0.625	0.5	NA	0.5	1	0.666667	0.2	0.5	1	0.555556	0.571429
MSTRG.38438	0.479167	0.485981	0.508021	0.6	0.564444	0.441441	0.550725	0.582278	0.618834	0.633987	0.737226	0.596491	0.773585	0.392405	0.472103	0.272727	0.474576	0.240741	0.306533	0.319588	0.376812	0.326733	0.243655	0.576923	0.666667	0.428571	0.666667	0.194444	0.416667	0.351852	0.263158	0.333333	NA	MSTRG.38438	0.238095	0.618421	0.542169	0.466667	0.453184	0.313725	0.41844	0.412844	0.412371	0.632075	0.52518	0.779412	0.513333	0.66879	0.414201
MSTRG.38590	0.451008	0.290008	0.563694	0.294501	0.576942	0.334938	0.265918	0.266106	0.280461	0.250396	0.220361	0.476066	0.298343	0.365183	0.491054	0.207792	0.283727	0.296029	0.424675	0.430996	0.412371	0.342939	0.457302	0.56701	0.284483	0.386139	0.39375	0.845972	0.120567	0.388998	0.428016	0.478261	0.217054	MSTRG.38590	0.654545	0.349798	0.335782	0.402935	0.487984	0.345992	0.45758	0.363313	0.374275	0.284775	0.411723	0.321429	0.484375	0.408862	0.421544
MSTRG.38595	0.02	0.0169492	0.0103627	0.0333333	0.0238095	0	0.214286	0.129412	0.145631	0	0.11	0.0410959	0	0.0285714	0.04	NA	0.285714	0.0857143	0.0183486	0.0352941	0.046875	0.3	0.032	0	0	0	0	0.0120482	0	0.166667	NA	0	0.0705882	MSTRG.38595	0	0.0645161	0.104478	0.0555556	0.0503145	0	0.030303	0.0142857	0.0192308	0.0128205	0.0597015	0.0816327	0.1375	0.132812	0.0634921
MSTRG.39124	0.844444	0.451613	0.826087	0.551724	0.592982	0.506329	0.654545	0.461538	0.532787	0.440678	0.704082	0.539823	0.76	0.609195	0.358209	0.507246	0.493151	0.468468	0.525974	0.647887	0.364865	0.270833	0.554455	1	0	0.411765	0.866667	0.0526316	1	0.4	0	0	0.125	MSTRG.39124	0	0.679012	0.614583	0.604651	0.682171	0.555556	0.75641	0.79661	0.728	0.407407	0.55102	0.505051	0.569444	0.691667	0.428571
MSTRG.3932	0.774775	0.578947	0.861842	0.585366	0.743478	0.887967	0.703704	0.897059	0.821429	1	0.421053	0.973333	0.866667	0.710526	0.636364	0.181818	1	0.769231	0.907692	0.875	0.897059	0.636364	0.731343	0	NA	0.888889	0.875	0.394737	1	0.944444	0.854167	0.75	NA	MSTRG.3932	0.785714	0.809783	0.730769	0.862275	0.850847	0.964286	NA	0.798246	0.876923	0.873239	0.736842	0.783133	0.902439	0.911565	0.717241
MSTRG.398	0.793651	0.877637	0.95384	0.921847	0.891736	0.947568	0.963351	0.757576	0.838384	0.934758	0.86423	0.87007	0.92	0.828571	0.663866	0.363636	0.867725	0.34375	0.639344	0.732759	0.850847	0.779352	0.833333	0.921569	0.974359	0.583333	0.862385	0.969388	0.541667	0.855814	0.958333	0.955679	0.936416	MSTRG.398	0.924528	0.952582	0.882134	0.794737	0.942886	0.902439	0.719626	0.717647	0.8625	0.926247	0.844512	0.924324	0.970361	0.87276	0.902655
MSTRG.39991	0.431507	0.44086	0.59466	0.424165	0.425178	0.424501	0.769912	0.666667	0.616034	0.5	0.613095	0.381481	0.34	0.42623	0.369427	0.45	0.5	0.537736	0.559633	0.675676	0.47929	0.455285	0.378049	0.153846	0.193548	0.818182	0.377049	0.658537	0.566667	0.493243	0.557692	0.674419	0.85443	MSTRG.39991	0.647059	0.597656	0.5625	0.506775	0.715116	0.767857	0.408451	0.487654	0.514286	0.59375	0.43128	0.700935	0.510972	0.630189	0.591398
MSTRG.40807	0.5	0.269231	0.681818	0.6	0.4	NA	0.923077	0.4	0.625	0.833333	0.833333	0.5	NA	0	0.5	NA	NA	NA	0.666667	0.384615	0.666667	0.26087	0.666667	0.75	NA	NA	0.533333	0.487179	0.0769231	0.36	0.5	0	0.648148	MSTRG.40807	0.833333	0.625	0.533333	0.5	0.5	1	0.833333	0.678571	0.75	0.8	0.636364	0.846154	0.4	0.55	1
MSTRG.40956	0.842857	0.717557	0.907834	0.232558	0.786585	0.970803	0.770833	0.60241	0.81672	0	0.875	0.738589	0	0.615385	0.08	0	0	0.934555	0.94	0.974576	0.0588235	0.764045	0.821429	0.853333	NA	0	0.28	0.857678	0.802326	0.735669	0.822785	0.829787	0.910448	MSTRG.40956	0.6	0.981132	0.834356	0.756757	0.882149	0	0.365854	0.77	0.369565	0.654206	0.853211	0.645963	0.196429	0.815385	0.841935
MSTRG.4099	0.959184	0.883721	0.911765	0.3	0.977444	0.874074	0.733333	0.876543	0.923729	0.848485	0.895238	0.944954	0.611111	0.770492	0.859155	NA	0.772727	0	0.333333	0.76	0.928571	0.9375	0.84375	NA	1	0.979167	0.902439	0.993243	1	0.87037	0	0.994505	0	MSTRG.4099	0.837838	0.857143	0.913669	0.821429	0.899083	0.903226	0.755556	0.297297	0.972414	0.918605	0.6	0.896552	0.746032	0.851351	0.55814
MSTRG.4112	0.25	0.285714	1	NA	1	0.444444	0.333333	0.75	NA	0.5	1	NA	0.285714	NA	0	0	1	NA	NA	NA	0	0	0.25	0	NA	NA	0	NA	1	0.666667	0	0.25	0.5	MSTRG.4112	0	1	0	0.25	0.727273	1	0	0.125	NA	1	0	1	0.125	0.25	1
MSTRG.41373	0	0.06	0	0	0.111111	0.0526316	0.0714286	0	0.157895	0	0	0.2	NA	NA	0.25	0.2	0	0.125	NA	NA	0.153846	0	0.05	NA	0.153846	NA	0	0.142857	0	0.153846	0	0.181818	0	MSTRG.41373	NA	0	0	0	0.0909091	NA	NA	0	0.037037	NA	0.0740741	0.0588235	0	0	0.0769231
MSTRG.42174	0	0	0	0	0	0.0909091	NA	0.2	0.5	0.333333	NA	0.4	1	0	NA	0.333333	NA	NA	1	0.5	0	NA	0	0	NA	0	NA	0.142857	NA	0.0714286	0.416667	0	NA	MSTRG.42174	0	0.333333	NA	0.304348	0.125	NA	0.5	0.1	0	0	0	0	0.181818	0.4	0.428571
MSTRG.422	0.932704	0.963563	0.985261	0.97137	0.870423	0.966281	0.995229	0.996923	0.98474	0.955446	0.963351	0.927184	0.826087	0.935028	0.871795	1	0.899281	0.840517	0.963351	0.893827	0.925926	0.851111	0.984206	1	1	0.96875	0.858238	0.98958	0.996296	1	0.802589	0.943262	0.98674	MSTRG.422	0.978723	0.971681	0.888502	0.943645	0.922674	0.888889	NA	0.933535	0.943396	0.95297	0.938308	0.988075	0.977273	0.979769	0.939583
MSTRG.42550	0.386139	0.190476	0.335165	0.451613	0.330049	0.30303	0.287671	0.246575	0.322751	0.484848	0.430769	0.258333	0.258929	0.15873	0.131579	0.265823	0.25	0.151163	0.188119	0.222222	0.25	0.159091	0.266667	0.117647	0.4	0	0.461538	0.207207	0.294118	0.327869	0.2	0.423077	0.377778	MSTRG.42550	0.354839	0.255319	0.158273	0.359281	0.337349	0.333333	0.341463	0.302469	0.22807	0.242718	0.180723	0.336957	0.180328	0.233333	0.269036
MSTRG.42625	0.590909	0.333333	0.277778	0.0714286	0.259259	0.0769231	0.3125	0.333333	0.35	0.75	0.285714	0.5	NA	0.230769	0	NA	NA	NA	0.117647	NA	0.333333	0.341463	0.0833333	0	0.285714	NA	NA	0.166667	0	0.333333	0.181818	0	NA	MSTRG.42625	0	0.25	0	0.571429	0.2	0	NA	0.444444	0.333333	0.5	0.214286	0.391304	0.0454545	0.6	0.162162
MSTRG.42662	0	0.125	0.133333	0.375	0.2	0.142857	0.166667	0.25	0.235294	0.636364	0.571429	0.16129	0.25	0.294118	0	0	0	0.153846	0	0.0666667	0.0666667	0.105263	0.14	0	0	NA	0	0	0.210526	0.111111	0	0	0.1	MSTRG.42662	NA	0.25	0.136364	0.2	0.0540541	0	0.4	0.111111	0.178571	0.24	0.075	0.75	0.5	0.666667	0.181818
MSTRG.42766	0	0	0	0	0	0	0	0	0	0	0	0.142857	0	0	0	NA	0	0	0	0	0.25	0	0	0	0	NA	NA	0.333333	0	0	NA	0	0	MSTRG.42766	0	0	0	0	0	NA	0	0	0.0769231	0	0	0	0	0.153846	0.0769231
MSTRG.42994	0.155556	0.534091	0.528634	0.222222	0.241379	0.504808	0.353383	0.438095	0.427184	0.643564	0.159091	0.251701	0.72093	0.377358	0.487805	0.561404	0.0641026	0.104167	0.518072	0.515982	0.151316	0.475177	0.182927	0	0.117647	0.201439	0.217391	0.720257	0	0.336735	0.56875	0.0746269	0.573529	MSTRG.42994	0	0.258065	0.243421	0.217391	0.38191	0.322581	0.405405	0.251613	0.490196	0.697674	0.632353	0.4	0.413462	0.441176	0.117241
MSTRG.43297	0.106796	0.0735294	0.12069	0.1	0.105882	0.14	0.04	0.0422535	0.0909091	0.142857	0.123457	0.07	0.297297	0	0.0961538	0.0512821	0.142857	0.0454545	0.0449438	0.0689655	0.0576923	0.0375	0.103896	0	0.03125	0.0428571	0.00621118	0.0538922	0.027972	0.0795455	0.0869565	0.0277778	0.075	MSTRG.43297	0.0344828	0.0857143	0.0289855	0.045977	0.06	0.0625	0.0357143	0.05	0.0625	0.105263	0	0.235294	0.0416667	0.131148	0.0571429
MSTRG.43299	0	0.15	NA	0	0	0.1	0.363636	0.277778	0	0.4	0.111111	0.285714	NA	NA	0.166667	0	NA	0.037037	0	0	0	0.116279	0	NA	0	NA	0	0	0	0	NA	NA	0	MSTRG.43299	0	0	0	0.666667	0.117647	0	0	0.0384615	0.136364	NA	0.0833333	0	0.0909091	0.375	0
MSTRG.43922	0.344828	0.315789	0.139535	0.266667	0.214286	0.333333	0.34375	0.833333	0.8	0.166667	0.166667	0.470588	0.333333	0.5	0.0555556	0.0454545	NA	0.0666667	0.185185	0.25	0.166667	0.0434783	0.030303	0.25	0.6	NA	NA	1	1	0.571429	0.166667	1	0.4	MSTRG.43922	NA	0.52381	0.3125	0.275862	0.5	0.25	0.30303	0.238095	0.333333	0.722222	0	0.736842	0.148148	0.857143	0.5
MSTRG.44279	0.967742	0.932735	0.947743	0.86	0.905109	0.732955	0.986842	0.769231	0.948819	0.883333	0.913978	0.834951	0.777778	0.94964	0.924242	1	NA	0.882353	0.970874	0.40625	1	0.901099	0.897436	0.987805	0.5	0.974359	0.936416	0.928571	1	0.962963	1	0.984962	0.954545	MSTRG.44279	NA	0.865672	0.992308	0.987593	0.931624	0.929204	0.968421	0.984615	0.97037	0.948052	0.981707	0.96124	0.896296	0.923913	0.916667
MSTRG.44310	0.333333	0.0384615	0	0	0.0196078	0.111111	0.2	0.0967742	0.125	0.25	0	0	0	0	0	0	0	0	0	0.111111	0.166667	0	0.0185185	NA	NA	NA	0	0.0555556	NA	0.222222	NA	0	NA	MSTRG.44310	0	0	0.2	0	0	NA	NA	0.0454545	0	0.235294	0.0909091	0	0	0.25	0.4
MSTRG.4433	0.416667	0.3	0	0.217391	0.148148	0	0.157895	0.111111	0.6	0	0.625	0.1	NA	0.25	0.333333	0.4	0.2	0	0.5	0.166667	0.166667	0.0769231	0.1	1	0	NA	NA	0	NA	0	0	0	NA	MSTRG.4433	0	0.375	0	0.416667	0.4	NA	NA	0	0.181818	0.590909	0.166667	0.625	0.166667	0.5	0.285714
MSTRG.44370	0.12	0.333333	0.171717	0.0517241	0.355556	0.244898	0.333333	0.555556	0.463415	0.311111	0.411765	0.267857	1	0.202247	0.0833333	0.272727	0.575758	0.380952	0.176471	0.125	0.314286	0.341463	0.18	0	0	0.24	0.306452	0	0.333333	0.307692	0	0.222222	0.423729	MSTRG.44370	0	0.4	0.25974	0.188406	0.387097	0.4	0.111111	0.114943	0.189474	0.272727	0.375	0.4	0.275862	0.477273	0.392857
MSTRG.44458	0.272727	0.230769	0.5	0	0.047619	0.142857	0.2	0.0714286	0.2	0	0.125	0.269231	0.125	0	0	NA	NA	0	0	0.4	0.5	0.315789	0	NA	NA	0	0	0.4	0	0.461538	0	0.5	0.5	MSTRG.44458	0.5	0.166667	0.444444	0	0.25	NA	0.111111	0.571429	0.5	0.0833333	0.0526316	0.173913	0.533333	0.4	0.227273
MSTRG.44639	0.111111	0.2	0.205882	0.125	0.2	0.464286	0.272727	0.185185	0.173913	0.25	0.0714286	0.0416667	0	0.25	0.142857	0	NA	0	0	0.333333	0.1	0.428571	0	NA	NA	0	NA	NA	NA	0.2	0.25	NA	0	MSTRG.44639	0	0.142857	0	0.1	0.0357143	0	0.0833333	0.0227273	0.233333	0.25	0.166667	0.2	0.25	0.285714	0.0769231
MSTRG.44800	0.4	0.5	0.4	0.666667	0.4	0.875	1	0.857143	1	1	1	1	0	0.666667	0.5	0.7	1	0.25	0.625	0	0.6	NA	0	NA	NA	NA	1	0.5	1	0.75	0.4	NA	0.5	MSTRG.44800	NA	1	0	1	0.5	NA	0.818182	1	0.6	0.666667	1	1	0.25	1	0.5
MSTRG.45004	0.266667	0.75	0.22807	NA	0.12766	0	0.571429	0.181818	0.357143	1	0.25	1	1	0.172414	0	1	0.166667	0.142857	0.2	0	0.357143	1	0.5	NA	NA	0	0.204082	0.0512821	NA	0	0	NA	NA	MSTRG.45004	0	0.166667	NA	0.6	0.357143	0	0.2	0.625	0.333333	1	0.5	0.416667	0	0.666667	0.222222
MSTRG.45005	NA	0	0	0	0	NA	1	0.5	0.166667	0.181818	0	0	0.25	0	0	NA	0	0.666667	0	0	0	NA	0	NA	NA	NA	NA	NA	NA	0.166667	NA	0	NA	MSTRG.45005	NA	NA	0.25	0.0833333	0	NA	0	0.25	0	0.25	0	0.5	0	0	0.2
MSTRG.45014	0.0183486	0.0392157	0.05	0.0697674	0.0731707	NA	0.0983607	0.0833333	0.0909091	0.103448	0.0337079	0.084507	0	0.0263158	0	0	NA	0	0.0526316	0	0.0212766	0.0294118	0.0684932	0.125	NA	0	0	0.029703	0.0285714	0.0869565	0	0.25	NA	MSTRG.45014	NA	0.117647	0.0925926	0.0582524	0.0505051	0	0	0.166667	0.0819672	0.162791	0.176471	0.1	0.0352941	0.0918367	0.05
MSTRG.45085	0.243243	0.2	0.535714	0.173913	0.363636	0.333333	0.545455	0.645833	0.647059	0.319149	0.5	0.387755	0.4	0.166667	0.478261	0.161765	0.5	0.142857	0.236842	0.0769231	0.307692	0.0882353	0.252632	0	0.285714	0	0.0107527	0.0428571	0	0.253521	0.0340909	0	0.0454545	MSTRG.45085	0	0.461538	0.216216	0.305556	0.169492	0.333333	0.371429	0.541667	0.125	0.481481	0.25	0.206349	0.404762	0.322581	0.287234
MSTRG.45526	0.142857	0.5	0.5	1	0.428571	NA	0.333333	0.2	0.75	0	NA	NA	NA	0.333333	0.25	0.571429	NA	0	0	NA	0.5	1	0.466667	0	0.5	1	NA	NA	NA	0.125	0.75	NA	1	MSTRG.45526	0	NA	0.181818	0.5625	0.2	0.5	NA	0	0.153846	0.714286	0.3	NA	NA	0.4	0.5
MSTRG.45971	0.311475	0.0666667	0.455128	0.11	0.278846	0.180723	0.145038	0.107843	0.239583	0.715909	0.382353	0.267176	0	0.308642	0.171875	0.12	0.0833333	0.0652174	0.104	0.0151515	0.222222	0.0681818	0.184	1	0.0645161	NA	0	0.160714	0.315789	0.134615	0.146341	0.6	0.142857	MSTRG.45971	0	0.0990099	0.141414	0.434389	0.232877	0.125	0	0.113636	0.0666667	0.0869565	0.0574713	0.262195	0.0708661	0.2	0.0629371
MSTRG.46062	0.912736	0.902965	0.919844	0.891553	0.968097	0.880249	0.927665	0.889625	0.85956	0.980162	0.793443	0.875817	0.409091	0.925571	0.742991	0.431373	0.434903	0.870879	0.936626	0.913186	0.946919	0.882126	0.900245	0.935484	0.830189	0.934328	0.621262	0.973222	0.962796	0.87199	0.653595	0.895722	0.897177	MSTRG.46062	0.939474	0.929537	0.909677	0.922165	0.890496	0.953678	0.886657	0.909091	0.863768	0.90101	0.827309	0.838013	0.878438	0.965587	0.932609
MSTRG.46279	0.0813953	0.046875	0	0.0555556	0.0657895	0	0.204724	0.143836	0.190476	0.16129	0.191489	0.288136	NA	0	0.0491803	0.666667	0.147059	0.00909091	0.0210526	0.0238095	0.0952381	0.16	0.105263	0.333333	0.142857	0	0.153846	0	NA	0.117647	NA	0.0428571	0.1875	MSTRG.46279	0	0	0.0212766	0.0857143	0.020202	0.0526316	NA	0.0526316	0	0.212766	0.038961	0.12	0.0761905	0.097561	0.15
MSTRG.46340	0	0.12766	0.0909091	0	0.0625	0.0857143	0.428571	0.323529	0.444444	0.375	0.716981	0.521739	0.145833	0.230769	0.230769	0.04	0	0.159091	0.222222	0.0930233	0.16	0.103448	0.118644	1	0	0.2	0	0.333333	0.428571	0.111111	0	0.230769	0	MSTRG.46340	0	0.0232558	0.105263	0.0869565	0.0689655	0	0.057971	0.0909091	0.05	0.405405	0.117647	0.538462	0.0714286	0.714286	0.0967742
MSTRG.46863	0.133333	0	0	0	0.3	NA	0.666667	0.533333	NA	0.714286	0.285714	0.5	NA	NA	0.125	NA	0.142857	0	0.1	0	0	0.125	0	0	NA	NA	0	0.166667	NA	1	NA	NA	0	MSTRG.46863	NA	0	0.0909091	0	0.176471	0.142857	NA	0	NA	0.4	NA	0	0	0	0.133333
MSTRG.47772	0.378378	0.592593	0.5	0.238095	0.375	0.25	0.142857	0.694444	0.761905	0.666667	0.92	0.357143	NA	0.428571	0.25	0.5	0.333333	0.5	0.71875	0	0.916667	0.285714	0.59375	NA	0	NA	0.261905	0.222222	0.461538	0.307692	0.214286	0.666667	1	MSTRG.47772	0.75	1	0.75	1	0.444444	0.470588	0.625	0.666667	0.6875	0.631579	0.5	0.772727	0.416667	0.666667	0.457143
MSTRG.48360	0.819444	0.909091	0.901639	0.934211	0.85	0.836735	0.943396	0.883721	0.964286	0.972973	0.978261	0.815385	0.631579	0.925926	0.5	0.555556	0.727273	0.953846	0.4	0.884615	0.333333	0.862069	0.955357	0.393939	NA	0	0.6	0.133333	1	0.914286	0.586207	0.73913	NA	MSTRG.48360	NA	0.764706	0.753086	0.758621	0.773913	NA	0.945652	0.658537	0.416667	0.945946	0.571429	0.848101	0.9	0.863636	0.903743
MSTRG.48367	0.121212	0.571429	0.0169492	0.705882	0.255639	0.254717	0.15873	0.0597015	0.6	0.414286	0.422535	0.654206	0	0.319149	0.0454545	0.147541	0.627119	0.111111	0.53012	0.141509	0.568627	0.38961	0.528796	0.125	0	0	0	0.129032	0.037037	0.682927	0.0909091	0	0.22093	MSTRG.48367	0	0.496241	0.288889	0.397163	0.25	0.2	0.647887	0.3	0.146667	0.269663	0.364706	0.504854	0.463415	0.571429	0.300885
MSTRG.48638	0.5	0.166667	NA	NA	NA	0.0454545	1	0.0930233	0.24	0	0.4	0.0909091	0	0	NA	NA	0.047619	NA	0	0	NA	0	0	NA	NA	NA	NA	0.133333	NA	NA	NA	NA	0	MSTRG.48638	NA	0.0512821	0.037037	0.25	0	0	NA	0	0.285714	0	0	0.142857	0	0.117647	0.5
MSTRG.48972	0	0	0	NA	0	0	0	0	1	0.4	NA	0	NA	0.333333	0	0	0	NA	0	NA	0	0	0	0	NA	NA	0	0	1	0	0.333333	0.333333	0	MSTRG.48972	0	0	NA	0	0	NA	0	0	NA	NA	0	0	0	NA	NA
MSTRG.49746	0.995192	0.975	0.996109	NA	0.99375	0.991189	0.998355	0.987342	0.991285	0.985537	1	0.996021	1	0.995556	0.996997	1	0.991736	1	0.987277	0.98829	0.994595	1	0.996997	1	NA	NA	1	0.987179	1	0.986799	1	0.988593	0.995444	MSTRG.49746	1	0.995098	0.987531	0.995062	0.988372	1	1	0.993355	0.994624	0.998691	1	0.99569	1	1	0.998856
MSTRG.49877	0	0.925926	0.957672	0.869565	0.773109	0.6	0.88806	0.857143	0.673077	0.984848	0.96875	0.923913	0	0.666667	0.727273	NA	0	0.878788	0.789474	0.71875	0.428571	0.838235	0.834951	0	0.875	NA	0.0833333	0	0.5	0.7	0.40625	1	0.857143	MSTRG.49877	0.823529	0.645161	0.902778	0.44	0.779412	0	0.557377	0.547619	0.863158	0.458333	0.277778	0.785714	0.564103	0.74	0.65
MSTRG.50288	0.642857	0.344828	0.545455	0.645833	0.705882	0.222222	0.54386	0.56	0.351351	0.619048	0.375	0.365854	1	0.181818	0.692308	0.363636	0.75	0.315789	0.2	0.222222	0.176471	0.150943	0.403846	NA	0.636364	1	0	0.333333	0.541667	0.466667	0	0.333333	0	MSTRG.50288	0	0.315789	0.631579	0.375	0.4	0.125	0.666667	0.666667	0.454545	0.702703	0.333333	0.842105	0.423077	0.673913	0.461538
MSTRG.50395	NA	0.153846	0.142857	NA	0	0.333333	NA	0.307692	0.571429	0.25	NA	0	0.2	0	NA	NA	NA	0	0.5	0	0	0	0	NA	NA	NA	NA	0	0	0	0	NA	NA	MSTRG.50395	NA	NA	NA	NA	0	0	0	0	0	0	0	0.333333	0.0666667	0	NA
MSTRG.50711	NA	NA	0	0.2	0	0	0.75	0.142857	0.75	1	1	0.166667	0	NA	0	0	NA	NA	0.625	0.333333	0	0.285714	0.5	NA	NA	0	0.5	NA	0	0.5	NA	NA	0	MSTRG.50711	0	0.142857	0.666667	0.666667	0.25	NA	NA	0.714286	0.5	0.571429	NA	0.5	0	0.333333	0.444444
MSTRG.50777	0	0.0666667	NA	NA	0.0714286	0	0	0.333333	0.230769	0.1875	0.0714286	0.157895	NA	0.0714286	0.5	0	NA	0	0.0614035	0.0526316	0	0.105263	0.0263158	0.153846	NA	NA	0	0	0	0.25	0	NA	NA	MSTRG.50777	NA	0	0	0	0	NA	NA	0	0	0.2	0.0833333	0.166667	0.333333	0.125	0.181818
MSTRG.50996	0.714286	0.454545	NA	NA	NA	NA	0.9	NA	0.526316	0.7	0.875	NA	0.142857	0	0.8	0.307692	0.428571	0	NA	0.0769231	0.222222	0.303571	0.571429	0.125	NA	0.136364	0.151515	0.155556	0.148148	0	0	0.2	NA	MSTRG.50996	0.166667	0.285714	0.0833333	0	0.4	NA	0.2	0.5	0	NA	NA	0.6	0.1	0.571429	0.75
MSTRG.51098	0.113636	0.245283	0.166667	0.133333	0	0.0980392	0.264151	0.4	0.164384	0.319149	0.404255	0.0666667	0.3	0.111111	0	0	0.555556	0	0.0816327	0.115385	0.2	0	0.3	0.04	0.125	0.0454545	0.0135135	0	0	0.0196078	0	0	0.12069	MSTRG.51098	0	0.181818	0.0128205	0.0547945	0.139535	NA	0	0.037037	0.0645161	0.296296	0.15625	0.263889	0.107143	0.261682	0.214286
MSTRG.5128	0.315789	0.117647	0.545455	0.555556	0.382353	0.178571	0.285714	0	0.37037	0.625	0.4	0.5	1	0.238095	0.5	0	NA	0.117647	0.333333	0	0.285714	0.222222	0.105263	NA	NA	NA	NA	0.166667	NA	0	0	0.272727	0	MSTRG.5128	0.384615	0.25	0.333333	0.454545	0.3125	0.8	0.4	0.571429	0.241379	0.241379	0.444444	0.263158	0.0909091	0.4	0
MSTRG.51367	0.155556	0.2	0.285714	0.5	0.5	0.375	0.55	0.555556	0.444444	0.777778	0.928571	0.432432	NA	0.0638298	0	NA	NA	0.4	0	0.3	0.1	0.222222	0.648649	NA	NA	NA	0	0	NA	0.0243902	0.166667	1	NA	MSTRG.51367	NA	NA	0.2	0.166667	0.25	NA	0.5	0.166667	0.25	1	0.6	0.826087	1	0.885714	0.35
MSTRG.51704	0.285714	0.9	0.6	NA	0.636364	1	0.846154	1	1	1	0.809524	1	NA	0.8	0.666667	NA	NA	0.75	0.555556	NA	0.8	0.727273	0.5	NA	0	NA	1	0.666667	NA	0.714286	NA	1	NA	MSTRG.51704	NA	NA	0.75	0.9	0.769231	NA	0.6	0.333333	0.666667	0.75	0	NA	1	1	0.785714
MSTRG.52221	0	0	0	0	0	0	0.142857	0	0	NA	0	1	NA	0	NA	NA	NA	NA	0.333333	NA	0	0	0	NA	NA	NA	0	0	NA	0	0	0	0.333333	MSTRG.52221	NA	NA	0	1	0	NA	0	0	NA	0	0	0	0	0.5	0
MSTRG.52846	0.146341	0.206897	0.264706	0.166667	0.243902	0.101695	0.209677	0.421053	0.25641	0.208333	0.461538	0.273973	0.230769	0.0555556	0	NA	0.0169492	0	0.238095	0.102564	0.0689655	0.1	0.166667	0.142857	0.047619	0.0956938	0.11087	0.118932	0.144828	0.0966184	0.120879	0.106061	0.166667	MSTRG.52846	0.0841121	0.0526316	0.255814	0	0.242424	0	0.4	0.147059	0.0714286	0.365672	0.101695	0.490196	0.133333	0.277778	0.166667
MSTRG.5329	0.0357143	0.0487805	0	0	0.0882353	0	0	0	0.047619	0.0769231	0.117647	0.0769231	0	0.197183	0	0	0.037037	0	0	0.153846	0.272727	0	0.0833333	0	NA	0.2	NA	0.0526316	0	0.25	0	0	0.0714286	MSTRG.5329	0.0714286	0	0	0.027027	0	0	NA	0.0277778	0.117647	0	0	0	0.0322581	0	0.0882353
MSTRG.53784	0.264706	0.290909	0.275	0.25	0.207547	0.222222	0.527778	0.222222	0.388889	0.230769	0.181818	0.205882	0.111111	0.0869565	0	0.230769	NA	0.0333333	0.15	0.05	0	0.113402	0.0588235	0.333333	NA	0	0	0.24	0	0.25	0.142857	0	0.315789	MSTRG.53784	0	0.147059	0.131579	0.209302	0.122449	NA	0.0714286	0.25	0.3	0.25	0.0909091	0.454545	0.115385	0.586207	0.230769
MSTRG.53888	0.318182	0.346154	0.4	0.0392157	0.458333	0	0.240741	0.304348	0.185185	0.357143	0.695652	0.238095	NA	0.0909091	NA	NA	0	NA	0.0416667	0.178571	0	0	0.107143	0	1	0.0384615	0	0.192308	0	0	0.0344828	0	NA	MSTRG.53888	1	0.15625	0.111111	0.105263	0.0384615	0	0.5	0.12	0.0666667	0.0909091	0.375	0.133333	0.09375	0.263158	0.16
MSTRG.53912	0.692308	0.214286	0.833333	0.2	0.222222	0.555556	0.8	0.727273	1	1	1	0.272727	0.375	0.448276	0.666667	NA	0.666667	0	1	0.5	0.190476	NA	0.75	NA	NA	NA	NA	0	0.2	1	0.909091	NA	0.666667	MSTRG.53912	NA	0	0.625	0.478261	0.518519	NA	1	0.529412	0.1	0.8125	0.227273	1	0.736842	1	0.529412
MSTRG.54471	0.115385	0	0.05	0	0.170213	0.109244	0.102041	0.1875	0.18	0.363636	0.0714286	0.428571	0.5	0.0645161	0.0217391	0.333333	1	0.04	0.0535714	0.0526316	0	0.4	0.0454545	NA	0.285714	NA	NA	0.264706	NA	0	0	0.352941	NA	MSTRG.54471	0	0	0	0.162162	0.178571	0	0.4	0.222222	0.0666667	0.0909091	0.037037	0.315789	0.12	0.371429	0.0273973
MSTRG.5465	NA	0	NA	0	0.25	0	NA	NA	0	NA	0	0	0	0	0	NA	NA	0	NA	0	0.0714286	NA	0	NA	NA	0	NA	0	NA	0	NA	NA	0	MSTRG.5465	NA	0.142857	0	0	0.25	NA	0.0714286	0.333333	0.5	0	NA	NA	0.2	0	0
MSTRG.5467	0	0	0	NA	0	0	0	0	0	NA	0	NA	NA	NA	0	NA	0	0	0	NA	0	0	0.142857	NA	NA	NA	0	NA	NA	0	0	NA	0	MSTRG.5467	NA	0	0	0	0	0	NA	0	0	0	0	0	0	0	0
MSTRG.55487	0.684211	0.789474	0.769231	0.666667	0.733333	0.666667	0.8	0.5	0.888889	NA	1	0.666667	NA	0.714286	0.5	0.821429	0	0.75	0.52381	0.5	0.9	0.6	1	NA	NA	NA	0	1	1	0.5	0	0	NA	MSTRG.55487	0	0.6	1	0.869565	0.689655	NA	0.636364	0.4	1	NA	0	0.5	1	1	1
MSTRG.555	0.477273	0.663866	0.482143	0.712963	0.638889	0.765101	0.744898	0.795181	0.845238	0.77027	0.617284	0.423913	0.756098	0.627119	0.636364	0.7	0.533333	0.74026	0.504762	0.774194	0.647059	0.73913	0.778846	0.791667	1	1	0.142857	0.870229	0.125	0.576923	0.6	0.545455	0.5	MSTRG.555	0.692308	0.670213	0.700855	0.650655	0.762821	0.5	0.789474	0.76	0.594203	0.528571	0.689119	0.655556	0.761905	0.766667	0.614583
MSTRG.55900	0.166667	0.333333	0.4	0	0	0.461538	1	0.4	0.666667	0.625	0.666667	0.444444	NA	NA	1	NA	0	0.25	0.666667	0	0.444444	0.444444	0.7	NA	0.5	0	NA	0.3	NA	0	NA	0	NA	MSTRG.55900	0	NA	0.0526316	0.666667	0.727273	0	1	0.333333	0.125	1	0.0769231	0.777778	1	0.3	0.8
MSTRG.56728	0.3125	0.125	0.1	NA	0.216216	0.0869565	0	0.242424	0.382353	0.428571	0.333333	0.488889	0.133333	0.125	0.0526316	NA	0	0	0.166667	0.0769231	0.0769231	0.24	0.0810811	0	0	0	NA	0.0909091	NA	0	0	NA	0.227273	MSTRG.56728	0	0.0666667	0.357143	0.190476	0.210526	0	0.169811	0.227273	0.166667	0.121212	0.142857	0.117647	0.0555556	0.469388	0.203704
MSTRG.57167	0.253968	0.258065	0.261905	0.236842	0.35	0.268657	0.439024	0.684211	0.653061	0.441558	0.542857	0.427184	0.346154	0.109091	0.40625	0.666667	0.123077	0.0487805	0.314286	0.166667	0.115385	0.55	1	0.6	NA	0.535714	0	NA	0.226721	0.163265	0	0.217391	0.111111	MSTRG.57167	0.12963	0.421053	0.230769	0.481481	0.387097	NA	0.333333	0.230769	0.266667	0.47619	0.283582	0.694737	0.512346	0.569231	0.292683
MSTRG.57672	0.142857	0	0	NA	0.0666667	0.2	0.1	0.285714	0.4	0.333333	0.0526316	0	0	0.0666667	NA	0	0.285714	0	0	0	0.173913	0	0.0666667	NA	NA	NA	0	0	NA	0	0.222222	NA	0.1	MSTRG.57672	0.25	0	0	0	0	NA	0	0	0	0.047619	0.272727	0	0	NA	0
MSTRG.57743	0.384615	0.0638298	0.121212	0.0657895	0.166667	0.263889	0.275	0.236111	0.259259	0.25	0.35	0.142857	0.2	0.104478	0.2	0	0.0285714	0.26087	0.0434783	0.277778	0.047619	0.125	0.12766	0.333333	0	0.285714	0	0.1	0.5	0.3	0.315789	0.25	0.5	MSTRG.57743	0	0.105263	0.138889	0.112903	0.18	NA	0	0.0512821	0.222222	0.5	0	0.777778	0.290909	0.22807	0.130435
MSTRG.58024	0.79375	0.544715	0.711491	0.6125	0.738764	0.812227	0.744939	0.756863	0.848	0.930736	0.928177	0.822581	0	0.651934	0.564103	0	0.863636	0.595041	0.654321	0.516129	0.191011	0.574468	0.811364	0.576923	1	1	0.141026	0.784884	0.984985	0.611511	0	0.645833	0.395161	MSTRG.58024	0.333333	0.802575	0.634731	0.572944	0.771429	0.474576	0.554622	0.635338	0.725806	0.886029	0.526531	0.909091	0.816594	0.898336	0.639706
MSTRG.58030	0.953488	0.952756	0.930876	0.962687	0.911765	0.943806	1	0.906977	0.966926	0.982609	0.952381	0.975904	NA	0.986014	0.946746	0	0.847059	0.954023	0.852518	0.855263	0.809859	0.947917	0.899441	0.9	0.942857	0.636364	0.833333	0.813433	0.926267	0.782051	0.942094	0.625	0.657143	MSTRG.58030	0.95	0.983471	0.977564	0.866667	0.97035	0.923913	0.883838	0.987854	0.996855	0.860927	0.909524	0.9	0.944954	0.958333	0.981884
MSTRG.58061	0.0909091	0.107692	0.0689655	0.185185	0.0869565	0.0444444	0.222222	0.097561	0.0909091	0.5	0.611111	0	0.0769231	0.166667	0.1875	0	NA	0	0.04	0.0526316	0.142857	0.037037	0.1	0	0.0333333	0.0380952	0.0242424	0.0129032	0.00469484	0	0	0	0	MSTRG.58061	0.0289855	0.0869565	0.2	0.146667	0.012987	0	0	0.102564	0.0212766	0.272727	0.102564	0.0784314	0.136364	0.136364	0.0921053
MSTRG.58080	0.0833333	0.0357143	0.181818	0.2	0	0.047619	0.25	0.5	0.222222	NA	NA	0.157895	0.166667	0	0.333333	0.192308	0	0	NA	0	0.166667	0.125	0	NA	NA	0.285714	0	0	0	0	0	NA	NA	MSTRG.58080	0	NA	0	0.0454545	0	NA	0.125	0	0.0714286	0	0	0.272727	0.0769231	0.0909091	0.0333333
MSTRG.58113	0.267327	0.422222	0.791667	0.240741	0.359223	0.442308	0.575	0.481013	0.484848	0.705882	0.15625	0.0588235	0	0.375	0.2	NA	0.333333	0.561404	0.586538	1	0.635514	0.45614	0.163636	0	0.333333	0.185185	0.69697	0.9	0.704545	0.465116	1	0.888889	1	MSTRG.58113	0.90625	0.521739	0.369863	0.596774	0.375839	0	0.235294	0.240506	0.494118	0.201439	0.492424	0.333333	0.258824	0.284404	0.166667
MSTRG.58220	0.153846	0.047619	0	0	0.0192308	0.0454545	0.4	0.444444	0	0.230769	0.666667	0.108696	0.133333	0.04	0	0	NA	0	0.117647	0	0.25	0	0.0882353	0.666667	0	0	0.0909091	0.428571	NA	0	0	0	0.222222	MSTRG.58220	0	0.0740741	0	0.09375	0.05	0	0.0625	0	0	0.25	0.173913	0.5	0	0.16129	0.0810811
MSTRG.58379	0.934545	0.902116	0.815094	0.673913	0.802708	0.814634	0.888268	0.903285	0.781711	0.929742	0.963964	0.795181	0	0.737143	0.661017	0.315789	NA	0.89418	0.824268	0.659091	0.919598	0.778195	0.720812	0.933333	0	0	0.333333	0.95393	1	0.957143	0.856322	0	0.375	MSTRG.58379	0.958763	0.911111	0.921512	0.904834	0.877729	0.734177	0.899329	0.732057	0.856481	0.877888	0.914013	0.705036	0.713768	0.882129	0.828496
MSTRG.58429	0	0.142857	0	0	0.0384615	0	0.163636	0	0.0769231	0.25	0.375	0	0	0	0	NA	0.125	0.025641	0.037037	0	0	0.181818	0	0	NA	0	0	0.222222	0.5	0.416667	0	0.5	0	MSTRG.58429	NA	0.107143	0.25	0.111111	0.142857	0	0.15625	0.166667	0.0740741	0	0.0714286	0.230769	0	0.117647	0
MSTRG.58924	0.354839	0.314286	0.219178	0	0.178218	0.2	0.261905	0.314815	0.301887	0.509804	0.269231	0.448276	0.45	0.0816327	0.153846	0	0	0.226415	0.177419	0.0588235	0.261538	0.204819	0.191176	1	NA	NA	0.142857	0.25	0.25	0.272727	0.24	0.333333	0.166667	MSTRG.58924	0.25	0.121951	0.216216	0.206897	0.207792	0.111111	0.248	0.322034	0.171429	0.365854	0.21875	0.185185	0.275362	0.405797	0.27193
MSTRG.58958	0.75	0.631206	0.793893	0	0.65099	0.361702	0.646617	0.821429	0.751244	0.651685	0.508621	0.719298	0.931818	0.858268	0.666667	0.285714	0.5	0.721311	0.555556	0.91358	0.625	0.769608	0.505882	0.866667	0	0.125	1	0.707071	0.894737	0.810345	0.666667	0.808511	0.956522	MSTRG.58958	0.878049	0.598394	0.619048	0.580524	0.543807	0.823529	0.383721	0.887574	0.720588	0.608	0.644231	0.637931	0.712121	0.934037	0.739464
MSTRG.58999	0.818182	0.64	0.857143	0.592593	0.628571	0.387097	0.615385	0.75	0.705882	0.857143	1	0.6875	0.583333	0.333333	0.545455	0.395349	0.636364	0.375	0.529412	0.7	0.56	0.681818	0.8125	1	NA	NA	0	NA	0	0	0	0.428571	0.222222	MSTRG.58999	0	0.692308	0.423077	0.545455	0.730769	NA	0.705882	0.611111	0.684211	0.923077	0.238095	0.75	0.857143	0.727273	0.576923
MSTRG.59174	0.186441	0.301695	0.355658	0.194301	0.225845	0.261261	0.451537	0.529851	0.447639	0.482558	0.478673	0.390863	0.385965	0.264605	0.393103	0.149425	0.171053	0.166667	0.213333	0.273333	0.344262	0.341333	0.344828	0.375	0.26	0.33871	0.27439	0.235	0.403509	0.352727	0.263158	0.394444	0.325203	MSTRG.59174	0.195652	0.222772	0.201794	0.214936	0.2	0.288462	0.181034	0.206478	0.267568	0.55	0.299233	0.511905	0.372642	0.503817	0.354331
MSTRG.59876	0.0204082	0.0714286	0.0294118	0	0.11828	0.056338	0.241379	0	0.170732	0.571429	0	0.147059	0.190476	0	0.04	0.0526316	0.25	0.03125	0.0416667	0	0.0789474	0	0.0862069	0	NA	0	NA	NA	0	0	0.105263	0	0.05	MSTRG.59876	NA	0.117647	0.37931	0.153846	0.0793651	0	0.0357143	0	0.181818	0.148148	0.0549451	0.0731707	0.0597015	0.0588235	0.0833333
MSTRG.59944	1	1	0.782407	0	0.972973	0.995745	0.993827	0.989324	0.993023	NA	0.982759	0.987013	0.909091	1	1	0.611111	0.992063	1	1	0.993671	0.97351	0.973684	0.988095	1	NA	1	1	1	0.911111	1	1	1	1	MSTRG.59944	0	1	0.961039	0.99384	0.992754	1	1	1	1	0.977273	0.970149	0.97482	0.9375	0.986111	0.973753
MSTRG.60064	0	0	0.1	NA	0.075	0	0.285714	0	0	NA	0	0.05	0.111111	0.190476	0	0	NA	NA	0.03125	0	0	0	0	0	NA	NA	0.25	0.333333	0	0	NA	0	0	MSTRG.60064	NA	0	0	0	0	NA	0	0.0666667	0	0	0	0	0	0	0
MSTRG.60110	0.5	0.1	0	0.0588235	0	0	0	0.125	0	0.333333	0.111111	0.3125	0.142857	NA	0	0.333333	NA	0.0588235	0	0	NA	0	0.138889	NA	NA	NA	NA	0.111111	NA	0.0384615	0.0588235	0.285714	0.25	MSTRG.60110	0	0.416667	0	0.0645161	0	0.4	0	0	NA	0.142857	0.2	0	0	0.235294	0
MSTRG.60680	0.605263	0.404922	0.66405	0.462745	0.627737	0.759189	0.661914	0.644638	0.552311	0.576642	0.744262	0.678144	0.430233	0.642686	0.38189	0.575916	0.186047	0.659574	0.641844	0.796562	0.727536	0.341564	0.494611	0.731959	0.62963	0.263158	0.403846	0.843823	0.495868	0.523035	0.558824	0.610619	0.679739	MSTRG.60680	0.451389	0.621324	0.79063	0.671937	0.577157	0.211538	0.6	0.507937	0.577396	0.777985	0.50885	0.618677	0.484163	0.649728	0.68662
MSTRG.60998	0.2	0.0909091	0	0.333333	0.125	0.5	0.6	0.333333	0.580645	0.571429	0.111111	0.315789	0.363636	0	0.1	0.105263	NA	0.1	0.166667	0	0	0	0.357143	NA	0.428571	0	0.315789	NA	0.05	0.35	0.105263	0.2	1	MSTRG.60998	0	NA	0	0.263158	0.0769231	NA	0.333333	0	0	1	0	0.714286	0.375	0.5	0.136364
MSTRG.61265	0	0	0	0	0.111111	0	NA	0	0	0.428571	0.333333	0.09375	0	0	0.333333	NA	0.08	0	NA	NA	0.0555556	0	0	0	NA	NA	NA	NA	NA	0	NA	0.125	NA	MSTRG.61265	NA	0	0	0	0	NA	0	0	0	0	0.666667	NA	0	0.0869565	0
MSTRG.61436	0	0.25	0	0	0.266667	NA	0	0.25	NA	NA	NA	0.428571	0	0.666667	0	0	NA	NA	0	NA	0.375	0.0714286	0	NA	NA	0	0	0	NA	0	NA	NA	0.2	MSTRG.61436	NA	0.333333	0	NA	0.25	0	0.5	1	0.666667	0	NA	0	0.6	1	0
MSTRG.6157	0.355556	0.728814	0.776119	0.882353	0.75	0.915385	0.906977	0.892308	0.9	0.907407	0.912	0.95	0.75	0.919643	0.978723	0.1	0.775	0.333333	0.959184	0.677419	0	0.969231	0.8	NA	NA	1	1	0.92437	0.989796	1	0.133333	0.848485	0.983871	MSTRG.6157	1	0.87234	0.960784	0.597222	0.869565	1	0.920635	0.991228	0.931818	0.846154	0.917647	0.979167	0.701754	0.77027	0.766234
MSTRG.61662	0	0.0111111	0	0	0.02	0.0657895	0.0365854	0.0444444	0.05	0.0877193	0.0757576	0.152174	0	0	0	0	0	0.0425532	0	0.0285714	0	0.0357143	0.102564	0.133333	0.05	NA	0	0	0	0	0	0.0416667	NA	MSTRG.61662	0	0	0	0.0547945	0.0444444	NA	0.25	0.0169492	0.0294118	0.037037	0.0555556	0	0	0	0.0731707
MSTRG.61671	0.272727	0.195122	0.428571	0.8	0.485149	0.433071	0.384615	0.567568	0.5	0.535714	0.657143	0.395833	0.0344828	0.487805	0.73913	0.315789	0.64	0.615385	0.648649	0.5	0.176471	0.294737	0.705882	0.5	NA	0	0	0.25	0.333333	0.285714	1	0.2	0.222222	MSTRG.61671	1	0.564103	0.222222	0.285714	0.3	NA	0.5	0.317073	0.527778	0.371429	0.166667	0.39726	0.569444	0.595745	0.384615
MSTRG.61782	0.681818	0.172414	0.588235	0.533333	0.488095	0.461538	0.625	0.4	0.518519	0.714286	0.16	0.357143	0.5	0	0.4375	0.7	NA	0.333333	0.365854	0	0.466667	0.444444	0.111111	0.214286	1	1	NA	0.814815	NA	1	0.666667	0.375	0.75	MSTRG.61782	0.888889	0.375	0.153846	0.375	0.578947	NA	0.611111	0.5	0.65625	0.567568	0.185185	0.714286	0.30303	0.8	0.5
MSTRG.61950	0.135802	0.0729167	0.155844	0.0684932	0.125	0.1375	0.0833333	0.137931	0.145161	0.133929	0.123711	0.0967742	0.0481928	0.133333	0.255814	0.258065	0.321429	0.145833	0.0714286	0	0.116279	0.103896	0.169231	0.122449	0.125	0.130841	0.0924092	0.077957	0.125373	0.117647	0.102041	0.0972222	0.0434783	MSTRG.61950	0.111111	0.180791	0.128378	0.140845	0.197279	0.384615	0.0641026	0.0985915	0.03125	0.0873786	0.153061	0.145833	0.168067	0.105263	0.0860215
MSTRG.62041	NA	0.75	1	0.333333	NA	1	NA	NA	1	0.7	0.875	0.375	0.692308	0	0.875	NA	0.333333	0.6	0.214286	NA	1	0.5	0.833333	NA	NA	0.666667	NA	NA	NA	0.6	NA	0	0.285714	MSTRG.62041	NA	1	0.545455	0.75	0.2	NA	0.4	0	1	1	0.4	1	1	0	0.866667
MSTRG.62306	0.548872	0.630631	0.383333	0.4	0.830357	0.526316	0.631579	0.803279	0.630435	0.866242	0.736434	0.639344	0.515152	0.517241	0.588235	0.313725	0.871795	0.494382	0.563492	0.52381	0.717949	0.685185	0.587156	0.1	0.354839	NA	0.833333	0.583333	0.75	0.272727	0.526316	0.8125	0.3	MSTRG.62306	0.478261	0.417391	0.403226	0.622517	0.479042	0.2	0.757764	0.731959	0.382979	0.809816	0.480392	0.634783	0.804878	0.833333	0.66875
MSTRG.62348	0.56	0.818182	1	0.904762	0.974359	NA	1	0.833333	1	0.75	0.947368	1	1	0.776119	0	0	0.0625	0.473684	0.5	0.947368	0.285714	0	0.641509	0.2	NA	NA	NA	1	0.666667	0.666667	NA	NA	1	MSTRG.62348	0.5	0.666667	0.906977	0.731707	0.857143	NA	0.888889	0.903226	0.888889	0.80597	0.938776	1	0.6	0.84375	0.75
MSTRG.62403	0.714286	0.46875	0.428571	0.578947	0.466667	0.391304	0.8	0.666667	0.75	0.652174	0.634615	0.36	0.4	0.459016	0.233333	0.277778	0	0.625	0.473684	0.6	0.2	0.206897	0.3	0.24	0.111111	NA	0.0526316	0.333333	0.241379	0.2	0.1	0	0.5	MSTRG.62403	0.321429	0.392857	0.5	0.403509	0.621622	NA	0.617647	0.533333	0.55814	0.666667	0.482759	0.689655	0.25	0.634615	0.466667
MSTRG.62434	0.148148	0.115385	0.0740741	0.15	0.121951	0.152174	0.666667	0.6	0.769231	0.571429	0.640625	0.25	0.52	0.230769	0.225806	0.173913	0.117647	0.3	0.0263158	0.176471	0.137931	0.153846	0.434783	0	0	0.5	NA	0	NA	0.2	0	0.2	0	MSTRG.62434	0	0.382353	0.133333	0.12963	0.130435	0.333333	0.148148	0.166667	0.3125	0.56	0.119048	0.157895	0.225	0.424242	0.404255
MSTRG.62855	0.950787	0.842308	0.949523	0.906475	0.896499	0.935685	0.936842	0.98008	0.958763	0.928437	0.962567	0.949936	0.266667	0.971609	0.904762	0.5	1	0.891626	0.951557	0.97995	0.94704	0.910761	0.759091	0.285714	1	0.933333	1	1	0.909091	0.977011	1	0.978723	1	MSTRG.62855	0.791304	0.886256	0.925247	0.904968	0.961313	0.90991	0.908257	0.971503	0.960744	0.847561	0.976344	0.916149	0.966044	0.930464	0.943428
MSTRG.63113	0.105263	0.111111	0.027027	0.0526316	0.0526316	0.125	0.0666667	0.551282	0.241379	0.3	0.339623	0.125	0	0.5	0.177778	0	0	0.142857	0.0816327	0.1	0.222222	0.0869565	0.16129	0	0.333333	0	0.7	0.4	0	0.153846	0	NA	0.521739	MSTRG.63113	0	0.2	0.0169492	0.268657	0.0235294	0	0.0434783	0	0.0645161	0.310345	0.0465116	0.342105	0.142857	0.204082	0.0547945
MSTRG.63433	0.097561	0.102564	0.181818	0.0434783	0.0361446	0.0841121	0.28125	0.272727	0.272727	0.152174	0.105263	0.421053	0.5	0.2	0.1	0.219512	0.28	0.391304	0.25	0.466667	0.136364	0.107143	0.101266	0	0.25	0	0	0.227273	0	0.25	NA	0.117647	1	MSTRG.63433	0.375	0.0588235	0.275862	0.125	0.162791	0.307692	0.323529	0.244898	0.181818	0.0952381	0.133333	0.0454545	0.0232558	0.0795455	0.126984
MSTRG.63790	0	0	0	0	0.407407	0	0.375	0.45	0.52459	0.35	0.6	0.185185	0.142857	0.117647	NA	0.2	0.2	0.166667	0.416667	0.0526316	0.0909091	0.166667	0.461538	NA	NA	NA	0.333333	0	0.2	0.333333	0.0833333	0.111111	0.0833333	MSTRG.63790	NA	NA	0.185185	0.15	0.142857	NA	0.153846	0.166667	0.289474	0.391304	0.307692	0.269231	0.0869565	0.277778	0.173913
MSTRG.63897	0.326531	0.46875	0.268041	0.311111	0.453608	0.385714	0.465116	0.36	0.27381	0.162791	0.388889	0.202899	0.433962	0.27027	0.444444	0	NA	0.317073	0	0.166667	0.225806	0.136364	0.30137	0	0.5	0.454545	NA	0.105263	0	0.210526	0	0.142857	0.166667	MSTRG.63897	0	0.470588	0.288462	0.4	0.430233	0.25	0.304348	0.277778	0.311688	0.337838	0.470149	0.391304	0.253165	0.186813	0.306667
MSTRG.63936	0.820423	0.734375	0.860738	0.749347	0.767021	0.722393	0.738372	0.871681	0.897674	0.740299	0.600457	0.6975	NA	0.613065	0.860215	0.5	0.788462	0.825871	0.844055	0.395869	0.666667	0.807432	0.719262	0.746479	1	0.911765	0.210526	0.728814	0.184783	0.793103	1	0.789916	0.458333	MSTRG.63936	0.928571	0.682203	0.914634	0.78125	0.826087	0.845238	0.864865	0.877358	0.725166	0.604497	0.684848	0.531165	0.804969	0.871462	0.794297
MSTRG.63970	0.909091	0.904762	0.977273	0.8	0.975309	0.866667	0.954545	1	1	0.952381	0.956522	0.557377	1	0.742857	0.911111	0.642857	0.8	0.960526	0.977273	0.857143	0.714286	0.862069	0.941176	1	NA	NA	NA	0.367647	1	0.727273	0.5	0.333333	NA	MSTRG.63970	0.75	0.933333	0.92	0.886364	0.926471	1	0.970588	0.954545	0.909091	0.95	0.897959	1	0.853659	0.943396	0.961538
MSTRG.64309	0.5	0.111111	0	0	0.352941	0.333333	0.4	0.666667	NA	0.333333	0.75	0.5	1	1	0.142857	NA	0	0	0	NA	0	0.25	0.0833333	NA	NA	NA	NA	NA	0	0	0	0.2	0	MSTRG.64309	0	0.428571	0	0.4	0.6	NA	0	0	NA	0.625	0.833333	0.888889	0	0.272727	0.25
MSTRG.64412	1	0.333333	0	NA	0.217391	0.4	0	0.214286	NA	0.333333	NA	0.6	0.214286	0.4	0	0	0	0	0.1	NA	0.12	0.5	0.375	NA	NA	NA	NA	NA	0	0	0	1	0.181818	MSTRG.64412	0	0.333333	NA	0.111111	0	NA	0.375	0.166667	0.5	0.125	0	0.2	0	1	0.4375
MSTRG.64460	0.25	0.15	0.222222	0	0.03125	0.142857	0.294118	0.105263	0.5	0.583333	0	0.0740741	NA	0.5	0	0.0178571	1	NA	0	0.111111	NA	NA	0	NA	0.5	1	1	NA	NA	0	0	NA	0	MSTRG.64460	1	0.5625	0.285714	0.136364	0	0	0	NA	1	0	0.5	0	1	0	0.166667
MSTRG.64811	0.900498	0.975207	0.988593	0.961538	0.98249	0.97151	0.911647	1	0.993289	0.971717	0.994872	0.758065	0	0.96	0.891089	0.555556	0.995833	0.913043	0.965517	0.55	0.902439	0.979798	0.9575	0.969231	1	0.987179	0.926829	0.913793	0.95	0.900662	1	1	NA	MSTRG.64811	1	1	0.982759	0.914439	0.986376	0.571429	0.916318	0.918129	0.950739	0.979339	0.932584	0.808989	1	0.98017	0.979821
MSTRG.64859	NA	0.666667	0.5	1	0.5	0.666667	1	0.666667	0.571429	NA	1	0.5	0.75	0.166667	0.3	NA	0	NA	NA	NA	0.285714	0	0.769231	1	NA	NA	NA	NA	NA	0	NA	NA	0	MSTRG.64859	NA	NA	0	NA	0.555556	NA	1	NA	0.368421	NA	0	NA	0.4	0.826087	0.5625
MSTRG.65227	0.943038	0.923077	0.915344	0.975	0.968571	0.885246	0.978873	0.87931	0.969388	0.915789	0.823529	0.959459	0.2	0.977778	0.948718	1	NA	0.908046	0.963563	0.891892	0.978723	0.967914	0.94403	0.865854	0	1	0	1	1	0.956522	1	0.608696	0.987013	MSTRG.65227	0.956522	NA	0.932584	0.974453	0.965517	NA	0.932927	0.921569	0.992	0.959459	0.946809	0.922222	0.983051	0.980469	0.888889
MSTRG.65695	0.5	0.513514	0.6	0.444444	0.5	0.740741	0.5	0.666667	0.842105	NA	1	0.0714286	0	0.25	NA	0.666667	0.652174	NA	0.25	0.5	0.666667	0.416667	0.73913	0.0322581	0	0	0	0.0588235	0.00675676	0.0444444	0	0.0392157	0.692308	MSTRG.65695	0	0.666667	0.555556	0.689655	0.625	1	0.65	0.9	0.666667	0.857143	1	1	0.647059	1	0.642857
MSTRG.65861	0.178571	0.205128	0.310345	0	0	0.412698	0.32	0	0.5	NA	0.625	0.136364	0.136364	0.416667	0.272727	0.2	0	NA	0	0	0.857143	0.2	0.153846	NA	0.6	0	0	0.272727	0	0	0	0	0.4	MSTRG.65861	0.285714	0.521739	0.6875	0.403509	0.322581	0.2	0	0.310345	0.304348	0	0.0625	0.3	0	0.857143	0.647059
MSTRG.66264	0.748971	0.704545	0.36215	0.5	0.489919	0.438806	0.547368	0.827411	0.761364	0.481481	0.528926	0.52027	NA	0.824427	0.631579	0.843137	NA	0.146667	0.321569	0.486486	0.901515	0.47619	0.831063	0.62963	NA	0.125	0.2	0.460317	1	0.61512	0.9375	0.652174	0.22	MSTRG.66264	0.574468	0.586777	0.636364	0.740484	0.641791	0.96	0.737864	0.573171	0.765854	0.507937	0.675159	0.866667	0.61194	0.663934	0.715909
MSTRG.66545	0.682692	0.901823	0.844478	0.76129	0.906828	0.82875	0.95477	0.837925	0.85209	0.942656	0.852778	0.939267	0.111111	0.892231	0.333333	0.642857	0.850394	0.847682	0.805233	0.778846	0.822932	0.910432	0.850888	0.953704	0.454545	0.954545	0.941581	0.946128	0.933544	0.788764	0.351064	0.965318	0.783019	MSTRG.66545	0.858696	0.805085	0.898451	0.77492	0.874555	0.916129	0.674576	0.906593	0.797753	0.855513	0.833554	0.872685	0.864629	0.879771	0.843057
MSTRG.6712	0.481481	0.666667	0.686275	0.809524	0.709302	0.512821	0.882353	0.8125	0.722222	0.866667	0.928571	0.25	0.428571	0.714286	0.8	0	0.263158	0.84	0.5	1	0.333333	0.868421	0.809524	0.666667	0	0	0.294118	0.764706	0.3125	0.491525	0.315789	0.655172	1	MSTRG.6712	0.285714	0.646154	0.444444	0.615385	0.377358	0.833333	0.47619	0.5	0.777778	0.588235	0.5	0.891892	0.5	0.83871	0.787879
MSTRG.67432	0.6	0.7	0.538462	1	0.428571	0.5	0.25	0.266667	0.526316	0.166667	0.6	0.5	0.5	0.4	0.2	1	NA	0.333333	0.166667	0	NA	1	0.125	NA	NA	NA	NA	1	NA	0	0	NA	1	MSTRG.67432	NA	0.75	0.4	0.333333	0.5	1	0.7	0.454545	0.666667	0.0625	0.7	0.181818	0	0.5	0.2
MSTRG.67471	0.025	0.05	0	NA	0.157895	0.0192308	0.0322581	1	0	NA	0	0	NA	0	0	0	0	0	0	0.0833333	NA	0	0.0344828	0	0.142857	0	0	0	0	0	0	0	NA	MSTRG.67471	0	0	0.0588235	0	0.0847458	NA	0.0588235	0	0	0.03125	0	0	0	0	0
MSTRG.67479	0.318182	0.230769	0.4	0.333333	0.5	0.316832	0.583333	0.428571	0.465116	0.5	0.428571	0.5	NA	0.5	0.3	0.5	0.333333	0.241379	0.290909	0.375	0.5	0.75	0.307692	0.7	NA	0	0.125	0.222222	0.5	0.229167	NA	0	0	MSTRG.67479	NA	0.208333	0.222222	0.322581	0.308642	NA	0.294118	0.333333	0.6	0.785714	NA	0.578947	0.268293	NA	0.333333
MSTRG.67639	0.1	0.176471	0.1875	0.2	0.277778	0.333333	0.105263	0.129032	0.380952	0.5	0.125	0.236364	0.09375	0.0789474	0.0434783	0.125	0.242424	0.0704225	0.416667	0.625	0.333333	0.3125	0.266667	0.428571	0.473684	0.0526316	0.0967742	0.166667	0	0.192308	0	0.4	0.111111	MSTRG.67639	0	0.108108	0.0666667	0	0.315789	NA	0.169231	0.0526316	0.205128	0.44	0.21875	0.352941	0.44186	0.25	0.2
MSTRG.67710	0.488889	0.853448	0.731544	0.814286	0.833333	0.816867	0.796875	0.556962	0.66805	0.826087	0.755474	0.938983	0.2	0.504425	0.577465	0.258065	NA	0.282609	0.8125	0.552817	0.801688	0.947368	0.776961	0.947368	0.666667	1	0.861111	0.702703	0.993827	0.902655	0.142857	0.35	0.333333	MSTRG.67710	NA	0.955357	0.905882	0.943925	0.795349	0	0.980392	0.452055	0.878505	0.903915	0.889286	0.869565	0.772277	0.82243	0.807971
MSTRG.67758	0.0363636	0.175439	0.122449	0.102564	0.108108	0.0428571	0.166667	0.328125	0.2	0.307692	0.432432	0.214286	0	0.333333	0	0.642857	0	0	0.0735294	0.170732	0.0540541	0.15	0.0754717	0	1	NA	NA	0.363636	NA	0.0625	0.428571	0	NA	MSTRG.67758	NA	0.222222	0.147541	0	0.0714286	0.153846	0.241379	0.16129	0.0689655	0	0.222222	0.258427	0.35	0.5	0.366667
MSTRG.68027	0.084507	0.212766	0.131148	0.20339	0.1	0.361111	0.181818	0.244444	0.23301	0.461538	0.367647	0.0989011	0.166667	0.148148	0.317073	0.458333	0.2	0.173333	0.205128	0.0843373	0.136364	0.109375	0.104478	0.384615	0.28125	1	0	0.166667	0.0833333	0.150685	0.03125	0.333333	0.666667	MSTRG.68027	0.0555556	0	0.142857	0	0.0660377	0	0.0681818	0.173913	0.159574	0.410526	0.265625	0.425287	0.142857	0.197368	0.12766
MSTRG.68326	0.193548	0	0.333333	0.5	0.0925926	0.125	0.5	0.166667	0.809524	0.75	0.352941	0.153846	0.2	0.166667	0.272727	0.2	NA	0.163265	0.2	0.285714	0.301887	0.166667	0.115942	0.428571	NA	1	0	0.507937	NA	0.234043	0.333333	0	0.218182	MSTRG.68326	0.333333	0.0454545	0.1875	0.0392157	0	0.333333	0.0625	0	0.2	0.345455	0.0454545	0.666667	0.210526	0.4375	0.28125
MSTRG.6856	0.05	0.148148	0.227273	0	0	0.0416667	0.230769	0.294118	NA	NA	0.216216	0.25	0.0985915	0	0	0.0227273	NA	0.555556	0	NA	0.2	0.037037	0.0666667	0	NA	0	1	0.416667	0	0	0.153846	0.285714	NA	MSTRG.6856	NA	0.107143	0.0454545	0.0307692	1	NA	0	0.2	0.0357143	0.133333	0.2	0.125	0	0.296296	0.4
MSTRG.68625	0.555556	0.444444	0.428571	0.142857	0	0.62069	1	0.588235	0.777778	1	1	0.833333	0.5	0.25	0.5	0.666667	NA	0	0.217391	NA	0.2	0.666667	0.545455	NA	0.5	0.375	0	1	0	0.1	1	0.0909091	0.222222	MSTRG.68625	NA	0.473684	0.375	0.4	0.375	NA	0.444444	0.125	0.375	1	0.333333	0.857143	0.375	0.75	0.642857
MSTRG.69174	0.5	0.538462	0.666667	1	0.6	0.166667	NA	NA	0.692308	NA	0.933333	0.666667	NA	0.666667	NA	NA	0	0.333333	NA	NA	0.857143	0.8	0.75	0	1	NA	NA	1	NA	0	NA	0	0	MSTRG.69174	1	0.357143	0.571429	NA	0.5	NA	0.333333	0.727273	NA	1	0.272727	1	0.666667	NA	0.7
MSTRG.69715	NA	1	1	NA	1	0.529412	1	1	1	NA	1	0.166667	1	0	1	0.333333	0.5	0.5	1	NA	1	0	0.8	NA	NA	NA	NA	0.6	NA	0.2	NA	NA	NA	MSTRG.69715	NA	0	NA	0.571429	0.75	NA	0.454545	0.6	NA	0.857143	0.333333	NA	1	0.5	0.857143
MSTRG.69756	0.411765	0.294118	0.666667	0.4375	0.428571	0.6	0.25	0.6	0.62963	0.818182	0.833333	0.411765	NA	0.285714	0.636364	0.444444	0.214286	0	0.2	0	0.25	0.166667	0.666667	NA	1	0.333333	0.272727	0.333333	NA	0	0	1	0	MSTRG.69756	0	NA	0.272727	0	0.25	0.285714	0.428571	0.4	0	1	0.333333	1	0.545455	NA	0.4
MSTRG.69913	0.333333	0.181818	1	0	NA	0.5	0.8	0.571429	1	1	0.5	NA	0.5	0.25	NA	0	NA	0.333333	NA	0.4	0	0.333333	0	NA	NA	0	NA	0	NA	0.454545	NA	NA	NA	MSTRG.69913	NA	0.333333	NA	0	0.833333	NA	0	NA	0	0	0.533333	0.727273	NA	0.444444	0
MSTRG.7149	0	0.294118	0	0.166667	0	0	0.117647	0.25	0.181818	0	0.538462	0	0	NA	0	0	0.166667	0	NA	0.0740741	NA	0	0.125	NA	0	NA	0.25	NA	NA	0.1	0	0	0	MSTRG.7149	NA	NA	0	0	0.0416667	NA	0	0	0	0.125	NA	0.153846	0.166667	0	0.0322581
MSTRG.7220	0	0.785714	NA	NA	0.444444	0	0.571429	1	1	NA	0.75	NA	0.5	NA	0	NA	0.666667	0.666667	1	NA	0.666667	0	0.444444	0	NA	NA	NA	NA	NA	NA	0	NA	NA	MSTRG.7220	NA	0.4	0	1	0.25	NA	0.727273	1	0.5	0	0.5	0.333333	0.666667	0.25	0.428571
MSTRG.7228	0.263158	0.173913	0.0617284	0	0.271845	0.307692	0.416667	0.344262	0.413793	0.321429	0.5	0.3	0.5	0.368421	0	0	0.451613	0.0740741	0	0.125	0	0.0787402	0.155172	0.259259	NA	0	0	0.166667	0.166667	0	0	0	0.125	MSTRG.7228	0.6	0.192308	0.263158	0.205479	0.104839	NA	0.173077	0.0909091	0.172414	0.263514	0.363636	0.419355	0.25	0.12	0.16129
MSTRG.7469	0.4	1	0.777778	0.375	0.25	0	1	0.9	1	0.625	0.875	1	NA	0.333333	0.4	NA	NA	1	0.181818	0.333333	NA	0.25	0.875	NA	NA	0	0	0	0	0	0	0	0	MSTRG.7469	1	NA	1	0.714286	0.333333	NA	0.0555556	0	NA	0.571429	0.25	0.888889	0.5	0.833333	0.72
MSTRG.7478	0.222222	0.5	0.227273	0.25	0.481481	0	0.291667	0.4375	0.35	0.5	0.352941	0.272727	0.25	0.1875	0	0.333333	0.171429	0.0909091	0.333333	0.117647	0	0.0625	0.470588	0.333333	0	NA	NA	0.285714	NA	0.0714286	NA	0	0	MSTRG.7478	NA	0.142857	0.125	0.130435	0.2	0.25	0.25	0.1875	0	0.0714286	0	0.4	0.48	0.666667	0.391304
MSTRG.7869	0.712	0.719008	0.813793	0.833333	0.6	0.923288	0.844444	0.857143	0.602804	0.981132	0.575	0.779221	0.5	0.607595	0.644444	0.7	0.510417	0.954128	0.955056	0.491525	0.27027	0.80531	0.731707	0.964286	NA	0	0.982222	0.880952	0.857639	0.882943	1	0.991803	0.75	MSTRG.7869	0.896552	0.883929	0.839041	0.840426	0.895833	0.958333	0.57971	0.637584	0.432099	0.743961	0.92	0.934426	0.897849	0.873239	0.724832
MSTRG.7946	0.4	NA	0.4	NA	0.0909091	0.5	1	0.6	0.5	1	0.333333	0.25	0.25	0	1	0.0833333	0.125	0.4	NA	NA	0.428571	0.166667	0.5	1	NA	0.5	0	0.333333	NA	NA	NA	NA	NA	MSTRG.7946	NA	NA	0.5	0.454545	0.538462	NA	1	1	1	0.555556	0.294118	0.666667	0	NA	0.25
MSTRG.8097	0.027027	0.0204082	0.0588235	0.0588235	0	0.030303	0.4	0.1875	0.25	0.166667	0.0238095	0	0.5	0	0	0	0	0.0555556	0.1	0.157895	0	0.03125	0	0	0	0	NA	0	0	0.027027	0.133333	0.166667	0	MSTRG.8097	0	0.166667	0	0	0.0952381	0	0	0	NA	0.0909091	0	NA	0.0882353	0.217391	0.138889
MSTRG.829	0.0454545	0.195122	0.25	0.0833333	0.1	0	0.4	0.411765	0	0	0.444444	0.1	0	0	0	0	NA	NA	0	0.176471	0	0	0.0588235	NA	NA	NA	0	0	NA	0.5	0	0	0	MSTRG.829	0	NA	0	0.0588235	0.2	NA	NA	0	0.166667	0.357143	0	0.333333	0.111111	0.3	0.2
MSTRG.8315	0.963415	0.977528	1	0.777778	0.989324	0.988571	1	0.990476	1	0.947368	0.979167	0.985507	0.783784	0.989247	1	0.983871	1	0.928571	0.957447	1	0.877193	0.990566	0.982759	NA	NA	NA	0.925926	1	NA	0.956522	0.75	1	1	MSTRG.8315	0	0.545455	0.972222	0.914573	0.87156	1	NA	0.971831	1	1	0.976471	1	1	1	0.932203
MSTRG.8404	0.935252	0.96748	0.890511	0.869369	0.93588	0.957362	0.94487	0.957908	0.956195	0.966273	0.965392	0.87451	0.947977	0.961538	0.886463	0.333333	0.78125	0.978417	0.982644	0.934932	0.856209	0.963696	0.968917	1	0.95082	1	0.987737	0.858025	0.972173	0.929019	0.930556	0.958621	0.984293	MSTRG.8404	0.529412	0.934097	0.970414	0.970767	0.96635	0.833333	0.899306	0.752	0.983333	0.954373	0.969559	0.916667	0.973866	0.941581	0.931507
MSTRG.8616	0	0.105263	0.126437	0.12069	0.09375	0.0866142	0.271429	0.234568	0.269841	0.275	0.328767	0.0777778	0.0294118	0.196078	0.117647	0.363636	0.0227273	0.0545455	0.0930233	0.0243902	0.0246914	0.0707965	0.0232558	0.5	0.1	0	0.125	0.0384615	0.285714	0.152174	0.117647	0	0.15625	MSTRG.8616	0.142857	0.0594059	0.0769231	0.142857	0.0348837	0.0833333	0.0769231	0.183908	0.134146	0.15625	0.114754	0.179487	0.0540541	0.147059	0.0657895
MSTRG.9139	0.311111	0.435897	0.45098	0.357143	0.378947	0.28	0.234043	0.398058	0.346939	0.6	0.409091	0.4	0	0.666667	0.25	0.666667	0.166667	0.137255	0.176471	0.301887	0.270833	0.166667	0.290323	1	0	NA	0.135593	0.0645161	0.171429	0.125	0.111111	0	0.25	MSTRG.9139	0.176471	0.541667	0.472222	0.566667	0.404762	NA	0.366667	0.271605	0.666667	0.75	0.441176	0.62963	0.387097	0.3125	0.396825
MSTRG.967	0.95977	0.997183	0.940741	0.990385	0.99287	0.960227	0.985577	0.955923	0.880478	0.98773	0.994083	0.939086	0.896552	0.983051	0.953846	1	0.958763	0.939655	0.967742	0.937008	0.966667	0.98	0.924638	1	1	0.99	0.962963	0.852761	0.849462	0.97551	0.785714	0.890909	0.993569	MSTRG.967	1	0.87037	0.907407	0.905797	0.951737	1	0.869565	0.965	0.835052	0.977376	0.946467	0.995283	0.994186	0.981481	0.897436
MSTRG.9708	0.973615	0.944737	0.958333	0.995475	0.971193	0.973822	1	0.985849	0.947195	0.98524	0.917808	0.99061	NA	0.838983	0.958333	NA	1	1	0.963768	0.9375	0.992754	0.94958	0.829412	0.62963	0.25	0.328947	0.758454	0.789189	0.202381	0.780347	0.0833333	0.8	0.571429	MSTRG.9708	0.830769	0.986577	0.942623	0.90991	0.954887	1	0.971698	0.965957	0.995074	0.94898	0.967391	0.981481	1	0.828685	0.978873
MSTRG.9864	NA	0.208333	NA	NA	0.333333	0.6	0.875	0.666667	0.85	NA	1	0.625	NA	0.5	0	NA	NA	0.333333	0.166667	0	0.230769	0.142857	0.428571	0	0	NA	0	NA	0	NA	NA	0	0	MSTRG.9864	NA	0.75	0	0.615385	0.5	NA	0.0769231	0.238095	0	1	0	1	0.666667	0.764706	NA
[truncated: 27 more columns]

## Sheet: RAT Expression
	Hypoxic Cells																																		Normoxic Cells
	SRR5824665	SRR5824667	SRR5824668	SRR5824669	SRR5824674	SRR5824681	SRR5824699	SRR5824705	SRR5824710	SRR5824714	SRR5824719	SRR5824723	SRR5824728	SRR5824736	SRR5824739	SRR5824741	SRR5824742	SRR5824743	SRR5824750	SRR5824752	SRR5824762	SRR5824776	SRR5824782	SRR5824696	SRR5824725	SRR5824775	SRR5824906	SRR5824907	SRR5824918	SRR5824920	SRR5824921	SRR5824922	SRR5824923		SRR5824664	SRR5824666	SRR5824670	SRR5824673	SRR5824675	SRR5824677	SRR5824691	SRR5824692	SRR5824693	SRR5824706	SRR5824707	SRR5824708	SRR5824709	SRR5824711	SRR5824721
MSTRG.10910	0	3.58936	0	1298.93	5.6238	0	642.554	1568.51	0	246.817	0	9.15331	0	0	0	0	0	0	0	0	0	14.5282	0	0	0	0	0	0	0	0	227.15	0	284.171	MSTRG.10910	1.84389	2.75984	0	2.60717	2452.87	2.3932	4.11249	1419.76	10839.5	1.77878	24.3516	1.89006	0	4.53057	0
MSTRG.11543	0	0	0	0	0	0	0	0	0.602316	0	522.853	0	0	0	0	0	0	0	0	190.603	0	2.42137	0	19.6033	4.04217	0	2.53037	0	0	0	0	12.8868	0	MSTRG.11543	0	0	0	0	6.20039	3.5898	0	0	0	412.678	0	0	1.5657	0.755095	0
MSTRG.1166	0	0	0	0	0	0	0	0	0.602316	115.36	0	0	0	103.664	2.23466	0	4383.6	12.6605	0	0	0	0	0	53.9092	0	0	0	0	0	0	0	0	2.73241	MSTRG.1166	0	0	0	0	3.72023	0	0	1.98014	1205.92	1.77878	0	0	0	1.51019	0
MSTRG.12836	16.8826	21.5362	0	28.9761	7.4984	9.09965	107.092	10.8623	16.2625	16.0968	9.54498	0	27.6489	19.197	6.70399	9.82312	0	25.3211	0	4.05538	14.1035	2.42137	0	29.405	0	27.709	35.4252	61.499	35.268	6.37797	19.47	16.1085	19.1269	MSTRG.12836	84.8191	24.8385	17.5204	2.60717	7.44047	11.966	24.6749	19.8014	25.2669	10.6727	0	3.78012	0	9.06114	3.94386
MSTRG.12840	0	1069.63	74.3917	0.999175	11.2476	2.72989	0	0	19.2741	93.8978	6.36332	0	0	0	0	0	0	0	0	4.05538	1339.84	0	0	0	0	0	0	0	0	0	1122.77	0	43.7185	MSTRG.12840	9.21947	0	0	0	0	1.1966	0	0	0	0	0	0	0	0	0
MSTRG.12995	3.75168	0	19.8378	8.99258	0	2.72989	0	0	8.43243	2.6828	0	0	0	0	0	0	0	12.6605	0	0	0	2.42137	0	9.80167	8.08434	0	0	6.36197	0	0	6.49001	0	5.46482	MSTRG.12995	1.84389	0	5.84013	2.60717	1.24008	3.5898	0	7.92057	2.29699	0	0	0	0	6.79585	0
MSTRG.13023	7.50337	7.17873	14.8783	16.986	1001.04	20.0192	8.92436	10.8623	51.7992	26.828	2.12111	64.0732	65.6661	23.0364	87.1519	29.4694	71.8623	63.3027	23.8091	12.1661	14.1035	99.276	7.48918	9.80167	60.6325	44.3345	27.8341	31.8099	45.3446	165.827	22.715	67.6557	54.6482	MSTRG.13023	22.1267	8.27951	20.4404	31.286	3.72023	16.7524	824.554	53.4638	39.0489	10.6727	121.758	9.45029	7.82851	70.2238	11.8316
MSTRG.13189	1.87584	0	0	0.999175	1.8746	0	0	0	2.40926	2.6828	0	9.15331	1.15204	0	0	9.82312	0	0	0	0	0	4.84273	0	0	0	16.6254	5.06075	0	0	0	0	3.2217	0	MSTRG.13189	1.84389	2.75984	0	0	0	2.3932	0	9.90071	9.18797	0	0	0	3.1314	2.26528	0
MSTRG.14167	22.5101	21.5362	0	69.9423	16.8714	13.6495	0	0	4.81853	8.04839	3.18166	0	4.60815	0	89.3866	0	0	0	47.6182	0	14.1035	41.1632	48.6797	186.232	0	0	0	218.428	0	0	77.8802	9.66509	30.0565	MSTRG.14167	59.0046	44.1574	0	7.8215	0	4.78639	8.22497	13.861	0	0	0	18.9006	48.5368	61.1627	0
MSTRG.14602	16.8826	0	4.95945	0.999175	7.4984	9.09965	0	0	4.21621	5.36559	0	9.15331	9.2163	0	11.1733	0	0	0	4.76182	0	0	7.2641	0	0	8.08434	0	10.1215	10.6033	2.51914	25.5119	0	6.4434	8.19723	MSTRG.14602	12.9073	5.51967	0	2.60717	1.24008	0	8.22497	11.8808	4.59398	7.11513	0	0	1.5657	3.77547	0
MSTRG.15053	11.255	7.17873	44.635	28.9761	31.8682	21.8392	8.92436	8.68982	24.695	24.1452	3.18166	118.993	71.4263	42.2334	15.6427	49.1156	0	12.6605	14.2854	52.7199	0	29.0564	14.9784	34.3058	32.3373	55.4181	48.0771	120.877	98.2466	19.1339	35.6951	48.3255	71.0426	MSTRG.15053	79.2875	38.6377	17.5204	41.7146	0	7.17959	88.4185	59.4042	78.0977	0	0	3.78012	6.26281	24.163	7.88773
MSTRG.15310	43.1444	50.2511	9.9189	8.99258	52.4888	22.7491	0	36.9318	81.3127	126.091	12.7266	27.4599	19.5846	34.5546	40.224	49.1156	0	12.6605	9.52363	4.05538	141.035	16.9496	18.723	78.4133	8.08434	0	50.6075	80.585	0	76.5357	55.1651	99.8726	73.775	MSTRG.15310	116.165	0	0	15.643	0	0	12.3375	21.7816	0	10.6727	0	18.9006	17.2227	27.9385	3.94386
MSTRG.15479	9.37921	0	0	12.9893	11.2476	10.0096	17.8487	2.17246	36.7413	0	5.30277	9.15331	17.2806	3.8394	6.70399	0	0	0	0	0	0	0	0	49.0083	0	16.6254	0	4.24131	0	0	3.24501	3.2217	16.3945	MSTRG.15479	9.21947	2.75984	14.6003	0	11.1607	7.17959	12.3375	7.92057	0	12.4515	0	7.56023	4.69711	48.3261	0
MSTRG.15536	108.799	3.58936	699.282	0.999175	5.6238	416.764	0	0	0	0	363.77	0	1.15204	403.137	967.61	0	71.8623	0	885.698	105.44	0	0	0	646.91	5937.94	5062.44	0	4.24131	0	0	12.98	386.604	841.582	MSTRG.15536	230.487	2514.21	0	0	1529.02	1.1966	590.142	487.115	2.29699	1951.32	0	1568.75	176.924	0	0
MSTRG.15684	153.819	265.613	243.013	159.868	138.72	1340.38	812.117	182.486	596.895	329.984	434.827	1363.84	296.074	203.488	339.669	451.864	0	151.926	466.658	433.926	84.6212	368.048	116.082	1230.11	242.53	581.89	1844.64	1439.93	3647.72	2583.08	1703.63	2222.97	4221.57	MSTRG.15684	728.338	248.385	78.8417	187.716	97.9662	98.1211	396.855	192.074	833.808	217.011	97.4063	90.7228	158.136	547.444	520.59
MSTRG.16073	0	0	0	0.999175	0	0.909965	0	28.2419	0	0	0	0	0	0	0	510.802	0	0	0	186.547	0	0	0	0	0	11.0836	91.0935	0	770.858	0	0	3.2217	13.662	MSTRG.16073	0	2.75984	0	0	0	0	104.868	1.98014	6.89098	0	0	0	1584.49	0	0
MSTRG.16333	1.87584	10.7681	0	4.99588	9.373	0	0	0	6.62548	10.7312	0	9.15331	5.76019	0	2.23466	0	0	0	0	0	0	0	0	9.80167	12.1265	0	10.1215	14.8446	7.55743	38.2678	6.49001	0	27.3241	MSTRG.16333	14.7512	5.51967	0	0	2.48016	0	4.11249	9.90071	0	0	0	0	0	12.0815	0
MSTRG.16822	0	0	143.824	0	1.8746	3.63986	4444.33	10219.2	1482.9	2.6828	618.303	411.899	391.693	3.8394	2.23466	0	71.8623	0	123.807	4.05538	14.1035	968.546	2894.57	494.984	1536.02	798.02	0	0	0	0	879.397	3.2217	5.46482	MSTRG.16822	0	7037.59	2.92006	7386.1	1883.68	2484.14	37.0124	867.302	5209.58	4180.14	24.3516	272.168	219.198	2283.41	0
MSTRG.16829	3.75168	0	4.95945	10.9909	7.4984	4.54982	0	0	24.695	5.36559	4.24222	0	0	0	22.3466	0	0	0	0	0	0	0	0	0	0	0	0	0	0	0	0	0	0	MSTRG.16829	7.37558	0	0	2.60717	4.96031	17.949	4.11249	1.98014	0	0	0	18.9006	0	0	86.765
MSTRG.16889	30.0135	21.5362	24.7972	0	11.2476	58.2378	98.168	15.2072	22.2857	88.5323	2.12111	9.15331	0	0	20.112	304.517	0	113.945	176.187	247.378	0	43.5846	0	68.6117	0	0	58.1986	10.6033	1095.83	6.37797	12.98	35.4387	101.099	MSTRG.16889	0	24.8385	359.168	219.002	0	0	22.6187	124.749	0	7.11513	0	92.6129	54.7996	0	0
MSTRG.16944	0	0	0	0	5.6238	0	0	0	0	2.6828	0	0	2.30407	0	0	0	0	0	4.76182	0	0	0	0	0	0	0	0	0	0	0	0	0	2.73241	MSTRG.16944	0	2.75984	0	0	2.48016	3.5898	2.05624	0	0	0	0	0	0	2.26528	0
MSTRG.17009	260.742	893.752	520.742	0	13.1222	186.543	232.033	0	779.999	0	486.794	0	0	15.3576	0	0	0	0	0	0	0	0	3.74459	0	0	0	0	0	0	0	0	0	0	MSTRG.17009	289.491	0	0	0	1.24008	1.1966	0	0	2.29699	0	0	0	0	0.755095	0
MSTRG.17011	718.447	14.3575	0	1.99835	125.598	0.909965	17.8487	0	0.602316	0	0	0	0	0	0	0	0	0	0	425.815	1903.98	7.2641	11.2338	0	0	0	0	19.0859	0	0	16.225	6.4434	2.73241	MSTRG.17011	5.53168	0	5.84013	5.21433	1.24008	0	0	0	0	1.77878	0	0	0	1.51019	0
MSTRG.17623	0	0	0	0	0	2.72989	0	8.68982	3.6139	0	4.24222	9.15331	2.30407	0	2.23466	0	0	0	0	0	0	0	7.48918	9.80167	12.1265	0	0	6.36197	10.0766	0	0	3.2217	13.662	MSTRG.17623	1.84389	0	2.92006	2.60717	0	11.966	2.05624	114.848	18.3759	10.6727	0	0	25.0512	3.02038	0
MSTRG.17902	506.477	0	0	0.999175	157.466	0	1356.5	0	1.20463	0	221.656	0	0	0	0	0	0	0	0	0	0	0	0	0	0	0	106.276	0	0	0	0	444.594	357.946	MSTRG.17902	0	0	0	0	0	0	57.5748	162.372	0	0	24.3516	0	0	0	2240.12
MSTRG.17962	405.182	0	500.904	60.9497	41.2412	0	0	0	164.432	305.839	3.18166	183.066	1.15204	0	2.23466	98.2312	0	0	519.038	162.215	0	0	0	0	4.04217	0	0	0	0	0	0	0	0	MSTRG.17962	14.7512	99.3541	0	117.322	1.24008	1.1966	41.1249	554.44	45.9398	860.931	0	0	892.45	5.28566	0
MSTRG.18229	1200.54	68.1979	0	3164.39	1567.17	1433.19	0	0	642.671	1641.87	58.3305	0	0	702.61	91.6212	0	0	12.6605	1014.27	40.5538	14.1035	0	520.498	0	4.04217	0	0	1204.53	0	0	574.366	2657.9	163.945	MSTRG.18229	612.173	2848.15	2.92006	2.60717	3249	1.1966	8.22497	1233.63	4.59398	5.33635	0	1869.27	0	897.808	0
MSTRG.18492	630.283	186.647	0	1308.92	0	0.909965	1999.06	799.464	1.80695	64.3871	3153.03	82.3798	9.2163	0	1157.56	0	431.174	0	190.473	12.1661	14.1035	2.42137	217.186	2793.48	6285.57	1086.19	2.53037	12.7239	0	0	0	1153.37	5.46482	MSTRG.18492	396.437	13.7992	4701.3	146.001	16.121	57.4367	32.8999	700.97	144.711	119.178	24.3516	1.89006	1.5657	348.099	394.386
MSTRG.1894	39.3927	3.58936	19.8378	16.986	35.6174	12.7395	8.92436	13.0347	38.5482	18.7796	15.9083	27.4599	26.4969	23.0364	58.1013	39.2925	0	88.6237	14.2854	60.8307	70.5177	29.0564	0	14.7025	40.4217	24.9381	48.0771	89.0676	20.1532	95.6696	51.9201	38.6604	120.226	MSTRG.1894	20.2828	2.75984	8.76019	36.5003	6.20039	10.7694	90.4747	41.583	27.5639	24.903	24.3516	18.9006	4.69711	82.3053	7.88773
MSTRG.19064	0	0	4.95945	3.9967	9.373	1.81993	0	2.17246	6.02316	0	1.06055	9.15331	5.76019	0	8.93866	0	0	0	0	0	0	7.2641	0	0	8.08434	16.6254	2.53037	4.24131	12.5957	70.1577	9.73502	16.1085	8.19723	MSTRG.19064	9.21947	0	2.92006	5.21433	0	0	4.11249	11.8808	16.0789	0	0	0	1.5657	9.81623	0
MSTRG.19393	0	0	54.5539	997.177	0	0.909965	0	0	0	0	1.06055	0	0	3.8394	0	0	0	12.6605	0	0	0	0	22.4675	0	0	0	1184.22	0	0	0	700.921	99.8726	0	MSTRG.19393	16.595	0	0	0	0	7.17959	28.7874	0	8565.48	1.77878	0	1.89006	170.662	0	0
MSTRG.19565	3.75168	21.5362	0	3.9967	7.4984	5.45979	17.8487	34.7593	0	0	59.391	0	1.15204	3.8394	0	0	0	0	0	0	0	0	0	9.80167	0	11.0836	0	0	0	0	9.73502	0	5.46482	MSTRG.19565	0	5.51967	0	0	14.8809	16.7524	0	0	0	3.55756	0	11.3404	15.657	6.04076	0
MSTRG.20067	0	0	0	0	5.6238	0	0	2.17246	0	0	1.06055	0	0	3.8394	0	0	0	0	276.185	0	0	0	0	0	28.2952	0	149.292	2.12066	0	0	0	0	0	MSTRG.20067	33.1901	0	2.92006	93.858	0	0	0	0	0	3.55756	24.3516	0	0	0.755095	0
MSTRG.20103	106.923	46.6617	39.6756	76.9365	151.843	113.746	80.3193	126.002	104.201	34.8763	121.964	82.3798	140.549	88.3062	131.845	166.993	0	139.266	42.8563	56.7753	155.139	101.697	164.762	49.0083	149.56	144.087	98.6846	99.6709	73.0552	363.545	282.316	289.953	398.932	MSTRG.20103	42.4096	27.5984	110.962	99.0723	55.8035	57.4367	156.274	178.213	68.9098	257.923	97.4063	85.0526	153.439	52.8566	43.3825
MSTRG.2085	35.641	3.58936	0	583.518	0	0	0	4.34491	0	0	2.12111	0	0	3.8394	0	0	0	0	4.76182	0	0	0	0	0	161.687	0	0	0	0	0	0	805.425	0	MSTRG.2085	0	5.51967	0	0	1.24008	2.3932	0	3.96028	2.29699	0	0	0	3.1314	0	0
MSTRG.21008	5.62752	43.0724	34.7161	96.92	0	3.63986	98.168	0	25.8996	0	13.7872	0	3.45611	0	2.23466	117.877	0	0	0	0	0	0	0	29.405	4.04217	0	0	14.8446	25.1914	0	71.3901	86.9859	8.19723	MSTRG.21008	57.1607	22.0787	17.5204	88.6436	0	0	51.4061	13.861	0	74.7089	24.3516	18.9006	6.26281	141.958	149.867
MSTRG.21159	219.473	0	0	0	1.8746	87.3566	0	2.17246	0	0	1587.65	0	0	0	0	0	0	0	0	0	0	0	134.805	0	0	0	0	0	0	0	343.971	995.505	0	MSTRG.21159	853.723	2.75984	0	0	208.333	1.1966	370.124	0	0	0	0	0	1.5657	0	3.94386
MSTRG.21375	0	3.58936	0	618.49	0	0	0	0	0	0	0	0	0	0	0	0	0	0	0	0	0	0	0	0	8.08434	0	2.53037	0	0	0	0	0	0	MSTRG.21375	22.1267	0	972.381	0	1.24008	1.1966	900.635	0	0	0	0	0	0	0	0
MSTRG.21483	0	0	0	0	0	0	0	0	0.602316	0	2.12111	0	0	0	0	0	0	0	4.76182	0	0	0	0	0	0	0	0	8.48263	2.51914	12.7559	0	0	5.46482	MSTRG.21483	0	0	0	0	0	0	2.05624	0	0	0	0	0	0	1.51019	0
MSTRG.21658	1941.5	1622.39	2474.77	658.457	2590.7	3100.25	1856.27	86.8982	1891.88	292.425	2716.08	466.819	1076	4484.42	770.959	3163.05	0	1063.48	1138.07	713.747	2580.95	607.763	2812.19	1382.04	2008.96	1011.38	559.213	1588.37	12.5957	165.827	665.226	757.099	1174.94	MSTRG.21658	2411.81	626.483	2683.54	1136.72	38.4424	2369.26	520.23	1059.38	971.628	1650.71	413.977	234.367	1656.51	1192.29	485.095
MSTRG.22427	3.75168	3.58936	0	0	5.6238	1.81993	0	0	2.40926	0	0	0	0	0	0	0	0	0	0	0	0	0	0	4.90083	8.08434	0	5.06075	2.12066	0	0	3.24501	6.4434	24.5917	MSTRG.22427	9.21947	0	0	2.60717	0	0	4.11249	0	2.29699	0	0	0	0	1.51019	0
MSTRG.22836	180.081	89.7341	679.445	0.999175	0	1.81993	133.865	0	0	0	0	0	1.15204	0	0	0	1437.25	291.192	0	2968.54	0	0	7.48918	0	4.04217	0	0	0	0	0	0	0	0	MSTRG.22836	0	0	0	0	1.24008	0	0	1.98014	0	1.77878	0	0	1.5657	0	0
MSTRG.23432	39.3927	0	0	42.9645	0	0	0	34.7593	7.22779	5.36559	3.18166	0	0	0	6.70399	0	71.8623	0	0	20.2769	0	0	0	0	0	2.7709	192.308	0	0	0	0	0	13.662	MSTRG.23432	1.84389	5.51967	0	0	71.9245	98.1211	0	23.7617	213.62	0	0	0	10.9599	12.8366	19.7193
MSTRG.23893	0	0	0	0.999175	0	0	0	0	54.8108	2.6828	0	0	0	0	22.3466	0	0	0	0	0	0	106.54	0	0	0	0	0	0	0	0	0	0	8.19723	MSTRG.23893	29.5023	0	0	26.0717	0	0	0	3.96028	0	0	0	79.3825	0	0	0
MSTRG.24133	11.255	0	0	0	5.6238	8.18968	0	6.51737	29.5135	0	6.36332	9.15331	13.8244	7.6788	2.23466	0	0	12.6605	0	8.11076	0	4.84273	3.74459	4.90083	16.1687	0	10.1215	6.36197	7.55743	25.5119	9.73502	6.4434	30.0565	MSTRG.24133	20.2828	2.75984	14.6003	5.21433	0	10.7694	4.11249	15.8411	0	7.11513	0	30.2409	0	7.55095	7.88773
MSTRG.2467	15.0067	3.58936	49.5945	15.9868	28.119	17.2893	0	4.34491	30.1158	13.414	4.24222	27.4599	33.4091	57.591	15.6427	88.4081	0	0	4.76182	12.1661	28.2071	33.8991	14.9784	34.3058	8.08434	22.1672	63.2593	31.8099	22.6723	0	45.4301	64.434	27.3241	MSTRG.2467	27.6584	2.75984	5.84013	2.60717	11.1607	0	6.16873	3.96028	0	3.55756	0	1.89006	7.82851	10.5713	3.94386
MSTRG.24948	0	82.5554	0	0	0	1.81993	0	8.68982	0	53.6559	41.3616	549.199	0	0	757.551	0	0	0	28.5709	158.16	0	0	74.8918	181.331	0	0	0	0	0	0	0	0	0	MSTRG.24948	46.0974	0	0	0	823.412	0	16.4499	0	6.89098	836.028	0	0	0	0	0
MSTRG.25	604.021	1496.76	610.012	1364.87	594.248	446.793	803.193	115.14	592.679	922.882	273.623	631.578	835.227	710.289	538.554	844.789	1509.11	1810.46	614.274	1090.9	310.278	910.434	164.762	965.464	602.283	1726.27	1844.64	2177.91	1184	9675.39	1083.83	1494.87	1010.99	MSTRG.25	931.167	132.472	1451.27	774.328	2203.62	595.906	1891.74	1918.76	2648.43	478.492	365.274	175.775	76.7194	440.975	520.59
MSTRG.25800	3.75168	7.17873	29.7567	16.986	28.119	290.279	62.4705	23.897	114.44	109.995	75.2993	302.059	129.028	19.197	31.2853	29.4694	0	50.6421	57.1418	60.8307	42.3106	96.8546	3.74459	142.124	28.2952	121.92	111.336	97.5502	405.582	376.3	204.435	402.712	576.538	MSTRG.25800	77.4436	11.0393	32.1207	44.3218	47.123	16.7524	158.331	47.5234	181.462	128.072	24.3516	17.0105	7.82851	114.774	122.26
MSTRG.25876	108.799	319.453	218.216	147.878	178.087	1281.23	562.235	215.073	356.571	160.968	447.554	750.571	170.501	165.094	194.416	314.34	0	151.926	271.424	186.547	310.278	222.766	220.931	950.762	214.235	335.279	1695.35	1037	3443.67	720.711	1408.33	1546.42	3000.19	MSTRG.25876	376.154	209.748	35.0408	281.574	43.4027	138.805	306.38	152.471	369.816	140.524	48.7032	71.8222	98.6392	360.18	536.366
MSTRG.26168	0	0	0	1762.55	178.087	0	0	0	199.367	85.8495	0	0	0	3.8394	201.12	0	574.898	0	1476.16	0	0	0	1486.6	0	0	0	0	0	0	0	0	51.5472	0	MSTRG.26168	29.5023	0	0	0	846.973	0	0	0	0	0	0	0	0	31.714	0
MSTRG.26189	41.2685	35.8936	94.2295	40.9662	48.7396	61.8776	98.168	10.8623	60.8339	118.043	11.6661	54.9199	130.18	69.1092	29.0506	78.585	0	50.6421	47.6182	44.6092	0	21.7923	48.6797	147.025	117.223	108.065	113.867	237.514	201.532	63.7797	191.455	132.09	245.917	MSTRG.26189	182.546	49.6771	14.6003	59.9648	6.20039	15.5558	193.287	77.2255	98.7707	19.5666	0	5.67018	29.7483	73.9993	15.7755
MSTRG.27228	776.598	1130.65	9.9189	1511.75	0	16.3794	71.3949	0	0.602316	2.6828	0	0	0	0	0	0	0	0	0	0	0	2.42137	0	6277.97	0	0	0	0	0	38.2678	0	0	0	MSTRG.27228	241.55	0	0	83.4293	0	0	0	401.969	9.18797	0	0	0	0	0	0
MSTRG.27304	16.8826	32.3043	19.8378	36.9695	31.8682	2.72989	0	0	22.888	8.04839	0	9.15331	29.953	11.5182	15.6427	29.4694	0	0	14.2854	32.443	0	7.2641	0	14.7025	12.1265	16.6254	15.1822	19.0859	15.1149	51.0238	9.73502	12.8868	16.3945	MSTRG.27304	9.21947	19.3189	5.84013	20.8573	1.24008	15.5558	16.4499	11.8808	22.9699	0	24.3516	0	1.5657	12.0815	3.94386
MSTRG.27341	7.50337	10.7681	4.95945	11.9901	26.2444	19.1093	26.7731	8.68982	74.6872	26.828	11.6661	155.606	48.3856	3.8394	15.6427	29.4694	0	0	23.8091	8.11076	0	21.7923	3.74459	19.6033	97.012	47.1054	22.7734	42.4131	60.4595	82.9137	51.9201	64.434	87.4371	MSTRG.27341	23.9706	5.51967	5.84013	49.5361	4.96031	5.98299	55.5186	71.2851	0	12.4515	0	7.56023	20.3541	101.938	0
MSTRG.27478	30.0135	28.7149	4.95945	3.9967	1574.66	4.54982	8.92436	0	151.784	2.6828	0	9.15331	1.15204	0	6.70399	0	0	0	28.5709	4.05538	0	0	0	0	16.1687	27.709	258.098	296.892	2.51914	0	0	28.9953	5.46482	MSTRG.27478	1574.69	3024.78	61.3213	2.60717	38.4424	74.1891	10.2812	9.90071	0	24.903	0	1527.17	1.5657	23.4079	7.88773
MSTRG.27570	420.188	0	0	2.99753	431.158	1043.73	0	0	0	0	1.06055	9.15331	0	3.8394	0	0	0	0	0	1407.22	0	0	0	0	0	0	0	0	0	6.37797	0	1085.71	1437.25	MSTRG.27570	66.3802	0	4128.97	0	0	2.3932	0	1114.82	2.29699	0	0	0	103.336	0	0
MSTRG.27667	0	0	0	0	0	0.909965	8.92436	4.34491	0	2.6828	0	0	0	0	2.23466	0	0	0	0	16.2215	0	0	0	0	0	0	0	0	0	0	0	0	0	MSTRG.27667	0	193.189	0	0	6.20039	0	0	0	0	0	0	7.56023	0	6.79585	0
MSTRG.27673	1.87584	0	0	6.99423	11.2476	9.09965	44.6218	6.51737	9.63706	8.04839	2.12111	18.3066	18.4326	15.3576	6.70399	0	0	12.6605	0	0	0	12.1068	0	9.80167	24.253	27.709	15.1822	10.6033	7.55743	6.37797	6.49001	3.2217	13.662	MSTRG.27673	11.0634	27.5984	11.6803	15.643	8.68055	5.98299	20.5624	11.8808	11.485	0	0	5.67018	0	21.1427	0
MSTRG.28046	0	0	4.95945	0	0	0	0	736.463	0	0	3.18166	0	0	0	0	0	0	0	0	0	0	0	3.74459	0	0	0	10.1215	0	0	0	3.24501	106.316	46.451	MSTRG.28046	0	0	0	490.147	0	7.17959	0	190.094	264.154	2604.14	0	3.78012	1.5657	0	1017.52
MSTRG.2820	0	0	4.95945	705.418	80.6078	142.865	0	0	1129.34	155.602	64.6938	0	0	0	6.70399	0	0	25.3211	57.1418	948.959	14.1035	0	3.74459	0	3702.63	0	0	0	0	0	0	1681.73	128.423	MSTRG.2820	0	0	2.92006	112.108	1.24008	1.1966	2.05624	75.2454	888.936	3.55756	24.3516	1.89006	1.5657	0	0
MSTRG.28206	26.2618	3.58936	29.7567	21.9819	50.6142	37.3086	35.6975	17.3796	49.9922	29.5108	19.09	109.84	67.9702	46.0728	60.3359	19.6462	0	50.6421	85.7127	56.7753	126.932	84.7478	7.48918	34.3058	48.506	44.3345	86.0327	72.1023	32.7489	121.182	38.9401	67.6557	57.3806	MSTRG.28206	27.6584	33.118	29.2006	36.5003	3.72023	0	61.6873	79.2057	22.9699	26.6817	24.3516	20.7906	32.8797	49.8363	90.7089
MSTRG.28582	251.363	154.343	292.607	40.9662	335.553	229.311	365.899	221.591	225.266	2.6828	137.872	146.453	114.052	65.2698	196.65	216.109	215.587	164.587	176.187	158.16	253.864	256.665	108.593	642.009	335.5	47.1054	1206.99	430.493	0	255.119	363.441	441.373	297.833	MSTRG.28582	259.989	182.149	280.326	307.646	21.0813	16.7524	117.206	302.962	4.59398	218.79	0	86.9427	92.3764	203.876	347.06
MSTRG.2862	746.585	233.309	1339.05	770.364	1443.44	1049.19	1784.87	1114.47	660.741	759.231	1491.14	997.711	1600.18	1274.68	1655.89	1355.59	287.449	2354.86	1104.74	1427.49	1466.77	1234.9	894.957	2185.77	1309.66	2011.68	2181.18	1526.87	947.198	707.955	928.072	1153.37	1360.74	MSTRG.2862	639.831	419.495	309.527	1280.12	97.9662	125.643	1517.51	1498.97	1343.74	1312.74	1241.93	1081.11	1581.36	1174.17	512.702
MSTRG.28629	382.672	211.772	0	0	0	0	0	0	1590.11	42.9247	4.24222	0	0	0	0	0	0	10596.9	0	0	0	4000.1	0	0	0	0	0	0	0	0	0	0	0	MSTRG.28629	0	574.046	2.92006	0	1.24008	649.753	0	465.333	0	0	0	1.89006	4247.75	1829.59	0
MSTRG.28729	9.37921	0	0	1.99835	5.6238	2.72989	8.92436	4.34491	15.0579	5.36559	3.18166	0	4.60815	3.8394	0	0	0	0	0	0	14.1035	9.68546	3.74459	0	0	2.7709	20.243	14.8446	15.1149	31.8899	32.4501	22.5519	8.19723	MSTRG.28729	228.643	5.51967	5.84013	10.4287	0	0	0	3.96028	4.59398	0	0	1.89006	4.69711	10.5713	31.5509
MSTRG.29092	1.87584	0	9.9189	0	3.7492	0	8.92436	0	12.6486	0	3.18166	0	5.76019	7.6788	0	0	0	0	0	8.11076	0	12.1068	0	0	0	0	2.53037	10.6033	5.03829	25.5119	3.24501	6.4434	16.3945	MSTRG.29092	9.21947	0	8.76019	7.8215	1.24008	0	0	3.96028	0	0	0	0	0	3.02038	0
MSTRG.29236	9.37921	3.58936	19.8378	12.9893	3.7492	9.09965	8.92436	4.34491	23.4903	29.5108	3.18166	45.7665	27.6489	3.8394	6.70399	0	71.8623	0	0	24.3323	14.1035	14.5282	0	29.405	20.2108	0	20.243	40.2925	22.6723	6.37797	12.98	9.66509	13.662	MSTRG.29236	11.0634	8.27951	8.76019	5.21433	4.96031	7.17959	12.3375	9.90071	11.485	7.11513	0	0	1.5657	13.5917	0
MSTRG.29245	90.0404	0	0	0	0	0	0	2.17246	0	29.5108	2844.41	0	0	0	811.183	0	0	0	0	4.05538	14.1035	0	3.74459	0	0	0	0	67.861	0	0	0	0	0	MSTRG.29245	0	0	0	719.578	0	915.398	0	0	0	0	0	1.89006	823.559	0.755095	0
MSTRG.2931	159.447	78.966	133.905	87.9274	131.222	160.154	223.109	28.2419	233.699	174.382	82.7232	329.519	433.166	95.985	183.242	157.17	0	113.945	52.38	93.2737	14.1035	111.383	89.8702	494.984	157.645	135.774	435.224	572.577	199.012	459.214	425.096	383.382	516.425	MSTRG.2931	448.066	154.551	125.563	151.216	34.7222	11.966	308.436	198.014	41.3459	44.4696	24.3516	15.1205	46.9711	233.324	7.88773
MSTRG.29944	0	0	0	6.99423	0	1.81993	0	0	0	0	0	0	0	0	0	0	0	0	9.52363	4.05538	0	0	0	0	0	0	0	0	0	6.37797	0	0	0	MSTRG.29944	5.53168	19.3189	0	0	7.44047	0	2.05624	0	0	12.4515	0	0	0	0	0
MSTRG.29992	0	0	0	0	0	0	0	2.17246	19.2741	40.2419	0	0	0	0	0	0	0	0	0	0	0	0	0	656.712	0	0	0	0	0	0	6.49001	6.4434	0	MSTRG.29992	0	0	2.92006	0	0	0	0	5.94042	2.29699	1.77878	0	200.346	0	3.77547	0
MSTRG.30068	0	0	0	26.9777	0	4.54982	0	4.34491	1.20463	24.1452	0	9.15331	5.76019	0	4.46933	39.2925	4024.29	63.3027	4.76182	4.05538	0	16.9496	7.48918	2587.64	4.04217	2.7709	0	0	0	0	0	0	0	MSTRG.30068	0	13.7992	0	0	0	0	69.9123	293.061	0	243.693	0	35.9111	0	1.51019	0
MSTRG.30289	52.5236	0	24.7972	0	35.6174	10.9196	8.92436	0	42.7645	18.7796	5.30277	0	19.5846	26.8758	15.6427	49.1156	0	0	0	20.2769	0	87.1692	71.1472	0	8.08434	0	0	0	0	0	25.9601	0	13.662	MSTRG.30289	46.0974	5.51967	0	0	0	0	47.2936	23.7617	0	30.2393	0	5.67018	18.7884	0	0
MSTRG.30472	1.87584	0	39.6756	0	0	519.59	71.3949	0	0	0	0	0	0	1278.52	0	0	0	0	0	0	521.831	3464.97	0	0	0	0	0	0	0	0	181.72	0	122.958	MSTRG.30472	3239.72	0	0	0	0	0	0	0	0	1.77878	0	0	0	0.755095	0
MSTRG.30531	11.255	7.17873	9.9189	9.99175	11.2476	8.18968	8.92436	0	33.7297	8.04839	4.24222	36.6132	11.5204	3.8394	6.70399	9.82312	0	37.9816	9.52363	24.3323	0	16.9496	7.48918	0	8.08434	2.7709	12.6519	36.0512	27.7106	31.8899	16.225	19.3302	27.3241	MSTRG.30531	16.595	11.0393	14.6003	13.0358	1.24008	1.1966	43.1811	23.7617	6.89098	3.55756	0	0	4.69711	26.4283	0
MSTRG.30659	54.3994	43.0724	39.6756	39.967	29.9936	19.1093	0	2.17246	93.9613	93.8978	10.6055	155.606	49.5376	49.9122	44.6933	0	0	0	4.76182	44.6092	0	60.5342	14.9784	29.405	44.4638	13.8545	121.458	53.0164	73.0552	153.071	61.6551	67.6557	117.494	MSTRG.30659	9.21947	8.27951	0	20.8573	21.0813	10.7694	57.5748	201.974	50.5338	0	0	11.3404	3.1314	77.0197	0
MSTRG.30843	1.87584	0	44.635	0	0	0	0	26.0695	0	101.946	0	0	0	0	0	0	0	0	0	0	0	0	0	0	0	0	0	0	0	0	0	0	0	MSTRG.30843	0	921.786	0	0	3.72023	5576.15	0	0	675.316	0	0	0	0	0	0
MSTRG.3180	5.62752	3.58936	0	4.99588	3.7492	0	71.3949	0	22.2857	0	1.06055	9.15331	0	3.8394	2.23466	0	0	0	0	12.1661	0	2.42137	0	68.6117	0	0	22.7734	8.48263	2.51914	6.37797	9.73502	16.1085	24.5917	MSTRG.3180	5.53168	8.27951	5.84013	0	0	0	8.22497	11.8808	0	3.55756	0	0	0	5.28566	0
MSTRG.32306	0	10.7681	4.95945	6.99423	0	4.54982	0	0	3.6139	26.828	1.06055	0	26.4969	7.6788	2.23466	0	0	0	0	0	0	2.42137	0	0	0	13.8545	0	6.36197	5.03829	0	6.49001	0	16.3945	MSTRG.32306	1.84389	13.7992	0	2.60717	9.92063	9.57279	2.05624	5.94042	11.485	1.77878	24.3516	0	0	7.55095	0
MSTRG.33179	0	3.58936	0	0	0	0	0	0	130.1	2.6828	1.06055	0	0	3.8394	0	0	0	0	0	0	0	7363.37	0	0	0	0	0	0	0	19.1339	0	0	0	MSTRG.33179	0	0	0	0	1109.87	1.1966	2492.17	0	2698.97	0	0	0	0	0.755095	0
MSTRG.33446	0	0	0	0	5.6238	3.63986	0	2.17246	0	0	0	0	0	0	2.23466	0	0	0	0	0	0	7.2641	0	14.7025	0	0	0	0	0	0	0	0	81.9723	MSTRG.33446	0	0	0	0	0	0	0	0	0	0	0	0	4.69711	0.755095	0
MSTRG.33456	0	0	0	0	0	0	0	0	0.602316	383.64	0	54.9199	2.30407	0	674.869	0	0	0	0	0	0	0	0	0	4.04217	2.7709	0	0	0	0	0	0	5.46482	MSTRG.33456	0	0	0	0	1.24008	0	0	0	0	32.0181	0	0	0	1908.88	0
MSTRG.3347	0	0	34.7161	4.99588	1.8746	10.9196	0	6.51737	780.602	0	1.06055	0	0	3.8394	0	0	0	0	0	4.05538	14.1035	9.68546	0	0	60.6325	16.6254	0	0	0	82.9137	0	0	10.9296	MSTRG.3347	3.68779	16.559	8.76019	2.60717	0	1.1966	0	0	0	0	0	0	242.684	51.3464	1983.76
MSTRG.3364	1.87584	0	4.95945	0	0	0	0	0	20.4788	0	0	0	0	0	0	0	0	0	0	89.2183	0	38.7419	468.074	0	0	0	0	10.6033	0	0	0	0	0	MSTRG.3364	0	0	183.964	5.21433	0	0	148.05	0	0	0	0	0	0	281.65	0
MSTRG.34267	121.93	0	49.5945	0	80.6078	3.63986	0	0	0	8.04839	5.30277	0	18.4326	0	203.354	0	0	0	0	133.827	84.6212	0	0	0	0	0	0	12.7239	0	0	55.1651	190.08	292.368	MSTRG.34267	140.136	13.7992	0	5.21433	0	0	203.568	63.3645	0	0	24.3516	0	371.071	0	0
MSTRG.34281	33.7651	0	4.95945	0.999175	11.2476	19.1093	53.5462	4.34491	0	265.597	16.9689	0	32.257	0	375.424	0	0	0	0	498.812	0	0	3.74459	117.62	16.1687	0	0	29.6892	0	0	9.73502	228.741	0	MSTRG.34281	40.5657	63.4763	0	127.751	0	0	30.8436	104.948	0	0	0	0	2660.13	0	0
MSTRG.34293	0	0	0	0	0	18.1993	0	0	40.9575	0	11.6661	0	0	0	0	0	0	0	4.76182	0	0	0	299.567	0	0	2.7709	43.0164	0	0	0	0	0	0	MSTRG.34293	0	0	0	5.21433	0	0	2.05624	63.3645	0	1.77878	0	0	0	90.6114	0
MSTRG.3465	0	0	0	0	0	1.81993	0	0	1.80695	8.04839	0	0	0	0	0	0	0	0	0	4.05538	0	7.2641	0	0	0	91.4398	27.8341	0	0	0	3.24501	0	0	MSTRG.3465	0	0	0	18.2502	0	0	4.11249	7.92057	0	0	0	0	0	18.8774	0
MSTRG.35784	28.1376	143.575	59.5134	72.9398	89.9808	100.096	0	0	5.42085	190.478	62.5727	91.5331	240.776	42.2334	111.733	29.4694	0	0	142.854	89.2183	239.76	358.362	262.121	269.546	8.08434	11.0836	12.6519	8.48263	259.472	82.9137	45.4301	74.0991	49.1834	MSTRG.35784	165.95	104.874	35.0408	132.965	44.6428	0	24.6749	49.5035	84.9887	48.0271	0	107.733	7.82851	117.04	157.755
MSTRG.3607	39.3927	35.8936	19.8378	8.99258	95.6046	5.45979	0	2.17246	278.27	5.36559	2.12111	0	5.76019	0	71.5093	884.081	0	443.119	19.0473	551.531	0	29.0564	0	58.81	0	163.483	0	2.12066	0	0	0	6.4434	0	MSTRG.3607	20.2828	63.4763	8.76019	250.288	1.24008	0	497.611	43.5631	68.9098	0	0	9.45029	0	11.3264	0
MSTRG.36123	0	0	0	17.9852	11.2476	4.54982	0	0	11.444	2.6828	1.06055	146.453	8.06426	0	8.93866	19.6462	0	12.6605	9.52363	16.2215	0	21.7923	7.48918	4.90083	20.2108	0	0	12.7239	0	12.7559	0	0	0	MSTRG.36123	18.4389	19.3189	81.7618	0	32.242	4.78639	10.2812	23.7617	16.0789	12.4515	24.3516	9.45029	1.5657	58.1423	15.7755
MSTRG.36151	0	0	0	0	0	165.614	0	34.7593	0	56.3387	0	0	0	0	0	0	0	0	0	190.603	0	0	0	0	0	11.0836	2.53037	0	0	0	0	0	0	MSTRG.36151	540.261	0	0	0	4.96031	2.3932	0	0	8027.99	0	0	0	0	0	0
MSTRG.36243	58.1511	17.9468	173.581	43.9637	56.238	31.8488	98.168	21.7246	25.2973	34.8763	11.6661	0	29.953	7.6788	33.52	49.1156	0	0	47.6182	44.6092	0	0	48.6797	191.133	36.3795	66.5017	12.6519	120.877	2.51914	0	94.1052	32.217	68.3102	MSTRG.36243	457.286	38.6377	5.84013	28.6788	1.24008	1.1966	71.9685	15.8411	0	0	0	1.89006	18.7884	47.571	0
MSTRG.36809	13.1309	28.7149	4.95945	12.9893	16.8714	16.3794	0	15.2072	37.9459	18.7796	0	82.3798	61.058	76.788	20.112	88.4081	0	0	19.0473	24.3323	28.2071	21.7923	3.74459	24.5042	12.1265	11.0836	37.9556	46.6545	40.3063	172.205	25.9601	61.2123	43.7185	MSTRG.36809	18.4389	8.27951	2.92006	41.7146	14.8809	9.57279	30.8436	41.583	11.485	8.89391	0	1.89006	9.39421	18.8774	3.94386
MSTRG.36984	303.886	1643.93	0	0	0	0.909965	0	8.68982	0	415.833	128.327	0	0	0	0	1080.54	0	0	0	0	0	0	0	0	0	80.3562	0	0	0	0	207.68	0	0	MSTRG.36984	0	0	0	10.4287	0	1.1966	265.255	0	0	0	24.3516	0	0	0	0
MSTRG.37024	35.641	0	0	0	0	165.614	749.647	0	0	0	1.06055	0	0	0	0	0	0	0	0	239.267	0	2.42137	0	171.529	1038.84	0	0	271.444	0	0	0	473.59	718.624	MSTRG.37024	258.145	0	0	0	0	0	125.431	685.129	2.29699	0	24.3516	0	0	0.755095	0
MSTRG.37059	5.62752	7.17873	0	1.99835	1.8746	0.909965	0	0	0	34.8763	3.18166	0	43.7774	3.8394	6.70399	0	0	0	0	16.2215	0	0	0	14.7025	0	0	0	2.12066	15.1149	38.2678	3.24501	3.2217	2.73241	MSTRG.37059	0	11.0393	0	0	0	5.98299	0	0	13.782	0	0	0	1.5657	20.3876	0
MSTRG.37373	127.557	0	0	0	0	34.5787	0	0	0	0	0	9.15331	5.76019	0	0	0	0	0	4.76182	0	0	0	0	0	0	0	5.06075	0	0	0	0	0	0	MSTRG.37373	197.297	0	0	0	1.24008	3.5898	0	0	0	0	24.3516	0	0	0	0
MSTRG.3796	30.0135	14.3575	0	7.9934	11.2476	4.54982	0	0	18.6718	2.6828	0	9.15331	20.7367	3.8394	2.23466	0	0	0	4.76182	16.2215	0	2.42137	0	0	16.1687	16.6254	15.1822	16.9653	7.55743	12.7559	25.9601	3.2217	57.3806	MSTRG.3796	14.7512	2.75984	2.92006	0	2.48016	0	16.4499	9.90071	9.18797	0	0	1.89006	0	13.5917	0
MSTRG.38118	0	1841.34	4.95945	1226.99	7367.18	0	5122.59	2.17246	0	9435.39	0	329.519	3501.04	0	2.23466	0	0	0	0	4.05538	0	2.42137	0	0	0	182.88	0	621.352	0	4911.04	0	0	0	MSTRG.38118	0	6711.92	0	2.60717	1909.72	3100.39	748.473	279.2	19138.5	7.11513	0	3.78012	1014.57	1.51019	0
MSTRG.38174	1.87584	3.58936	0	1.99835	0	4.54982	0	0	0.602316	0	0	0	3.45611	0	2.23466	0	0	0	0	0	0	2.42137	0	0	0	2.7709	0	6.36197	2.51914	0	6.49001	0	2.73241	MSTRG.38174	0	0	0	0	0	0	12.3375	0	2.29699	0	0	0	0	4.53057	0
MSTRG.38438	31.8893	107.681	0	0	0	69.1573	0	195.521	3.01158	101.946	60.4516	9.15331	0	0	24.5813	0	0	0	109.522	28.3877	0	96.8546	0	0	0	0	0	203.583	0	0	0	0	35.5213	MSTRG.38438	40.5657	0	0	0	0	0	10.2812	53.4638	0	1.77878	0	0	0	2.26528	0
MSTRG.38590	0	857.858	0	0	1.8746	0	3016.44	0	132.51	0	0	82.3798	0	0	2.23466	0	0	0	171.425	1390.99	0	0	0	0	0	3660.36	0	0	0	0	3.24501	0	0	MSTRG.38590	0	0	2.92006	0	0	0	0	0	0	0	2678.67	1.89006	1.5657	25.6732	0
MSTRG.38595	11.255	3.58936	84.3106	0	71.2348	0	0	0	0	2.6828	0	0	0	0	308.384	0	0	0	4.76182	60.8307	0	0	3.74459	0	0	11.0836	0	0	0	0	0	0	0	MSTRG.38595	0	866.589	0	0	27.2817	1.1966	30.8436	0	0	88.9391	0	39.6912	1.5657	0	149.867
MSTRG.39124	13.1309	21.5362	4.95945	8.99258	37.492	36.3986	8.92436	0	31.9228	5.36559	4.24222	0	11.5204	30.7152	0	58.9387	0	0	23.8091	0	0	338.991	14.9784	4.90083	24.253	0	7.59112	16.9653	0	19.1339	16.225	28.9953	10.9296	MSTRG.39124	40.5657	8.27951	26.2806	13.0358	0	16.7524	6.16873	63.3645	9.18797	0	24.3516	0	0	21.1427	0
MSTRG.3932	0	0	0	0	0	0	0	0	0	0	370.133	796.338	0	0	0	1444	0	0	0	8.11076	0	0	0	0	4.04217	0	0	0	0	6.37797	210.925	473.59	0	MSTRG.3932	0	0	0	0	0	0	4.11249	0	0	0	0	0	0	1.51019	721.727
MSTRG.398	0	0	4.95945	0	0	713.413	0	0	0	42.9247	1.06055	1757.44	0	0	0	4941.03	0	0	0	0	1509.08	0	0	93.1158	0	0	1267.72	0	0	0	3.24501	0	0	MSTRG.398	0	0	0	0	0	0	0	41.583	0	0	0	820.285	526.076	0	0
MSTRG.39991	0	226.13	0	0	0	0	0	286.764	0	37.5591	0	1244.85	1.15204	0	4.46933	0	0	0	14.2854	0	2016.81	0	0	0	4.04217	0	0	0	0	0	0	0	2.73241	MSTRG.39991	60.8485	0	0	0	0	2.3932	0	0	0	0	0	0	0	0	0
MSTRG.40807	0	0	0	0.999175	0	0	0	0	0.602316	0	0	1135.01	0	0	0	1630.64	0	0	0	0	0	0	617.857	0	0	0	0	0	0	4215.84	0	898.854	0	MSTRG.40807	0	0	0	693.506	1.24008	0	0	0	0	0	0	0	0	0	0
MSTRG.40956	605.897	154.343	614.972	579.522	0	757.091	4355.09	0	667.366	0	1159.19	897.024	0	0	2.23466	3644.38	431.174	0	0	8.11076	1918.08	0	0	147.025	4.04217	6655.71	0	0	0	0	905.357	16.1085	174.874	MSTRG.40956	877.694	85.555	5.84013	0	0	0	2.05624	1213.83	0	10.6727	0	179.556	140.913	0	0
MSTRG.4099	30.0135	14.3575	59.5134	0.999175	20.6206	9.09965	0	0	20.4788	10.7312	2.12111	18.3066	42.6254	3.8394	6.70399	29.4694	0	25.3211	9.52363	0	28.2071	14.5282	11.2338	19.6033	36.3795	0	63.2593	57.2577	7.55743	57.4018	51.9201	25.7736	38.2537	MSTRG.4099	42.4096	22.0787	8.76019	18.2502	7.44047	1.1966	28.7874	45.5433	0	0	0	1.89006	1.5657	17.3672	3.94386
MSTRG.4112	5.62752	7.17873	14.8783	28.9761	5.6238	7.27972	17.8487	6.51737	27.7065	34.8763	19.09	18.3066	36.8652	0	0	19.6462	0	0	0	8.11076	14.1035	0	22.4675	19.6033	0	0	2.53037	46.6545	57.9403	57.4018	19.47	0	30.0565	MSTRG.4112	11.0634	0	14.6003	13.0358	0	0	20.5624	0	4.59398	17.7878	0	1.89006	9.39421	14.3468	0
MSTRG.41373	1.87584	0	0	0	0	0	8.92436	4.34491	0	0	4.24222	0	0	0	0	0	0	0	0	0	0	0	0	9.80167	0	11.0836	0	0	0	0	0	0	0	MSTRG.41373	0	0	17.5204	2.60717	0	0	2.05624	0	0	0	0	0	0	0.755095	0
MSTRG.42174	0	0	0	0	0	1050.1	35.6975	0	0	0	0	18.3066	8.06426	0	0	0	1149.8	0	0	0	0	0	0	0	4.04217	0	0	0	0	0	0	25.7736	0	MSTRG.42174	0	0	0	0	0	0	0	73.2652	0	1.77878	0	0	1.5657	0	0
MSTRG.422	0	0	0	0	1.8746	0	0	0	0.602316	10.7312	304.379	0	0	0	0	0	4168.01	0	0	0	0	542.386	0	0	0	0	0	0	0	0	100.595	625.009	10.9296	MSTRG.422	0	0	0	0	0	1.1966	0	1.98014	0	0	0	0	1.5657	0	0
MSTRG.42550	0	0	0	0	0	0	0	0	0	0	1.06055	0	0	2338.19	0	0	0	0	0	0	0	0	0	0	4.04217	0	0	0	0	0	0	892.41	0	MSTRG.42550	9.21947	0	0	0	1.24008	0	0	47.5234	4.59398	138.745	0	931.799	1.5657	0	0
MSTRG.42625	0	0	0	3.9967	1.8746	0	26.7731	4.34491	0	5.36559	4.24222	0	0	23.0364	4.46933	0	0	0	0	8.11076	0	0	3.74459	0	0	0	0	0	0	0	0	0	0	MSTRG.42625	0	0	0	0	0	15.5558	0	0	0	0	0	17.0105	0	7.55095	0
MSTRG.42662	5.62752	3.58936	0	0	0	0	0	0	2.40926	0	2.12111	0	0	0	0	0	0	0	0	0	0	2.42137	0	0	0	0	0	0	2.51914	57.4018	0	3.2217	8.19723	MSTRG.42662	0	2.75984	0	2.60717	1.24008	0	0	0	0	0	0	0	0	4.53057	0
MSTRG.42766	332.024	0	0	0.999175	1.8746	366.716	0	0	0	0	121.964	0	0	0	0	0	0	0	0	0	0	0	0	0	286.994	0	2.53037	61.499	2.51914	0	0	0	0	MSTRG.42766	82.9752	0	0	0	0	1.1966	0	1.98014	0	0	0	0	0	0	0
MSTRG.42994	2810.01	0	748.877	1825.49	3419.27	2526.97	3400.18	3519.38	2987.49	9810.98	4082.07	7148.73	483.856	1789.16	5238.05	5422.36	5892.71	7583.66	7580.81	5604.53	5274.72	3537.62	3.74459	4038.29	6815.1	3773.97	614.881	3925.34	5091.19	12.7559	3718.78	9526.56	3005.65	MSTRG.42994	1766.45	3518.79	9376.32	5519.37	20498.5	3606.55	7762.32	2752.4	578.842	4393.59	10860.8	3122.38	4286.89	7759.35	2520.13
MSTRG.43297	116.302	53.8405	123.986	106.912	131.222	158.334	44.6218	58.6563	298.749	160.968	75.2993	247.139	180.87	119.021	82.6826	166.993	359.312	75.9632	185.711	255.489	84.6212	331.727	78.6364	39.2067	246.572	202.276	452.937	371.115	340.085	631.419	353.706	438.151	390.735	MSTRG.43297	88.5069	49.6771	20.4404	185.109	182.291	71.7959	236.468	370.286	73.5038	51.5847	73.0547	51.0316	61.0624	293.732	74.9334
MSTRG.43299	0	17.9468	0	64.9464	11.2476	8.18968	0	0	0	8.04839	1.06055	9.15331	0	26.8758	15.6427	9.82312	0	0	0	0	0	0	0	19.6033	0	0	0	14.8446	2.51914	0	12.98	3.2217	16.3945	MSTRG.43299	5.53168	8.27951	46.721	2.60717	65.7241	61.0265	0	31.6823	0	1.77878	0	0	0	14.3468	0
MSTRG.43922	433.319	0	0	0	0	0	0	0	0	0	0	0	0	0	0	0	0	12.6605	0	0	0	0	0	0	0	0	637.654	2.12066	7.55743	274.253	0	151.42	2.73241	MSTRG.43922	0	0	0	239.859	0	1.1966	0	0	11560.8	0	0	0	0	0	0
MSTRG.44279	0	0	4.95945	0	0	0.909965	0	0	0	118.043	0	0	0	0	2.23466	0	0	189.908	0	162.215	0	0	0	0	0	0	0	0	5.03829	0	0	0	0	MSTRG.44279	0	0	0	0	1.24008	0	0	326.723	2.29699	0	0	0	1.5657	0	0
MSTRG.44310	48.7719	0	0	0	0	457.712	0	10.8623	0.602316	0	0	0	0	0	0	0	0	0	0	0	112.828	0	0	0	0	0	0	120.877	390.467	0	0	0	516.425	MSTRG.44310	0	0	2.92006	0	823.412	0	2.05624	0	0	1.77878	0	1.89006	0	0	0
MSTRG.4433	3.75168	3.58936	14.8783	19.9835	14.9968	22.7491	44.6218	0	33.7297	21.4624	9.54498	36.6132	10.3683	7.6788	4.46933	39.2925	0	0	19.0473	8.11076	14.1035	7.2641	3.74459	19.6033	16.1687	27.709	75.9112	72.1023	20.1532	44.6458	51.9201	25.7736	49.1834	MSTRG.4433	127.229	13.7992	20.4404	18.2502	8.68055	7.17959	45.2374	7.92057	84.9887	5.33635	0	3.78012	14.0913	52.1015	0
MSTRG.44370	0	0	0	0	0	1.81993	160.639	4.34491	1.80695	18.7796	0	0	1.15204	0	2.23466	0	0	0	0	0	0	0	0	122.521	0	52.6472	0	0	0	0	0	0	0	MSTRG.44370	0	0	0	0	0	0	0	0	18.3759	0	0	0	0	17.3672	0
MSTRG.44458	1067.35	0	0	0	0	980.942	0	0	0	0	2.12111	0	0	3.8394	489.391	0	0	0	4.76182	0	0	0	3.74459	0	0	0	0	1359.34	0	0	652.246	615.344	0	MSTRG.44458	529.198	5.51967	2.92006	0	3.72023	4237.15	4.11249	3.96028	2.29699	0	0	0	1.5657	0	0
MSTRG.44639	22.5101	3.58936	4.95945	29.9753	13.1222	15.4694	8.92436	4.34491	59.6293	50.9731	6.36332	9.15331	38.0172	7.6788	24.5813	9.82312	0	37.9816	0	32.443	14.1035	31.4778	3.74459	4.90083	44.4638	16.6254	50.6075	69.9817	55.4212	172.205	35.6951	54.7689	98.3667	MSTRG.44639	16.595	8.27951	0	10.4287	18.6012	5.98299	59.6311	73.2652	34.4549	3.55756	0	0	1.5657	38.5098	3.94386
MSTRG.44800	13.1309	0	0	5.99505	7.4984	8.18968	0	2.17246	12.0463	13.414	1.06055	9.15331	12.6724	0	6.70399	9.82312	0	0	4.76182	16.2215	0	2.42137	3.74459	0	8.08434	5.54181	17.7126	19.0859	7.55743	0	9.73502	9.66509	19.1269	MSTRG.44800	1.84389	2.75984	0	13.0358	1.24008	5.98299	26.7312	9.90071	4.59398	5.33635	0	0	7.82851	2.26528	0
MSTRG.45004	7.50337	3.58936	0	0	5.6238	5.45979	0	0	3.01158	0	1.06055	0	0	0	0	0	0	0	0	4.05538	0	0	0	0	0	0	5.06075	2.12066	0	0	0	12.8868	0	MSTRG.45004	0	8.27951	0	0	0	0	2.05624	0	0	0	0	0	0	0	0
MSTRG.45005	5.62752	3.58936	0	0.999175	5.6238	2.72989	8.92436	2.17246	6.62548	2.6828	1.06055	0	0	0	8.93866	9.82312	0	0	19.0473	0	0	0	0	0	0	0	7.59112	4.24131	0	0	16.225	16.1085	13.662	MSTRG.45005	18.4389	2.75984	0	2.60717	0	0	6.16873	3.96028	0	0	0	0	0	21.1427	0
MSTRG.45014	0	3.58936	0	0.999175	0	0	0	0	0	0	0	0	1.15204	23.0364	0	0	0	12.6605	0	4.05538	0	0	33.7013	0	0	0	0	0	0	0	6.49001	3.2217	0	MSTRG.45014	357.716	0	0	714.363	0	0	435.924	89.1064	0	0	0	0	0	0	0
MSTRG.45085	388.299	710.694	376.918	577.523	972.917	232.041	374.823	534.424	486.671	190.478	275.744	530.892	398.605	437.692	475.984	874.258	71.8623	544.403	319.042	1001.68	874.419	145.282	86.1256	441.075	428.47	739.831	435.224	937.33	906.892	165.827	405.626	396.269	658.511	MSTRG.45085	534.729	320.141	172.284	972.473	49.6031	447.528	627.154	419.79	1070.4	355.756	194.813	173.885	144.045	299.773	212.969
MSTRG.45526	1.87584	0	4.95945	0.999175	1.8746	0	0	0	4.81853	5.36559	2.12111	9.15331	0	0	2.23466	0	0	0	0	0	0	0	0	0	4.04217	0	7.59112	0	2.51914	12.7559	0	0	0	MSTRG.45526	0	5.51967	0	2.60717	0	0	2.05624	1.98014	2.29699	0	0	0	0	5.28566	0
MSTRG.45971	1.87584	7.17873	0	5.99505	7.4984	37.3086	0	0	9.63706	5.36559	7.42388	18.3066	9.2163	0	4.46933	0	0	12.6605	0	0	0	0	7.48918	0	0	2.7709	27.8341	10.6033	10.0766	12.7559	42.1851	22.5519	19.1269	MSTRG.45971	0	2.75984	0	0	0	0	0	13.861	0	0	0	64.262	0	2.26528	0
MSTRG.46062	1202.41	0	0	0	491.145	1.81993	339.126	0	2.40926	402.419	1.06055	0	1.15204	0	2.23466	5166.96	0	0	9.52363	847.574	0	0	0	0	4.04217	0	0	0	0	0	0	12.8868	0	MSTRG.46062	685.929	0	0	0	1.24008	43.0775	117.206	0	0	0	0	0	1.5657	1222.5	0
MSTRG.46279	0	0	0	0	0	0	0	0	2.40926	0	0	0	0	0	0	0	0	0	0	16.2215	0	0	11.2338	0	0	0	10.1215	8.48263	0	0	25.9601	9.66509	0	MSTRG.46279	5.53168	13.7992	0	0	0	0	2.05624	0	0	0	0	1.89006	0	0	0
MSTRG.46340	163.198	0	2087.93	0.999175	0	0	0	0	0	0	0	0	0	0	0	0	0	0	0	336.596	0	0	0	0	0	0	0	0	0	6.37797	3.24501	0	0	MSTRG.46340	0	2.75984	0	0	2.48016	4.78639	0	182.173	4.59398	0	0	0	0	0.755095	0
MSTRG.46863	31.8893	0	4.95945	0	9.373	8.18968	0	0	0	8.04839	2.12111	9.15331	0	15.3576	0	0	0	0	0	0	0	0	0	14.7025	0	16.6254	2.53037	23.3272	45.3446	0	3.24501	9.66509	0	MSTRG.46863	0	16.559	11.6803	5.21433	0	9.57279	26.7312	1.98014	16.0789	0	0	1.89006	0	12.8366	0
MSTRG.47772	1.87584	0	0	0	0	4.54982	0	0	3.6139	0	0	0	8.06426	0	2.23466	9.82312	0	0	0	0	0	0	0	0	4.04217	0	0	0	0	0	3.24501	0	0	MSTRG.47772	0	2.75984	0	2.60717	1.24008	0	0	1.98014	0	0	0	0	0	2.26528	0
MSTRG.48360	0	1051.68	213.256	1.99835	0	169.253	0	690.841	476.432	826.301	9.54498	0	1378.99	1071.19	1921.81	1080.54	0	0	276.185	600.196	0	380.154	0	1602.57	8.08434	1931.32	1864.89	159.049	0	159.449	1077.34	637.896	502.763	MSTRG.48360	0	1211.57	846.818	404.111	252.976	1.1966	0	297.021	11.485	1.77878	0	353.441	1.5657	0	504.815
MSTRG.48367	0	0	0	0	0	0	0	2.17246	0	0	0	0	0	0	2.23466	0	71.8623	13622.7	4.76182	0	0	0	0	0	4.04217	0	0	0	0	0	0	0	439.918	MSTRG.48367	31.3462	0	0	2.60717	2.48016	1.1966	0	0	4.59398	71.1513	0	0	0	0	0
MSTRG.48638	0	3.58936	0	0	3.7492	8.18968	0	0	0	29.5108	5.30277	45.7665	0	11.5182	4.46933	0	0	0	0	4.05538	0	4.84273	0	14.7025	4.04217	91.4398	0	33.9305	0	0	6.49001	6.4434	5.46482	MSTRG.48638	16.595	11.0393	8.76019	0	2.48016	26.3252	12.3375	23.7617	0	3.55756	0	3.78012	0	0	3.94386
MSTRG.48972	5.62752	3.58936	0	8.99258	1.8746	3.63986	8.92436	0	1.20463	8.04839	0	9.15331	0	0	2.23466	0	71.8623	0	9.52363	8.11076	28.2071	9.68546	0	0	0	0	0	23.3272	0	25.5119	12.98	9.66509	30.0565	MSTRG.48972	3.68779	8.27951	14.6003	0	0	4.78639	14.3937	3.96028	45.9398	1.77878	0	0	0	2.26528	0
MSTRG.49746	2468.61	61.0192	0	0.999175	39.3666	245.691	0	4264.53	1729.85	9757.33	2496.54	64.0732	0	0	315.088	1797.63	0	0	23.8091	1468.05	42.3106	0	3.74459	0	0	11.0836	189.778	1887.38	390.467	752.601	146.025	863.415	1013.72	MSTRG.49746	1.84389	408.456	2.92006	2.60717	2.48016	148.378	0	578.201	0	1300.29	24.3516	2394.7	646.635	1014.09	2480.69
MSTRG.49877	0	0	0	0	0	0	0	0	0	222.672	0	0	4113.92	0	0	0	0	0	0	0	0	0	0	0	4.04217	110.836	0	23.3272	0	0	0	186.858	0	MSTRG.49877	0	0	0	0	1701.39	0	0	5.94042	0	0	0	179.556	0	0	0
MSTRG.50288	5.62752	50.2511	14.8783	10.9909	20.6206	12.7395	35.6975	8.68982	13.251	24.1452	4.24222	27.4599	26.4969	7.6788	11.1733	19.6462	0	12.6605	0	12.1661	28.2071	14.5282	18.723	4.90083	44.4638	24.9381	20.243	19.0859	40.3063	19.1339	45.4301	19.3302	38.2537	MSTRG.50288	22.1267	24.8385	14.6003	28.6788	2.48016	5.98299	30.8436	9.90071	36.7519	1.77878	0	0	1.5657	7.55095	0
MSTRG.50395	28.1376	93.3235	0	0	0	31.8488	0	0	6.02316	123.409	12.7266	0	1.15204	0	0	9.82312	0	0	0	0	0	0	0	78.4133	0	0	0	4.24131	0	51.0238	0	0	21.8593	MSTRG.50395	22.1267	0	58.4013	5.21433	2.48016	1.1966	335.168	0	2.29699	39.1332	0	0	40.7083	108.734	0
MSTRG.50711	65.6545	53.8405	148.783	128.894	151.843	129.215	124.941	30.4144	131.305	152.919	67.8754	201.373	270.729	153.576	167.6	255.401	0	177.247	71.4272	150.049	42.3106	227.608	52.4243	127.422	117.223	155.171	167.005	148.446	130.996	274.253	116.82	141.755	191.269	MSTRG.50711	97.7264	129.712	14.6003	153.823	7.44047	15.5558	326.943	221.776	179.165	72.9301	48.7032	43.4713	56.3653	172.917	47.3264
MSTRG.50777	178.205	68.1979	49.5945	482.602	95.6046	19.1093	17.8487	6.51737	18.6718	364.86	18.0294	256.293	127.876	184.291	20.112	157.17	215.587	253.211	14.2854	52.7199	0	94.4333	22.4675	68.6117	125.307	723.206	118.928	513.199	133.515	229.607	123.31	173.972	128.423	MSTRG.50777	86.663	121.433	96.3621	78.215	2377.23	331.458	244.693	324.743	2721.94	42.6908	0	15.1205	7.82851	95.1419	31.5509
MSTRG.50996	54.3994	28.7149	69.4323	37.9687	37.492	46.4082	8.92436	13.0347	104.201	37.5591	21.2111	64.0732	48.3856	23.0364	24.5813	19.6462	71.8623	12.6605	52.38	32.443	14.1035	75.0624	0	73.5125	129.349	36.0218	113.867	118.757	163.744	44.6458	136.29	77.3208	81.9723	MSTRG.50996	31.3462	19.3189	0	80.8221	53.3234	22.7354	63.7435	106.928	13.782	14.2303	0	13.2304	28.1826	104.958	19.7193
MSTRG.51098	223.225	82.5554	753.836	16.986	296.187	256.61	1392.2	280.247	519.799	166.333	318.166	521.739	1079.46	249.561	364.25	766.204	0	658.348	442.849	162.215	141.035	300.249	52.4243	774.332	929.699	479.366	809.72	1106.98	1098.35	727.089	976.747	1063.16	601.13	MSTRG.51098	200.984	218.027	55.4812	281.574	8.68055	220.174	357.786	356.425	2.29699	201.002	24.3516	243.818	198.844	427.384	268.183
MSTRG.5128	11.255	3.58936	9.9189	6.99423	14.9968	8.18968	0	0	10.2394	32.1935	8.48443	18.3066	11.5204	0	15.6427	0	0	0	0	0	0	16.9496	3.74459	0	44.4638	13.8545	30.3645	19.0859	12.5957	25.5119	16.225	6.4434	27.3241	MSTRG.5128	1.84389	2.75984	2.92006	15.643	2.48016	2.3932	67.856	7.92057	6.89098	0	0	1.89006	0	9.81623	0
MSTRG.51367	5.62752	21.5362	4.95945	29.9753	1.8746	17.2893	0	2.17246	13.8533	21.4624	7.42388	9.15331	36.8652	23.0364	8.93866	9.82312	0	0	4.76182	0	0	9.68546	0	4.90083	24.253	0	17.7126	27.5685	10.0766	44.6458	3.24501	25.7736	38.2537	MSTRG.51367	0	2.75984	26.2806	2.60717	7.44047	5.98299	26.7312	37.6227	48.2368	7.11513	0	0	0	24.9181	0
MSTRG.51704	0	3.58936	0	0	1.8746	0	0	0	0.602316	0	0	0	0	0	520.677	0	0	0	0	0	0	0	0	0	0	0	0	0	0	0	0	0	0	MSTRG.51704	0	2.75984	2.92006	2.60717	1.24008	0	2.05624	964.329	250.372	0	0	0	0	0	0
MSTRG.52221	461.457	0	49.5945	0.999175	0	1.81993	0	0	0	0	1.06055	0	1.15204	0	0	0	0	0	4.76182	0	0	0	3.74459	0	0	0	0	2.12066	0	0	0	0	79.2399	MSTRG.52221	0	0	0	2.60717	3.72023	3.5898	0	87.1262	0	1.77878	24.3516	1.89006	0	0	0
MSTRG.52846	5.62752	14.3575	9.9189	20.9827	50.6142	21.8392	35.6975	2.17246	65.6525	48.2903	22.2716	256.293	140.549	15.3576	17.8773	49.1156	71.8623	0	23.8091	48.6645	42.3106	58.1128	7.48918	34.3058	68.7169	24.9381	43.0164	139.963	105.804	274.253	103.84	61.2123	71.0426	MSTRG.52846	18.4389	13.7992	2.92006	52.1433	9.92063	11.966	20.5624	21.7816	4.59398	30.2393	24.3516	24.5708	15.657	118.55	23.6632
MSTRG.5329	50.6477	10.7681	64.4728	48.9596	108.727	69.1573	89.2436	32.5868	90.3474	42.9247	24.3927	0	87.5548	23.0364	111.733	78.585	71.8623	88.6237	38.0945	28.3877	0	19.3709	18.723	63.7108	64.6747	63.7308	108.806	116.636	20.1532	25.5119	61.6551	80.5425	73.775	MSTRG.5329	51.629	52.4369	14.6003	65.1791	0	31.1116	232.355	156.431	45.9398	23.1242	0	9.45029	23.4855	50.5913	0
MSTRG.53784	43.1444	61.0192	44.635	7.9934	1.8746	6.36975	26.7731	8.68982	27.7065	32.1935	2.12111	18.3066	0	26.8758	4.46933	9.82312	0	0	9.52363	8.11076	0	26.635	7.48918	9.80167	20.2108	0	0	50.8958	216.646	44.6458	45.4301	32.217	16.3945	MSTRG.53784	47.9413	5.51967	20.4404	0	11.1607	28.7184	24.6749	1.98014	0	1.77878	0	1.89006	9.39421	15.857	0
MSTRG.53888	18.7584	25.1255	9.9189	15.9868	18.746	29.1189	53.5462	19.5521	25.2973	24.1452	10.6055	36.6132	4.60815	46.0728	17.8773	49.1156	0	63.3027	4.76182	24.3323	14.1035	36.3205	3.74459	107.818	32.3373	5.54181	91.0935	152.687	27.7106	25.5119	55.1651	83.7642	16.3945	MSTRG.53888	49.7851	19.3189	17.5204	7.8215	6.20039	33.5048	10.2812	19.8014	62.0188	19.5666	0	20.7906	3.1314	30.9589	27.6071
MSTRG.53912	697.813	0	0	0	1.8746	2.72989	0	2.17246	0	0	0	0	1.15204	0	0	0	0	12.6605	0	178.437	0	0	0	0	0	0	2.53037	0	0	0	298.541	0	0	MSTRG.53912	0	0	0	0	1.24008	2.3932	421.53	0	4339.02	0	0	718.222	0	0	0
MSTRG.54471	86.2887	111.27	163.662	168.861	138.72	90.9965	499.764	91.2432	79.5057	155.602	104.995	64.0732	42.6254	107.503	58.1013	108.054	0	354.495	42.8563	56.7753	56.4141	53.2701	131.061	543.993	214.235	642.85	43.0164	207.824	128.476	38.2678	139.535	86.9859	207.663	MSTRG.54471	213.892	46.9172	40.8809	93.858	3.72023	3.5898	345.449	172.272	532.902	145.86	48.7032	60.4819	111.165	84.5706	19.7193
MSTRG.5465	7.50337	21.5362	64.4728	16.986	13.1222	2.72989	26.7731	0	47.583	5.36559	3.18166	9.15331	0	0	4.46933	29.4694	0	12.6605	0	8.11076	14.1035	4.84273	0	0	0	0	2.53037	8.48263	0	31.8899	19.47	9.66509	16.3945	MSTRG.5465	55.3168	13.7992	2.92006	5.21433	4.96031	0	51.4061	35.6425	25.2669	0	0	1.89006	7.82851	2.26528	0
MSTRG.5467	69.4061	21.5362	252.932	103.914	46.865	26.389	133.865	0	101.189	2.6828	1.06055	0	0	0	6.70399	9.82312	0	0	28.5709	0	112.828	14.5282	0	0	0	8.31271	2.53037	19.0859	0	293.387	48.6751	0	101.099	MSTRG.5467	92.1947	46.9172	2.92006	2.60717	31.002	0	100.756	114.848	206.729	0	0	1.89006	23.4855	4.53057	0
MSTRG.55487	82.537	86.1447	99.189	72.9398	146.219	101.916	464.067	293.282	95.7683	273.645	79.5415	183.066	108.291	284.116	210.058	157.17	0	189.908	204.758	109.495	56.4141	0	269.611	740.026	185.94	124.691	404.86	434.735	204.051	822.759	392.646	325.392	434.453	MSTRG.55487	158.575	66.2361	35.0408	140.787	7.44047	1.1966	199.456	136.63	452.508	167.206	0	149.315	184.753	147.999	67.0457
MSTRG.555	0	0	0	0.999175	7.4984	20.0192	0	0	12.6486	13.414	1.06055	594.965	10.3683	3.8394	2.23466	0	71.8623	0	4.76182	4.05538	0	4.84273	3.74459	0	0	0	25.3037	14.8446	2.51914	12.7559	12.98	3.2217	16.3945	MSTRG.555	7.37558	0	2.92006	10.4287	4.96031	10.7694	2.05624	1.98014	335.361	0	0	0	0	10.5713	3.94386
MSTRG.55900	0	0	0	0.999175	0	0	17.8487	0	0	5.36559	0	0	3.45611	0	2.23466	0	0	0	0	0	0	0	0	0	0	0	0	0	0	38.2678	0	0	0	MSTRG.55900	0	0	0	0	1.24008	0	2.05624	0	27.5639	0	0	0	0	0	0
MSTRG.56728	3.75168	0	19.8378	48.9596	0	1.81993	0	0	40.3552	34.8763	0	0	0	0	0	0	0	0	0	20.2769	28.2071	0	0	44.1075	0	0	0	0	0	0	3.24501	3.2217	24.5917	MSTRG.56728	31.3462	5.51967	17.5204	0	0	0	0	25.7418	0	0	0	0	0	0	0
MSTRG.57167	26.2618	7.17873	54.5539	14.9876	5.6238	8.18968	0	8.68982	54.8108	32.1935	29.6955	18.3066	48.3856	0	31.2853	19.6462	0	0	28.5709	40.5538	0	26.635	29.9567	83.3142	48.506	5.54181	50.6075	48.7751	17.634	12.7559	68.1451	38.6604	90.1695	MSTRG.57167	127.229	57.9566	23.3605	10.4287	50.8432	47.8639	43.1811	25.7418	0	0	0	3.78012	18.7884	23.4079	0
MSTRG.57672	223.225	2196.69	0	173.857	0	0	0	2.17246	1255.23	118.043	2.12111	0	1.15204	0	301.68	0	0	4747.7	1038.08	0	0	4.84273	0	0	4.04217	809.104	0	0	0	0	71.3901	0	0	MSTRG.57672	169.638	4964.95	0	0	3591.27	95.7279	0	1.98014	0	1.77878	0	0	360.111	0	39.4386
MSTRG.57743	0	0	0	5.99505	3.7492	2.72989	0	6.51737	0.602316	45.6075	13.7872	18.3066	27.6489	3.8394	4.46933	68.7619	0	0	28.5709	0	14.1035	0	89.8702	78.4133	0	5.54181	0	0	2.51914	57.4018	19.47	0	16.3945	MSTRG.57743	3.68779	2.75984	0	0	3.72023	2.3932	14.3937	1.98014	25.2669	1.77878	0	0	0	17.3672	0
MSTRG.58024	0	0	0	1.99835	0	5.45979	0	0	4.81853	2.6828	11.6661	9.15331	0	0	4.46933	0	0	0	2766.62	0	0	0	0	9.80167	0	0	0	12.7239	0	0	0	0	103.832	MSTRG.58024	0	195.948	405.889	0	2.48016	3541.93	0	3.96028	2.29699	0	0	0	0	1.51019	7.88773
MSTRG.58030	0	0	0	0	0	0.909965	0	0	0.602316	0	0	0	0	0	0	0	71.8623	0	0	141.938	0	19.3709	0	0	0	1271.85	0	0	0	0	0	0	0	MSTRG.58030	0	0	0	0	0	1.1966	22.6187	63.3645	0	1092.17	0	0	0	0	0
MSTRG.58061	1.87584	3.58936	9.9189	16.986	54.3634	55.5079	71.3949	13.0347	64.4478	75.1183	1.06055	54.9199	29.953	15.3576	29.0506	58.9387	0	177.247	33.3327	60.8307	84.6212	33.8991	0	9.80167	40.4217	11.0836	32.8949	110.274	83.1318	235.985	58.4101	70.8774	98.3667	MSTRG.58061	11.0634	11.0393	5.84013	26.0717	17.3611	9.57279	74.0248	61.3844	82.6917	14.2303	73.0547	1.89006	10.9599	66.4483	23.6632
MSTRG.58080	86.2887	0	163.662	0	80.6078	29.1189	0	325.868	10.8417	0	0	0	0	422.334	0	0	0	0	0	0	84.6212	0	0	0	0	0	0	229.031	0	0	3.24501	132.09	174.874	MSTRG.58080	22.1267	0	2946.34	0	0	0	0	1.98014	2.29699	654.592	0	0	0	303.548	0
MSTRG.58113	0	0	0	1170.03	0	0	0	2.17246	0	0	827.232	9.15331	5317.8	0	143.019	0	0	0	0	0	0	0	0	0	0	0	0	0	0	4598.52	0	0	0	MSTRG.58113	0	0	0	2.60717	1.24008	1.1966	2.05624	0	0	0	0	0	0	0	0
MSTRG.58220	643.414	0	0	2004.35	0	823.518	0	2.17246	0	34.8763	1.06055	0	0	0	1729.63	0	0	0	2866.61	0	0	0	0	0	4.04217	0	73.3808	0	3579.7	1938.9	0	0	0	MSTRG.58220	7.37558	2.75984	0	0	2.48016	1.1966	0	0	2.29699	1.77878	0	1.89006	0	0	0
MSTRG.58379	587.138	0	0	0	284.939	0	0	2.17246	0	0	857.988	9.15331	1.15204	0	64.8053	0	0	0	0	8.11076	0	2.42137	247.143	0	3355	0	0	0	0	510.238	0	270.623	0	MSTRG.58379	130.917	2.75984	0	0	432.787	2.3932	2.05624	0	0	2566.78	0	1.89006	0	0	1916.72
MSTRG.58429	0	398.419	0	0.999175	7.4984	2.72989	0	0	0	0	5.30277	0	1.15204	0	0	0	1868.42	0	0	0	14.1035	0	0	1700.59	0	63.7308	0	0	0	0	0	38.6604	0	MSTRG.58429	12.9073	0	0	0	0	1.1966	289.93	0	2.29699	0	0	0	264.604	117.795	331.285
MSTRG.58924	0	0	0	0	0	318.488	0	0	0.602316	0	10.6055	0	0	3.8394	0	117.877	0	0	1647.59	486.645	1410.35	0	1202.01	0	0	0	0	0	0	0	0	0	0	MSTRG.58924	0	71.7558	0	0	1.24008	0	0	380.187	0	65.815	0	1.89006	729.617	169.141	0
MSTRG.58958	1.87584	21.5362	0	0.999175	5.6238	54.5979	116.017	8.68982	2.40926	2.6828	0	0	0	7.6788	0	0	1724.7	0	0	0	0	0	0	0	0	0	0	91.1882	0	19.1339	0	0	2.73241	MSTRG.58958	289.491	0	23.3605	2.60717	2.48016	1.1966	8.22497	7.92057	2.29699	0	0	0	0	9.81623	0
MSTRG.58999	1.87584	0	0	0.999175	0	2.72989	0	2.17246	0	13.414	0	0	0	0	0	0	0	0	4.76182	0	0	0	0	0	0	0	0	0	0	12.7559	3.24501	3.2217	16.3945	MSTRG.58999	0	0	0	0	2.48016	2.3932	0	0	0	0	0	0	0	3.77547	0
MSTRG.59174	0	3.58936	0	83.9307	43.1158	154.694	0	0	0	0	0	0	0	0	0	0	0	0	0	0	0	0	0	0	0	0	30.3645	0	0	0	0	0	0	MSTRG.59174	0	0	0	0	0	665.309	2.05624	29.7021	888.936	1.77878	1388.04	0	0	0	0
MSTRG.59876	709.068	17.9468	9.9189	19.9835	41.2412	22.7491	17.8487	8.68982	116.247	26.828	13.7872	201.373	71.4263	30.7152	26.816	58.9387	0	0	19.0473	20.2769	14.1035	33.8991	63.658	4.90083	101.054	47.1054	468.119	65.7404	37.7872	114.804	55.1651	41.8821	68.3102	MSTRG.59876	25.8145	30.3582	5.84013	52.1433	9.92063	3.5898	84.306	43.5631	6.89098	5.33635	0	3.78012	32.8797	258.242	3.94386
MSTRG.59944	0	0	2340.86	1229.98	0	0	0	0	0.602316	219.989	0	0	0	0	319.557	49.1156	0	12.6605	285.709	0	0	0	0	0	0	0	0	0	0	3865.05	0	51.5472	0	MSTRG.59944	0	640.282	0	0	0	0	0	1653.42	0	0	0	0	0	965.011	0
MSTRG.60064	3.75168	10.7681	4.95945	6.99423	0	1.81993	0	2.17246	18.6718	2.6828	1.06055	0	0	0	0	0	0	0	0	0	0	19.3709	0	0	0	11.0836	2.53037	4.24131	0	0	6.49001	0	2.73241	MSTRG.60064	3.68779	5.51967	0	0	0	1.1966	0	15.8411	0	0	0	0	0	0	0
MSTRG.60110	525.236	0	0	0	0	727.972	4131.98	673.461	1.20463	0	1.06055	265.446	0	3.8394	0	9.82312	0	4836.32	347.613	0	0	0	3403.83	1754.5	0	11.0836	0	0	0	0	0	0	0	MSTRG.60110	123.541	2.75984	2.92006	2.60717	0	0	74.0248	0	0	3.55756	24.3516	0	0	66.4483	0
MSTRG.60680	401.43	405.598	0	26.9777	0	465.902	0	0	0.602316	646.554	102.874	0	0	72.9486	0	0	0	0	0	0	0	2.42137	3.74459	0	0	0	0	0	0	0	0	0	0	MSTRG.60680	0	11.0393	2.92006	0	1071.43	2.3932	0	1528.67	0	1.77878	0	1.89006	0	503.648	0
MSTRG.60998	0	226.13	0	0	1.8746	0.909965	0	8.68982	0	2.6828	1.06055	0	0	0	0	0	0	0	0	0	2933.54	0	0	4.90083	0	0	0	0	0	0	0	0	0	MSTRG.60998	0	0	0	0	0	0	0	0	4734.1	0	0	0	1.5657	0	0
MSTRG.61265	16.8826	0	0	704.419	0	0	0	2.17246	0	10.7312	0	0	0	0	0	0	0	0	0	770.522	0	2.42137	0	0	0	0	0	245.996	0	223.229	0	99.8726	0	MSTRG.61265	302.399	0	0	0	0	0	26.7312	0	0	1.77878	0	0	0	0	3360.17
MSTRG.61436	11.255	0	0	0	3.7492	7.27972	44.6218	2.17246	9.03474	0	0	0	0	0	0	0	0	0	0	0	0	7.2641	7.48918	19.6033	0	0	0	2.12066	0	0	3.24501	6.4434	2.73241	MSTRG.61436	5.53168	2.75984	0	0	0	3.5898	4.11249	1.98014	0	0	0	0	0	4.53057	0
MSTRG.6157	80.6612	0	4.95945	0	0	40.0385	1169.09	0	0	24.1452	1.06055	0	0	0	0	0	0	0	0	0	606.452	0	0	0	0	0	0	0	0	6.37797	0	270.623	0	MSTRG.6157	234.175	930.065	0	0	451.388	0	0	0	16.0789	0	0	0	0	0	0
MSTRG.61662	375.168	0	4.95945	0	0	359.436	0	0	0.602316	0	0	0	9.2163	0	0	0	0	12.6605	0	0	0	12.1068	0	0	0	0	0	0	10.0766	76.5357	0	0	0	MSTRG.61662	0	2.75984	0	0	0	0	0	0	2.29699	0	0	0	0	1.51019	0
MSTRG.61671	371.417	0	19.8378	0	0	666.094	508.689	0	0	568.753	1.06055	9.15331	3.45611	0	0	0	0	0	4.76182	0	0	0	0	0	4.04217	0	0	0	0	0	0	0	0	MSTRG.61671	0	507.81	0	2.60717	29.7619	0	123.375	269.299	11.485	0	24.3516	0	0	0	0
MSTRG.61782	497.098	0	9.9189	0	0	32.7587	142.79	0	0	0	0	0	0	2568.56	0	0	0	0	0	0	0	0	0	264.645	0	0	0	4.24131	0	0	0	0	117.494	MSTRG.61782	540.261	135.232	0	0	0	0	0	0	5855.03	0	267.867	0	0	0	0
MSTRG.61950	80.6612	61.0192	89.2701	479.604	208.081	47.3182	17.8487	43.4491	96.9729	265.597	71.0571	1107.55	134.788	19.197	232.405	235.755	431.174	303.853	319.042	364.984	169.242	772.416	44.9351	264.645	226.361	66.5017	30.3645	173.894	55.4212	57.4018	133.045	125.646	87.4371	MSTRG.61950	193.609	264.944	1016.18	99.0723	1475.69	161.541	464.711	348.505	376.707	147.639	219.164	158.765	18.7884	872.134	240.576
MSTRG.62041	0	0	4.95945	0	1.8746	0.909965	17.8487	0	5.42085	0	2.12111	0	0	0	0	0	0	0	0	4.05538	0	0	33.7013	9.80167	0	0	7.59112	0	0	0	12.98	12.8868	8.19723	MSTRG.62041	18.4389	0	20.4404	5.21433	0	45.4707	8.22497	3.96028	22.9699	0	0	5.67018	4.69711	14.3468	0
MSTRG.62306	0	3.58936	0	1.99835	61.8618	0.909965	0	0	0	93.8978	0	0	0	3.8394	0	834.966	0	0	0	490.701	0	0	3.74459	0	0	0	0	2.12066	0	0	0	0	0	MSTRG.62306	368.779	0	2.92006	46.929	1.24008	0	370.124	801.957	2.29699	0	0	0	3.1314	267.304	0
MSTRG.62348	1.87584	10.7681	0	0	13.1222	0	0	0	54.8108	13.414	0	82.3798	0	0	13.408	0	0	0	0	0	0	4.84273	0	0	4.04217	0	0	0	0	0	0	0	46.451	MSTRG.62348	5.53168	44.1574	0	0	0	0	55.5186	31.6823	0	0	0	0	0	0	0
MSTRG.62403	5.62752	39.483	14.8783	9.99175	16.8714	22.7491	35.6975	8.68982	8.43243	112.677	13.7872	18.3066	1.15204	11.5182	2.23466	0	0	0	4.76182	0	0	14.5282	3.74459	0	20.2108	16.6254	35.4252	38.1718	57.9403	57.4018	12.98	25.7736	46.451	MSTRG.62403	38.7218	19.3189	35.0408	18.2502	3.72023	87.3517	49.3498	9.90071	9.18797	3.55756	0	1.89006	1.5657	50.5913	7.88773
MSTRG.62434	41.2685	17.9468	14.8783	12.9893	46.865	40.9484	26.7731	39.1042	64.4478	2.6828	6.36332	18.3066	29.953	15.3576	20.112	127.701	0	50.6421	9.52363	28.3877	0	38.7419	7.48918	112.719	64.6747	0	139.171	86.9469	40.3063	70.1577	120.065	122.425	106.564	MSTRG.62434	112.478	46.9172	35.0408	26.0717	21.0813	10.7694	51.4061	81.1858	2.29699	19.5666	0	5.67018	9.39421	46.8159	3.94386
MSTRG.62855	136.936	0	575.296	0	0	330.317	8.92436	0	57.22	0	0	0	3145.06	0	113.968	0	0	12.6605	0	141.938	0	874.113	0	0	0	0	0	0	0	0	90.8602	28.9953	0	MSTRG.62855	0	0	0	0	0	0	308.436	1.98014	0	594.113	0	0	89.245	29.4487	0
MSTRG.63113	120.054	0	362.04	0	1.8746	0	0	0	0	26.828	0	0	0	0	0	0	0	0	0	0	0	0	0	0	8.08434	0	0	0	0	0	0	0	0	MSTRG.63113	0	0	7288.48	0	1.24008	3.5898	0	1.98014	0	0	0	0	120.559	0	0
MSTRG.63433	273.873	0	0	0	0	0.909965	0	4.34491	0	0	3.18166	1491.99	1.15204	172.773	2.23466	0	0	0	0	0	70.5177	5402.07	0	0	0	0	0	0	0	0	0	0	0	MSTRG.63433	0	0	0	0	591.517	1.1966	0	91.0865	0	1348.32	0	0	1.5657	0.755095	0
MSTRG.63790	9.37921	0	0	2.99753	7.4984	0.909965	0	0	5.42085	0	0	0	0	0	0	0	71.8623	0	0	0	0	0	0	0	0	0	7.59112	4.24131	0	0	0	19.3302	5.46482	MSTRG.63790	5.53168	5.51967	0	13.0358	0	0	2.05624	0	0	0	0	0	0	1.51019	0
MSTRG.63897	0	193.826	0	153.873	0	0.909965	0	0	0	21.4624	0	0	0	3.8394	2.23466	0	71.8623	0	14.2854	4.05538	0	2.42137	0	0	0	268.778	0	0	0	0	535.426	470.368	0	MSTRG.63897	1.84389	0	0	411.932	0	0	20.5624	7.92057	105.662	1.77878	24.3516	0	0	517.995	0
MSTRG.63936	0	0	0	1667.62	0	0	0	0	0	343.398	0	137.3	0	0	509.503	0	0	0	0	1346.39	493.624	0	0	0	278.91	0	0	0	0	0	0	138.533	0	MSTRG.63936	0	0	0	2.60717	0	0	0	0	2.29699	0	1972.48	0	0	0.755095	0
MSTRG.63970	0	2013.63	9.9189	35199	0	0	0	0	0	4780.74	3.18166	0	5.76019	3.8394	4.46933	9.82312	10060.7	25.3211	19.0473	4.05538	14.1035	2.42137	0	0	12.1265	19041.7	0	0	0	0	0	0	0	MSTRG.63970	0	4170.11	2.92006	0	0	0	4.11249	5.94042	9824.24	0	24.3516	1.89006	1.5657	0.755095	0
MSTRG.64309	11.255	21.5362	0	15.9868	5.6238	7.27972	0	0	2.40926	10.7312	4.24222	0	1.15204	7.6788	2.23466	9.82312	0	0	0	0	0	14.5282	0	0	0	16.6254	2.53037	14.8446	0	6.37797	6.49001	6.4434	0	MSTRG.64309	1.84389	41.3976	14.6003	7.8215	2.48016	11.966	30.8436	15.8411	2.29699	1.77878	0	13.2304	0	16.6121	0
MSTRG.64412	5.62752	0	9.9189	2.99753	0	2.72989	0	0	4.21621	2.6828	1.06055	0	4.60815	0	4.46933	0	0	0	0	0	0	0	3.74459	0	0	2.7709	0	6.36197	0	6.37797	3.24501	3.2217	10.9296	MSTRG.64412	3.68779	5.51967	5.84013	0	0	9.57279	12.3375	0	0	12.4515	0	0	0	3.77547	3.94386
MSTRG.64460	3.75168	0	0	0	0	0	0	0	4.21621	2.6828	2.12111	0	27.6489	0	0	0	0	0	0	0	0	0	0	0	0	0	0	0	0	0	0	0	0	MSTRG.64460	0	5.51967	0	0	0	0	6.16873	7.92057	0	1115.3	0	0	0	0.755095	0
MSTRG.64811	41.2685	7.17873	29.7567	30.9744	44.9904	60.0577	71.3949	13.0347	98.1775	83.1667	20.1505	118.993	93.315	30.7152	49.1626	78.585	0	25.3211	23.8091	12.1661	0	62.9555	3.74459	19.6033	60.6325	13.8545	123.988	139.963	60.4595	172.205	110.33	144.976	169.409	MSTRG.64811	116.165	49.6771	20.4404	49.5361	9.92063	8.37619	156.274	540.579	9.18797	10.6727	0	0	4.69711	87.591	3.94386
MSTRG.64859	35.641	7.17873	4.95945	30.9744	54.3634	40.9484	0	13.0347	40.9575	34.8763	14.8478	91.5331	1.15204	7.6788	11.1733	78.585	0	12.6605	28.5709	40.5538	42.3106	62.9555	11.2338	73.5125	32.3373	0	10.1215	67.861	45.3446	102.048	61.6551	64.434	54.6482	MSTRG.64859	125.385	5.51967	11.6803	31.286	0	61.0265	32.8999	59.4042	9.18797	12.4515	24.3516	18.9006	12.5256	46.8159	3.94386
MSTRG.65227	187.584	3.58936	84.3106	0	0	0	0	0	74.0849	367.543	319.227	0	0	0	0	0	0	0	0	0	0	0	0	0	0	0	0	0	0	0	0	0	2.73241	MSTRG.65227	1169.03	126.953	2.92006	0	0	0	45.2374	504.936	0	0	0	153.095	0	0	3.94386
MSTRG.65695	18.7584	25.1255	29.7567	9.99175	16.8714	20.0192	0	8.68982	22.888	18.7796	2.12111	45.7665	38.0172	23.0364	13.408	29.4694	0	88.6237	52.38	28.3877	28.2071	108.961	7.48918	9.80167	36.3795	24.9381	53.1379	50.8958	62.9786	229.607	9.73502	12.8868	19.1269	MSTRG.65695	62.6924	16.559	14.6003	33.8932	27.2817	15.5558	49.3498	47.5234	80.3947	5.33635	24.3516	3.78012	10.9599	33.9793	3.94386
MSTRG.65861	0	0	0	4.99588	0	2.72989	0	0	0.602316	2.6828	0	18.3066	6.91222	0	0	0	0	0	0	0	0	0	0	4.90083	0	0	2.53037	8.48263	2.51914	6.37797	0	0	0	MSTRG.65861	3.68779	0	0	2.60717	0	0	16.4499	0	2.29699	0	0	0	0	0.755095	0
MSTRG.66264	1.87584	0	0	2.99753	0	0	0	0	1.80695	0	1.06055	0	1.15204	0	0	0	0	12.6605	0	8.11076	0	0	3.74459	0	0	0	0	0	2.51914	0	0	45.1038	0	MSTRG.66264	11.0634	0	5.84013	0	4.96031	0	0	0	0	1.77878	0	5.67018	0	0.755095	0
MSTRG.66545	356.41	0	0	322.734	73.1094	176.533	0	823.361	0.602316	228.038	34.9983	183.066	1.15204	0	551.962	0	0	0	4.76182	8.11076	0	0	453.095	2866.99	4.04217	0	5.06075	44.5338	138.553	0	1242.84	3.2217	2207.79	MSTRG.66545	0	0	0	20.8573	437.748	938.133	285.818	0	0	0	0	0	703	270.324	0
MSTRG.6712	76.9095	86.1447	89.2701	148.877	54.3634	21.8392	71.3949	10.8623	19.8764	163.651	41.3616	36.6132	112.9	80.6274	22.3466	196.462	503.036	25.3211	38.0945	56.7753	0	150.125	7.48918	14.7025	4.04217	30.4799	45.5467	48.7751	0	12.7559	81.1252	38.6604	60.113	MSTRG.6712	103.258	44.1574	49.6411	31.286	22.3214	31.1116	170.668	162.372	41.3459	14.2303	0	32.131	18.7884	147.243	7.88773
MSTRG.67432	5.62752	14.3575	0	5.99505	11.2476	7.27972	53.5462	4.34491	0	107.312	22.2716	0	80.6426	3.8394	8.93866	9.82312	0	0	4.76182	20.2769	0	0	0	14.7025	0	0	0	12.7239	27.7106	12.7559	0	9.66509	8.19723	MSTRG.67432	0	11.0393	0	0	2.48016	13.1626	10.2812	81.1858	20.6729	1.77878	0	3.78012	12.5256	32.4691	0
MSTRG.67471	243.859	0	0	0	1.8746	0	0	0	3387.43	0	559.972	0	0	0	2.23466	0	0	12.6605	0	4.05538	0	0	0	2744.47	4.04217	0	0	2.12066	2.51914	1894.26	292.051	228.741	0	MSTRG.67471	86.663	1804.93	0	148.608	1.24008	0	2.05624	0	0	0	0	194.676	883.056	0.755095	0
MSTRG.67479	0	0	0	3.9967	9.373	1.81993	0	4.34491	0	24.1452	5.30277	0	10.3683	0	0	9.82312	0	0	0	0	0	0	0	9.80167	0	0	0	4.24131	0	12.7559	9.73502	0	0	MSTRG.67479	0	2.75984	0	0	0	1.1966	6.16873	0	20.6729	12.4515	0	0	0	3.77547	0
MSTRG.67639	129.433	165.111	188.459	266.78	277.441	223.851	1106.62	175.969	587.258	193.161	130.448	366.132	698.134	241.882	93.8559	353.632	71.8623	151.926	90.4745	373.095	310.278	176.76	89.8702	671.414	198.066	548.639	1730.78	1906.47	818.722	452.836	658.736	782.873	784.201	MSTRG.67639	333.745	364.299	99.2821	192.93	68.2043	46.6673	384.517	128.709	135.523	263.26	0	92.6129	172.227	366.976	228.744
MSTRG.67710	33.7651	17.9468	49.5945	109.909	61.8618	57.3278	8.92436	15.2072	85.5289	64.3871	10.6055	137.3	77.1865	88.3062	33.52	68.7619	0	12.6605	14.2854	24.3323	14.1035	31.4778	14.9784	44.1075	68.7169	55.4181	425.103	1100.62	372.833	1320.24	947.542	789.316	674.905	MSTRG.67710	84.8191	38.6377	43.8009	39.1075	26.0416	31.1116	86.3622	53.4638	75.8007	16.009	0	9.45029	7.82851	80.04	3.94386
MSTRG.67758	3.75168	28.7149	0	8.99258	1.8746	34.5787	17.8487	10.8623	20.4788	10.7312	9.54498	118.993	14.9765	3.8394	2.23466	0	0	0	28.5709	8.11076	0	2.42137	3.74459	29.405	4.04217	13.8545	78.4416	103.912	113.362	57.4018	81.1252	67.6557	125.691	MSTRG.67758	18.4389	11.0393	8.76019	13.0358	16.121	7.17959	32.8999	31.6823	41.3459	0	0	1.89006	6.26281	34.7344	3.94386
MSTRG.68027	41.2685	0	456.269	1417.83	0	0	8.92436	2.17246	0	0	0	9.15331	1.15204	0	2.23466	0	0	25.3211	0	0	0	0	0	0	270.825	0	0	0	0	0	0	86.9859	0	MSTRG.68027	51.629	2.75984	0	26.0717	0	0	0	0	0	0	0	0	14.0913	282.405	0
MSTRG.68326	0	3.58936	4.95945	0	0	1.81993	0	0	5.42085	0	0	0	19.5846	11.5182	0	0	0	0	0	0	0	0	0	0	0	0	0	0	0	0	0	0	10.9296	MSTRG.68326	0	0	5.84013	2.60717	0	0	0	0	9.18797	3.55756	0	0	0	4.53057	0
MSTRG.6856	7.50337	17.9468	0	0	3.7492	3.63986	8.92436	0	13.251	10.7312	0	0	0	3.8394	0	0	0	0	0	0	0	0	29.9567	0	0	0	0	4.24131	0	0	9.73502	3.2217	0	MSTRG.6856	16.595	0	0	0	0	0	12.3375	0	0	0	0	0	6.26281	0	0
MSTRG.68625	127.557	57.4298	123.986	55.9538	134.971	95.5463	401.596	28.2419	168.649	131.457	80.6021	274.599	278.793	84.4668	198.885	206.286	0	88.6237	52.38	48.6645	42.3106	89.5905	119.827	578.298	121.265	193.963	493.423	328.702	161.225	401.812	376.421	322.17	300.565	MSTRG.68625	346.652	135.232	90.5219	190.323	11.1607	13.1626	203.568	198.014	0	42.6908	0	22.6807	78.2851	175.182	55.2141
MSTRG.69174	0	3.58936	0	2.99753	0	0.909965	71.3949	21.7246	4.21621	8.04839	5.30277	0	2.30407	11.5182	2.23466	0	0	25.3211	19.0473	0	0	0	116.082	88.215	0	30.4799	0	0	7.55743	127.559	3.24501	0	0	MSTRG.69174	0	0	0	0	1.24008	0	6.16873	0	4.59398	1.77878	0	1.89006	0	4.53057	0
MSTRG.69715	0	3.58936	4.95945	2.99753	1.8746	1.81993	0	6.51737	4.21621	53.6559	23.3322	9.15331	4.60815	11.5182	2.23466	0	0	12.6605	4.76182	0	0	4.84273	0	4.90083	0	11.0836	12.6519	33.9305	17.634	38.2678	16.225	19.3302	40.9861	MSTRG.69715	18.4389	5.51967	8.76019	0	6.20039	16.7524	20.5624	9.90071	6.89098	17.7878	0	5.67018	0	41.5302	3.94386
MSTRG.69756	3.75168	0	0	0	14.9968	0.909965	0	0	12.6486	0	0	0	0	0	2.23466	0	0	0	0	0	0	2.42137	0	0	0	0	2.53037	12.7239	0	19.1339	0	32.217	81.9723	MSTRG.69756	7.37558	0	0	7.8215	0	0	0	9.90071	0	0	0	0	0	11.3264	0
MSTRG.69913	9.37921	46.6617	0	3.9967	3.7492	38.2185	0	0	13.8533	10.7312	4.24222	18.3066	8.06426	11.5182	6.70399	0	0	0	0	8.11076	56.4141	2.42137	14.9784	0	0	0	17.7126	40.2925	0	0	6.49001	0	8.19723	MSTRG.69913	3.68779	5.51967	0	5.21433	0	86.1551	4.11249	1.98014	312.391	1.77878	146.109	1.89006	1.5657	5.28566	0
MSTRG.7149	1.87584	3.58936	4.95945	0	0	0	0	0	5.42085	0	0	0	0	3.8394	0	9.82312	0	0	0	0	0	0	0	0	0	0	0	10.6033	2.51914	12.7559	9.73502	0	0	MSTRG.7149	11.0634	0	0	0	0	11.966	0	7.92057	0	0	0	0	0	6.04076	0
MSTRG.7220	1.87584	17.9468	24.7972	0.999175	0	9.09965	0	0	8.43243	0	1.06055	0	0	23.0364	0	0	0	0	0	0	0	0	0	29.405	4.04217	0	0	19.0859	0	0	0	0	27.3241	MSTRG.7220	18.4389	8.27951	0	7.8215	8.68055	0	14.3937	0	0	0	0	0	1.5657	6.04076	0
MSTRG.7228	33.7651	0	0	0	7.4984	19.1093	0	0	0	8.04839	0	0	2.30407	0	0	49.1156	0	0	0	8.11076	0	0	0	0	24.253	0	0	0	0	255.119	0	6.4434	0	MSTRG.7228	0	2.75984	0	26.0717	24.8016	0	6.16873	0	0	275.711	0	0	1.5657	0	0
MSTRG.7469	5.62752	10.7681	4.95945	6.99423	9.373	10.9196	0	2.17246	10.8417	13.414	2.12111	18.3066	18.4326	7.6788	15.6427	0	0	0	4.76182	12.1661	0	21.7923	0	0	4.04217	11.0836	20.243	31.8099	45.3446	70.1577	6.49001	28.9953	24.5917	MSTRG.7469	1.84389	16.559	5.84013	18.2502	8.68055	2.3932	18.5062	19.8014	20.6729	8.89391	0	1.89006	10.9599	28.6936	3.94386
MSTRG.7478	0	3.58936	0	0	0	0	0	4.34491	2.40926	5.36559	0	0	4.60815	0	2.23466	0	0	25.3211	0	4.05538	0	0	0	0	4.04217	0	0	6.36197	0	51.0238	0	16.1085	2.73241	MSTRG.7478	0	2.75984	0	5.21433	2.48016	0	4.11249	3.96028	6.89098	0	0	1.89006	0	9.06114	0
MSTRG.7869	120.054	0	0	0	0	1.81993	0	0	0	0	1.06055	0	0	1078.87	0	0	0	0	0	1751.92	0	29.0564	0	0	0	2305.39	0	0	0	0	0	0	959.076	MSTRG.7869	59.0046	22.0787	0	1699.87	2.48016	2.3932	0	0	0	512.289	0	0	56.3653	9.06114	0
MSTRG.7946	16.8826	7.17873	14.8783	3.9967	16.8714	6.36975	0	0	16.2625	0	6.36332	18.3066	20.7367	11.5182	8.93866	29.4694	0	0	4.76182	4.05538	0	2.42137	7.48918	39.2067	0	44.3345	7.59112	29.6892	12.5957	12.7559	55.1651	25.7736	38.2537	MSTRG.7946	3.68779	5.51967	5.84013	15.643	0	2.3932	22.6187	17.8213	9.18797	5.33635	0	3.78012	4.69711	6.79585	3.94386
MSTRG.8097	46.896	265.613	133.905	28.9761	127.473	43.6783	80.3193	0	89.1428	32.1935	32.8772	109.84	104.835	7.6788	46.928	39.2925	0	88.6237	19.0473	28.3877	0	0	18.723	83.3142	44.4638	49.8763	0	122.998	0	216.851	133.045	109.538	62.8454	MSTRG.8097	278.428	8.27951	46.721	23.4645	0	17.949	283.762	237.617	25.2669	0	0	7.56023	9.39421	101.938	51.2702
MSTRG.829	5.62752	71.7873	9.9189	22.981	3.7492	9.09965	0	8.68982	116.247	2.6828	5.30277	0	0	7.6788	6.70399	0	0	949.54	4.76182	0	0	118.647	0	0	0	19.3963	30.3645	8.48263	0	57.4018	38.9401	6.4434	32.7889	MSTRG.829	42.4096	16.559	0	2.60717	0	0	14.3937	43.5631	0	1.77878	0	1.89006	3.1314	2.26528	3.94386
MSTRG.8315	176.329	0	0	0	0	44.5883	0	0	0	292.425	1.06055	0	0	1816.04	11.1733	0	0	12.6605	380.945	0	535.934	0	0	9.80167	12.1265	0	0	0	0	0	120.065	0	0	MSTRG.8315	448.066	0	0	1407.87	1.24008	0	0	0	0	1.77878	0	1166.17	0	0	0
MSTRG.8404	0	0	0	0	0	383.095	0	2.17246	0	370.226	0	9.15331	0	0	0	2799.59	0	0	33.3327	0	0	0	0	83.3142	0	0	0	0	0	0	288.806	518.693	0	MSTRG.8404	0	0	0	0	28.5218	0	0	427.711	0	0	0	0	0	0	0
MSTRG.8616	0	0	0	0	0	0	0	0	0	0	0	36.6132	8.06426	0	13.408	0	0	0	0	0	0	0	0	0	12.1265	8007.91	0	0	0	0	0	0	0	MSTRG.8616	425.94	0	0	0	3.72023	0	0	0	0	0	0	0	0	0	0
MSTRG.9139	1.87584	0	24.7972	0	0	2.72989	0	0	0	5.36559	9.54498	45.7665	0	3.8394	0	0	0	50.6421	0	0	14.1035	0	0	0	36.3795	0	0	0	0	0	3.24501	0	5.46482	MSTRG.9139	35.034	0	0	10.4287	0	0	0	1.98014	0	0	0	1.89006	0	29.4487	0
MSTRG.967	0	0	39.6756	0.999175	1486.56	0.909965	0	2.17246	0	501.683	212.111	1089.24	1585.2	3.8394	1452.53	1218.07	71.8623	1683.85	1614.26	1245	169.242	0	0	0	3399.46	0	40.486	888.555	0	6716.01	0	0	0	MSTRG.967	0	968.703	0	743.042	3066.71	5296.14	783.429	205.935	475.477	576.326	0	128.524	0	1530.58	0
MSTRG.9708	294.507	118.449	312.445	200.834	425.534	341.237	829.966	343.248	364.401	201.21	365.891	466.819	438.926	691.092	391.066	314.34	71.8623	886.237	176.187	304.153	338.485	351.098	325.779	867.448	384.006	1404.85	516.196	400.804	546.654	95.6696	301.786	470.368	710.426	MSTRG.9708	420.408	201.468	519.771	419.754	257.936	269.235	555.186	437.611	493.853	514.068	1071.47	412.033	433.699	371.507	256.351
MSTRG.9864	50.6477	0	44.635	33.972	9.373	14.5594	0	2.17246	57.22	5.36559	18.0294	0	0	26.8758	62.5706	0	0	0	9.52363	16.2215	0	14.5282	7.48918	0	12.1265	0	15.1822	31.8099	68.0169	0	77.8802	45.1038	76.5075	MSTRG.9864	18.4389	11.0393	0	15.643	17.3611	32.3082	10.2812	17.8213	0	3.55756	0	0	1.5657	30.2038	0
[truncated: 27 more columns]
